# Supplementary material for: Bis[5-(anthracen-9-ylmeth­yl)-1,5,9-tri­aza­cyclododecan-1-ium] tetra­chlorido­zincate
Source: IUCrdata. 2025 May 2;10(Pt 5):x250356. doi: 10.1107/S2414314625003566 (PMC12142395; doi:10.1107/S2414314625003566)
Supplement: Supplementary file 1 [file x-10-x250356-sup1.cif]

##############################################################################
#                                                                            #
# This CIF contains the data for a data article accepted for                 #
# publication in IUCrData. It conforms to the requirements of                #
# Notes for Authors for IUCrData, and has been                               #
# peer reviewed under the auspices of IUCrData.                              #
#                                                                            #
# Full details of the Crystallographic Information File format               #
# are given in the paper "The Crystallographic Information File (CIF):       #
# a New Standard Archive File for Crystallography" by S. R. Hall, F. H.      #
# Allen and I. D. Brown [Acta Cryst. (1991), A47, 655-685].                  #
#                                                                            #
# The current version of the core CIF dictionary is obtainable from          #
# ftp://ftp.iucr.org/pub/cif_core.dic.                                       #
#                                                                            #
# Software is freely available for graphical display of the structure(s)     #
# in this CIF. For information consult the CIF software page                 #
# http://www.iucr.org/resources/cif/software.                                #
#                                                                            #
# This file may be used for bona fide research purposes within the           #
# scientific community so long as proper attribution is given to the data    # 
# article from which it was obtained.                                        #
#                                                                            #
##############################################################################
data_I
_audit_creation_method
;
Olex2 1.5
(compiled 2025.03.04 svn.red2d20d0 for OlexSys, GUI svn.r7188)
;
_journal_date_recd_electronic     2025-04-16
_journal_date_accepted     2025-04-20
_journal_name_full     'IUCrData'
_journal_year     2025
_journal_volume     10
_journal_issue      1
_journal_page_first     0
_journal_page_last     0
_journal_paper_category     HM
_journal_paper_doi     10.1107/S2414314625003566
_journal_coeditor_code     BX4034
_publ_contact_author_name     'Hiromasa Kurosaki'
_publ_contact_author_address
;
College of Pharmacy
Kinjo Gakuin University
2-1723 Omori
Moriyamaku
Nagoya 463-8521
Japan
;
_publ_contact_author_email     'h-kurosaki@kinjo-u.ac.jp'
_publ_contact_author_fax     ?
_publ_contact_author_phone     ?
_publ_section_title
;
Bis[5-(anthracen-9-ylmethyl)-1,5,9-triazacyclododecan-1-ium]
tetrachloridozincate
;
loop_
    _publ_author_name
    _publ_author_footnote
    _publ_author_address
    'Ichimaru, Yoshimi' .
;
Faculty of Pharmaceutical Sciences, Shonan University of Medical Sciences, 16-48
Kamishinano, Totsuka-ku, Yokohama, 244-0806, Japan
;
    'Kato, Koichi' .
;
Faculty of Pharmaceutical Sciences, Shonan University of Medical Sciences, 16-48
Kamishinano, Totsuka-ku, Yokohama, 244-0806, Japan
;
    'Jin, Wanchun' .
;
College of Pharmacy, Kinjo Gakuin University, 2-1723 Omori, Moriyamaku, Nagoya,
463-8521, Japan
;
    'Kurihara, Masaaki' .
;
Faculty of Pharmaceutical Sciences, Shonan University of Medical Sciences, 16-48
Kamishinano, Totsuka-ku, Yokohama, 244-0806, Japan
;
    'Kurosaki, Hiromasa' .
;
College of Pharmacy, Kinjo Gakuin University, 2-1723 Omori, Moriyamaku, Nagoya,
463-8521, Japan
;
_publ_section_synopsis
;
The structure of the title salt comprising two monoprotonated polyamine ligands
and one tetrachlorozincate(II) anion was analyzed and compared with those of
structurally related compounds bearing different macrocyclic frameworks and
pendant arms. The protonated nitrogen atoms engaged in intramolecular hydrogen
bonding with other nitrogen atoms within the macrocyclic ring.
;
_chemical_name_systematic
;
Bis[5-(anthracen-9-ylmethyl)-1,5,9-triazacyclododecan-1-ium]
tetrachloridozincate
;
_chemical_name_common     ?
_chemical_formula_moiety     '2(C24 H32 N3 +), Cl4 Zn 2-'
_chemical_formula_sum     'C48 H64 Cl4 N6 Zn'
_chemical_formula_iupac     '(C24 H32 N3)2 [Zn Cl4]'
_chemical_formula_weight     932.22
_chemical_melting_point     ?
_space_group_crystal_system     monoclinic
_space_group_name_H-M_alt     'P 1 21/c 1'
_space_group_name_Hall     '-P 2ybc'
loop_
    _space_group_symop_operation_xyz
    'x, y, z'
    '-x, y+1/2, -z+1/2'
    '-x, -y, -z'
    'x, -y-1/2, z-1/2'
_cell_length_a     14.0683(2)
_cell_length_b     18.4885(2)
_cell_length_c     17.7569(2)
_cell_angle_alpha     90
_cell_angle_beta     93.4070(10)
_cell_angle_gamma     90
_cell_volume     4610.44(10)
_cell_formula_units_Z     4
_cell_measurement_reflns_used     30005
_cell_measurement_theta_min     2.4910
_cell_measurement_theta_max     68.1530
_cell_measurement_temperature     100.0
_exptl_crystal_description     block
_exptl_crystal_colour     colourless
_exptl_crystal_size_max     0.69
_exptl_crystal_size_mid     0.58
_exptl_crystal_size_min     0.37
_exptl_crystal_density_diffrn     1.343
_exptl_crystal_density_meas     ?
_exptl_crystal_density_method     ?
_exptl_crystal_F_000     1968
loop_
    _exptl_crystal_face_index_h
    _exptl_crystal_face_index_k
    _exptl_crystal_face_index_l
    _exptl_crystal_face_perp_dist
    8 3 3 0.3319
    6 0 -9 0.1696
    6 -3 8 0.2986
    0 12 0 0.2015
    -4 9 -6 0.2206
    -2 11 -2 0.1626
    7 -2 6 0.3089
    -3 10 6 0.2557
    -9 0 0 0.2407
    3 -5 -10 0.2937
    -8 -2 -5 0.3192
    -4 2 10 0.2515
    -9 -2 0 0.2263
    -7 -7 1 0.2060
    -2 -4 11 0.2267
    -1 -3 11 0.2296
    3 10 -6 0.1482
    -6 -9 -3 0.2679
    -3 -10 6 0.2253
    0 -7 9 0.2055
    2 -8 8 0.2097
    4 -10 2 0.2709
    6 -8 -5 0.2833
    5 3 -10 0.1660
    3 7 -9 0.1434
    1 11 -4 0.1122
    -4 -1 11 0.2240
    -7 -7 0 0.2061
    1 -9 8 0.1933
    5 2 9 0.3197
    3 -10 4 0.2417
_exptl_absorpt_coefficient_mu     3.179
_exptl_absorpt_correction_type     multi-scan
_exptl_absorpt_process_details
;
(CrysAlisPro; Rigaku OD, 2022)
;
_exptl_absorpt_correction_T_min     0.33207
_exptl_absorpt_correction_T_max     1.00000
_diffrn_ambient_temperature     100.00
_diffrn_source     ?
_diffrn_radiation_type     CuK\a
_diffrn_radiation_wavelength     1.54184
_diffrn_measurement_device_type     'Rigaku XtaLAB Synergy-i'
_diffrn_measurement_device     'four-circle diffractometer'
_diffrn_measurement_method     '\w scans'
_diffrn_detector_area_resol_mean     10.0
_diffrn_reflns_number     47324
_diffrn_reflns_av_R_equivalents     0.1187
_diffrn_reflns_av_unetI/netI     0.0542
_diffrn_reflns_theta_min     3.147
_diffrn_reflns_theta_max     68.267
_diffrn_reflns_theta_full     67.684
_diffrn_measured_fraction_theta_max     0.997
_diffrn_measured_fraction_theta_full     1.000
_diffrn_reflns_limit_h_min     -16
_diffrn_reflns_limit_h_max     16
_diffrn_reflns_limit_k_min     -22
_diffrn_reflns_limit_k_max     22
_diffrn_reflns_limit_l_min     -21
_diffrn_reflns_limit_l_max     21
_refine_special_details
;
 All hydrogen atoms were located by a geometrical calculation, and
were not refined.
;
_reflns_number_total     8409
_reflns_number_gt     7651
_reflns_threshold_expression     'I > 2\s(I)'
_refine_ls_structure_factor_coef     Fsqd
_refine_ls_matrix_type     full
_refine_ls_R_factor_all     0.0522
_refine_ls_R_factor_gt     0.0495
_refine_ls_wR_factor_gt     0.1348
_refine_ls_wR_factor_ref     0.1377
_refine_ls_goodness_of_fit_ref     1.033
_refine_ls_restrained_S_all     1.033
_refine_ls_number_reflns     8409
_refine_ls_number_parameters     552
_refine_ls_number_restraints     0
_refine_ls_hydrogen_treatment     mixed
_refine_ls_weighting_scheme     calc
_refine_ls_weighting_details
              'w=1/[\s^2^(Fo^2^)+(0.0947P)^2^+1.0170P] where P=(Fo^2^+2Fc^2^)/3'
_atom_sites_solution_hydrogens     mixed
_atom_sites_solution_primary     ?
_atom_sites_solution_secondary     ?
_refine_ls_shift/su_max     0.001
_refine_ls_shift/su_mean     0.000
_refine_diff_density_max     0.858
_refine_diff_density_min     -1.126
_refine_ls_extinction_method     none
_refine_ls_extinction_coef     .
loop_
    _atom_type_symbol
    _atom_type_description
    _atom_type_scat_dispersion_real
    _atom_type_scat_dispersion_imag
    _atom_type_scat_source
    'C' 'C' 0.0181 0.0091
                         'International Tables Vol C Tables 4.2.6.8 and 6.1.1.4'
    'H' 'H' 0.0000 0.0000
                         'International Tables Vol C Tables 4.2.6.8 and 6.1.1.4'
    'Cl' 'Cl' 0.3639 0.7018
                         'International Tables Vol C Tables 4.2.6.8 and 6.1.1.4'
    'N' 'N' 0.0311 0.0180
                         'International Tables Vol C Tables 4.2.6.8 and 6.1.1.4'
    'Zn' 'Zn' -1.5491 0.6778
                         'International Tables Vol C Tables 4.2.6.8 and 6.1.1.4'
_computing_data_collection
;
CrysAlisPro 1.171.41.123a (Rigaku OD, 2022)
;
_computing_cell_refinement
;
CrysAlisPro 1.171.41.123a (Rigaku OD, 2022)
;
_computing_data_reduction
;
CrysAlisPro 1.171.41.123a (Rigaku OD, 2022)
;
_computing_structure_solution
;
<i>SHELXT2018/2</i> (Sheldrick, 2015a)
;
_computing_structure_refinement
;
<i>SHELXL2019/3</i> (Sheldrick, 2015b)
;
_computing_molecular_graphics
;
Olex2 1.5 (Dolomanov et al., 2009)
;
_computing_publication_material
;
Olex2 1.5 (Dolomanov et al., 2009)
;
loop_
    _atom_site_type_symbol
    _atom_site_label
    _atom_site_fract_x
    _atom_site_fract_y
    _atom_site_fract_z
    _atom_site_U_iso_or_equiv
    _atom_site_adp_type
    _atom_site_calc_flag
    _atom_site_occupancy
    _atom_site_disorder_assembly
    _atom_site_disorder_group
    Zn Zn1 0.46001(2) 0.20693(2) 0.19895(2) 0.01677(11) Uani d 1 . .
    Cl Cl1 0.55113(3) 0.31066(3) 0.18017(3) 0.01971(14) Uani d 1 . .
    Cl Cl2 0.54601(4) 0.14222(3) 0.28563(3) 0.02533(15) Uani d 1 . .
    Cl Cl3 0.42573(4) 0.15296(3) 0.08674(3) 0.02855(15) Uani d 1 . .
    Cl Cl4 0.32647(4) 0.25051(4) 0.24458(4) 0.03857(18) Uani d 1 . .
    N N1 0.78988(11) 0.40868(9) 0.34143(10) 0.0153(4) Uani d 1 . .
    N N2 0.62966(12) 0.31644(10) 0.35733(11) 0.0167(4) Uani d 1 . .
    H H2A 0.6069(19) 0.3133(14) 0.3101(17) 0.020 Uiso d 1 . .
    N N4 0.16050(12) 0.44481(10) 0.13858(10) 0.0191(4) Uani d 1 . .
    N N3 0.58552(13) 0.46271(11) 0.38661(11) 0.0218(4) Uani d 1 . .
    H H3 0.6011(19) 0.5012(15) 0.4113(16) 0.026 Uiso d 1 . .
    N N5 0.37799(14) 0.40949(11) 0.11131(12) 0.0248(4) Uani d 1 . .
    H H5A 0.412(2) 0.3820(16) 0.1427(17) 0.030 Uiso d 1 . .
    C C8 1.05304(15) 0.38679(11) 0.52527(12) 0.0177(4) Uani d 1 . .
    C C3 1.00339(14) 0.41464(11) 0.45784(12) 0.0164(4) Uani d 1 . .
    N N6 0.25947(16) 0.31225(11) 0.04973(13) 0.0311(5) Uani d 1 . .
    H H6A 0.280(2) 0.2656(17) 0.0744(17) 0.037 Uiso d 1 . .
    C C27 0.12560(14) 0.57593(12) 0.02968(12) 0.0168(4) Uani d 1 . .
    C C17 0.78007(15) 0.27801(12) 0.30566(12) 0.0196(4) Uani d 1 . .
    H H17A 0.742780 0.284477 0.257072 0.024 Uiso calc 1 . .
    H H17B 0.820600 0.234627 0.301190 0.024 Uiso calc 1 . .
    C C9 1.00241(15) 0.36980(11) 0.58776(12) 0.0183(4) Uani d 1 . .
    H H9 1.035900 0.352497 0.632187 0.022 Uiso calc 1 . .
    C C32 0.12851(14) 0.65100(12) 0.01011(12) 0.0178(4) Uani d 1 . .
    C C33 0.07136(15) 0.70005(12) 0.04626(13) 0.0191(4) Uani d 1 . .
    H H33 0.072757 0.749748 0.032763 0.023 Uiso calc 1 . .
    C C34 0.01216(14) 0.67736(12) 0.10192(12) 0.0178(4) Uani d 1 . .
    C C26 0.06735(14) 0.55201(11) 0.08693(12) 0.0167(4) Uani d 1 . .
    C C15 0.85342(14) 0.40437(11) 0.51996(12) 0.0166(4) Uani d 1 . .
    C C10 0.90386(15) 0.37747(11) 0.58698(12) 0.0182(4) Uani d 1 . .
    C C7 1.15404(15) 0.37664(12) 0.52681(13) 0.0205(5) Uani d 1 . .
    H H7 1.186529 0.358397 0.571253 0.025 Uiso calc 1 . .
    C C18 0.71181(14) 0.26554(12) 0.36792(13) 0.0191(4) Uani d 1 . .
    H H18A 0.688588 0.214989 0.366044 0.023 Uiso calc 1 . .
    H H18B 0.745279 0.273759 0.417812 0.023 Uiso calc 1 . .
    C C40 0.20365(15) 0.49277(12) 0.19707(12) 0.0211(5) Uani d 1 . .
    H H40A 0.167530 0.488501 0.243042 0.025 Uiso calc 1 . .
    H H40B 0.198152 0.543422 0.179265 0.025 Uiso calc 1 . .
    C C6 1.20429(15) 0.39260(12) 0.46599(14) 0.0233(5) Uani d 1 . .
    H H6 1.271325 0.385754 0.468051 0.028 Uiso calc 1 . .
    C C16 0.84377(14) 0.34406(12) 0.32025(12) 0.0193(4) Uani d 1 . .
    H H16A 0.892254 0.332690 0.361237 0.023 Uiso calc 1 . .
    H H16B 0.877559 0.354842 0.274219 0.023 Uiso calc 1 . .
    C C4 1.06014(16) 0.43059(12) 0.39552(13) 0.0214(5) Uani d 1 . .
    H H4 1.030037 0.449344 0.350350 0.026 Uiso calc 1 . .
    C C39 0.00988(14) 0.60255(12) 0.12308(12) 0.0178(4) Uani d 1 . .
    C C5 1.15606(16) 0.41958(13) 0.39925(14) 0.0249(5) Uani d 1 . .
    H H5 1.191243 0.430122 0.356554 0.030 Uiso calc 1 . .
    C C1 0.84957(14) 0.45874(12) 0.38912(12) 0.0184(4) Uani d 1 . .
    H H1A 0.808182 0.497413 0.407569 0.022 Uiso calc 1 . .
    H H1B 0.896243 0.481913 0.357203 0.022 Uiso calc 1 . .
    C C28 0.18310(15) 0.52714(13) -0.01105(13) 0.0230(5) Uani d 1 . .
    H H28 0.181781 0.476861 -0.000126 0.028 Uiso calc 1 . .
    C C11 0.85266(16) 0.35898(12) 0.65105(12) 0.0211(5) Uani d 1 . .
    H H11 0.886482 0.341973 0.695456 0.025 Uiso calc 1 . .
    C C14 0.75149(15) 0.41009(12) 0.52152(13) 0.0198(4) Uani d 1 . .
    H H14 0.715822 0.427661 0.478224 0.024 Uiso calc 1 . .
    C C24 0.75139(15) 0.44651(13) 0.27301(12) 0.0208(5) Uani d 1 . .
    H H24A 0.720427 0.410091 0.238828 0.025 Uiso calc 1 . .
    H H24B 0.805675 0.466880 0.247003 0.025 Uiso calc 1 . .
    C C2 0.90331(15) 0.42452(11) 0.45650(12) 0.0171(4) Uani d 1 . .
    C C25 0.06714(15) 0.47286(12) 0.10799(13) 0.0221(5) Uani d 1 . .
    H H25A 0.019521 0.465160 0.146063 0.026 Uiso calc 1 . .
    H H25B 0.046666 0.444344 0.062697 0.026 Uiso calc 1 . .
    C C23 0.67998(15) 0.50741(12) 0.28372(13) 0.0229(5) Uani d 1 . .
    H H23A 0.707626 0.540917 0.322612 0.028 Uiso calc 1 . .
    H H23B 0.671824 0.534822 0.235875 0.028 Uiso calc 1 . .
    C C13 0.70502(15) 0.39089(12) 0.58360(13) 0.0230(5) Uani d 1 . .
    H H13 0.637615 0.394703 0.582601 0.028 Uiso calc 1 . .
    C C22 0.58215(15) 0.48423(12) 0.30667(13) 0.0229(5) Uani d 1 . .
    H H22A 0.536715 0.524729 0.298272 0.027 Uiso calc 1 . .
    H H22B 0.559228 0.443081 0.274863 0.027 Uiso calc 1 . .
    C C41 0.30848(15) 0.47594(12) 0.21743(13) 0.0224(5) Uani d 1 . .
    H H41A 0.333025 0.510583 0.256417 0.027 Uiso calc 1 . .
    H H41B 0.313504 0.426768 0.239370 0.027 Uiso calc 1 . .
    C C19 0.54923(16) 0.30574(12) 0.40748(13) 0.0217(5) Uani d 1 . .
    H H19A 0.572372 0.312149 0.460812 0.026 Uiso calc 1 . .
    H H19B 0.524010 0.255965 0.401348 0.026 Uiso calc 1 . .
    C C42 0.37033(16) 0.48012(12) 0.14998(14) 0.0247(5) Uani d 1 . .
    H H42A 0.342912 0.516192 0.113654 0.030 Uiso calc 1 . .
    H H42B 0.434843 0.496813 0.167280 0.030 Uiso calc 1 . .
    C C31 0.18959(16) 0.67461(14) -0.04690(13) 0.0248(5) Uani d 1 . .
    H H31 0.191748 0.724407 -0.059867 0.030 Uiso calc 1 . .
    C C30 0.24436(17) 0.62644(15) -0.08251(13) 0.0300(5) Uani d 1 . .
    H H30 0.285970 0.642839 -0.119129 0.036 Uiso calc 1 . .
    C C48 0.14675(17) 0.37239(12) 0.17049(14) 0.0264(5) Uani d 1 . .
    H H48A 0.102066 0.376442 0.211299 0.032 Uiso calc 1 . .
    H H48B 0.208517 0.355368 0.193596 0.032 Uiso calc 1 . .
    C C29 0.23957(17) 0.55202(15) -0.06519(13) 0.0297(5) Uani d 1 . .
    H H29 0.276435 0.518632 -0.091806 0.036 Uiso calc 1 . .
    C C21 0.49365(16) 0.43702(13) 0.41228(13) 0.0251(5) Uani d 1 . .
    H H21A 0.442352 0.469514 0.392019 0.030 Uiso calc 1 . .
    H H21B 0.495189 0.439670 0.468020 0.030 Uiso calc 1 . .
    C C35 -0.04748(15) 0.72853(13) 0.13690(14) 0.0240(5) Uani d 1 . .
    H H35 -0.044708 0.778104 0.123145 0.029 Uiso calc 1 . .
    C C38 -0.05485(15) 0.58351(14) 0.17951(13) 0.0243(5) Uani d 1 . .
    H H38 -0.058174 0.534624 0.195604 0.029 Uiso calc 1 . .
    C C12 0.75582(16) 0.36524(12) 0.64987(13) 0.0237(5) Uani d 1 . .
    H H12 0.722666 0.352532 0.693034 0.028 Uiso calc 1 . .
    C C20 0.47057(15) 0.35996(13) 0.38765(13) 0.0253(5) Uani d 1 . .
    H H20A 0.412100 0.344286 0.411429 0.030 Uiso calc 1 . .
    H H20B 0.456840 0.359443 0.332317 0.030 Uiso calc 1 . .
    C C37 -0.11152(16) 0.63378(15) 0.21047(14) 0.0303(6) Uani d 1 . .
    H H37 -0.154334 0.619112 0.246967 0.036 Uiso calc 1 . .
    C C47 0.10856(19) 0.31524(13) 0.11422(16) 0.0331(6) Uani d 1 . .
    H H47A 0.116035 0.267111 0.138281 0.040 Uiso calc 1 . .
    H H47B 0.039524 0.323683 0.103886 0.040 Uiso calc 1 . .
    C C36 -0.10783(17) 0.70738(15) 0.18932(15) 0.0306(6) Uani d 1 . .
    H H36 -0.147488 0.741841 0.211757 0.037 Uiso calc 1 . .
    C C44 0.4117(2) 0.34162(15) -0.00535(15) 0.0367(6) Uani d 1 . .
    H H44A 0.445088 0.302985 0.024402 0.044 Uiso calc 1 . .
    H H44B 0.442434 0.345915 -0.053895 0.044 Uiso calc 1 . .
    C C43 0.42329(18) 0.41288(14) 0.03737(15) 0.0324(6) Uani d 1 . .
    H H43A 0.491896 0.423946 0.046224 0.039 Uiso calc 1 . .
    H H43B 0.393744 0.452343 0.006416 0.039 Uiso calc 1 . .
    C C46 0.15522(19) 0.31325(13) 0.03995(16) 0.0336(6) Uani d 1 . .
    H H46A 0.133398 0.269654 0.011539 0.040 Uiso calc 1 . .
    H H46B 0.134975 0.356188 0.009777 0.040 Uiso calc 1 . .
    C C45 0.3076(2) 0.31969(15) -0.02110(16) 0.0388(7) Uani d 1 . .
    H H45A 0.274505 0.356748 -0.053256 0.047 Uiso calc 1 . .
    H H45B 0.304482 0.273162 -0.048731 0.047 Uiso calc 1 . .
    H H2B 0.6497(19) 0.3654(15) 0.3679(15) 0.027(7) Uiso d 1 . .
    H H5B 0.316(3) 0.3846(18) 0.1000(19) 0.050(9) Uiso d 1 . .
loop_
    _atom_site_aniso_label
    _atom_site_aniso_U_11
    _atom_site_aniso_U_22
    _atom_site_aniso_U_33
    _atom_site_aniso_U_12
    _atom_site_aniso_U_13
    _atom_site_aniso_U_23
    Zn1 0.00583(17) 0.02313(18) 0.02092(18) -0.00015(10) -0.00275(12)
                                                                     0.00075(11)
    Cl1 0.0113(3) 0.0272(3) 0.0203(3) -0.00513(18) -0.00231(19) 0.00106(19)
    Cl2 0.0225(3) 0.0232(3) 0.0285(3) 0.0029(2) -0.0130(2) 0.0000(2)
    Cl3 0.0288(3) 0.0325(3) 0.0231(3) -0.0076(2) -0.0086(2) -0.0018(2)
    Cl4 0.0118(3) 0.0508(4) 0.0543(4) 0.0088(2) 0.0114(3) 0.0089(3)
    N1 0.0086(8) 0.0215(9) 0.0158(8) 0.0000(7) -0.0012(6) 0.0000(7)
    N2 0.0090(9) 0.0244(10) 0.0163(9) -0.0008(7) -0.0020(7) -0.0011(7)
    N4 0.0133(9) 0.0207(9) 0.0221(9) -0.0003(7) -0.0085(7) 0.0023(7)
    N3 0.0172(9) 0.0255(10) 0.0222(10) 0.0029(8) -0.0036(7) -0.0023(8)
    N5 0.0188(10) 0.0267(10) 0.0282(11) 0.0045(8) -0.0049(8) -0.0022(9)
    C8 0.0137(10) 0.0183(10) 0.0208(11) -0.0005(8) -0.0023(8) -0.0047(8)
    C3 0.0124(10) 0.0182(10) 0.0184(10) -0.0036(8) -0.0015(8) -0.0036(8)
    N6 0.0337(12) 0.0259(11) 0.0319(12) 0.0046(9) -0.0121(9) -0.0027(9)
    C27 0.0065(9) 0.0288(11) 0.0147(10) 0.0014(8) -0.0040(7) -0.0018(8)
    C17 0.0101(10) 0.0259(11) 0.0222(11) 0.0028(8) -0.0047(8) -0.0070(9)
    C9 0.0146(10) 0.0218(11) 0.0177(10) 0.0026(8) -0.0070(8) -0.0020(8)
    C32 0.0086(10) 0.0295(12) 0.0149(10) -0.0015(8) -0.0025(8) 0.0012(8)
    C33 0.0121(10) 0.0240(11) 0.0203(11) -0.0023(8) -0.0056(8) 0.0003(9)
    C34 0.0067(9) 0.0267(11) 0.0195(10) 0.0000(8) -0.0041(8) -0.0027(9)
    C26 0.0073(9) 0.0245(11) 0.0174(10) -0.0004(8) -0.0065(7) 0.0014(8)
    C15 0.0126(10) 0.0189(10) 0.0181(10) -0.0006(8) -0.0022(8) -0.0041(8)
    C10 0.0159(10) 0.0187(10) 0.0198(10) 0.0002(8) -0.0016(8) -0.0045(8)
    C7 0.0146(11) 0.0217(11) 0.0246(11) 0.0015(8) -0.0039(8) -0.0034(9)
    C18 0.0104(10) 0.0216(11) 0.0247(11) -0.0005(8) -0.0043(8) -0.0009(9)
    C40 0.0175(11) 0.0249(11) 0.0201(11) 0.0003(9) -0.0049(8) -0.0007(9)
    C6 0.0106(10) 0.0282(12) 0.0311(12) -0.0006(8) 0.0001(8) -0.0042(10)
    C16 0.0094(10) 0.0285(11) 0.0199(10) -0.0005(8) 0.0008(8) -0.0034(9)
    C4 0.0179(11) 0.0253(11) 0.0208(11) -0.0046(8) -0.0011(8) -0.0004(9)
    C39 0.0061(9) 0.0299(11) 0.0168(10) -0.0013(8) -0.0051(7) 0.0001(9)
    C5 0.0176(11) 0.0301(12) 0.0276(12) -0.0046(9) 0.0057(9) -0.0016(10)
    C1 0.0134(10) 0.0231(11) 0.0181(10) -0.0022(8) -0.0044(8) -0.0006(8)
    C28 0.0174(11) 0.0305(12) 0.0204(11) 0.0063(9) -0.0044(8) -0.0022(9)
    C11 0.0198(11) 0.0246(11) 0.0188(11) 0.0009(8) -0.0006(9) -0.0012(9)
    C14 0.0136(10) 0.0240(11) 0.0212(11) 0.0011(8) -0.0029(8) -0.0033(9)
    C24 0.0144(10) 0.0315(12) 0.0158(10) -0.0030(9) -0.0029(8) 0.0025(9)
    C2 0.0133(10) 0.0189(10) 0.0187(10) -0.0028(8) -0.0030(8) -0.0037(8)
    C25 0.0117(10) 0.0253(11) 0.0284(12) -0.0017(8) -0.0062(8) 0.0031(9)
    C23 0.0202(11) 0.0240(11) 0.0238(11) -0.0014(9) -0.0056(9) 0.0058(9)
    C13 0.0128(10) 0.0292(12) 0.0268(12) 0.0000(9) 0.0006(8) -0.0059(9)
    C22 0.0171(11) 0.0247(11) 0.0261(12) 0.0056(9) -0.0044(9) 0.0026(9)
    C41 0.0178(11) 0.0227(11) 0.0253(11) -0.0001(8) -0.0104(9) -0.0020(9)
    C19 0.0148(11) 0.0269(11) 0.0237(11) -0.0037(8) 0.0040(9) -0.0021(9)
    C42 0.0146(11) 0.0251(11) 0.0332(13) 0.0008(9) -0.0077(9) -0.0035(10)
    C31 0.0198(11) 0.0357(13) 0.0188(11) -0.0056(10) 0.0014(9) 0.0048(10)
    C30 0.0188(12) 0.0525(16) 0.0193(11) -0.0043(11) 0.0050(9) 0.0005(11)
    C48 0.0229(12) 0.0258(12) 0.0293(12) -0.0006(9) -0.0089(9) 0.0064(10)
    C29 0.0193(12) 0.0505(16) 0.0194(11) 0.0099(10) 0.0016(9) -0.0047(11)
    C21 0.0156(11) 0.0344(12) 0.0254(12) 0.0065(9) 0.0022(9) -0.0030(10)
    C35 0.0108(10) 0.0296(12) 0.0309(12) 0.0003(9) -0.0045(9) -0.0075(10)
    C38 0.0138(11) 0.0363(13) 0.0229(11) -0.0069(9) 0.0020(9) 0.0036(10)
    C12 0.0210(11) 0.0286(12) 0.0221(11) 0.0010(9) 0.0054(9) -0.0021(9)
    C20 0.0090(10) 0.0432(14) 0.0238(11) 0.0015(9) 0.0025(8) -0.0052(10)
    C37 0.0127(11) 0.0551(16) 0.0234(12) -0.0068(10) 0.0037(9) -0.0056(11)
    C47 0.0283(14) 0.0234(12) 0.0452(16) -0.0044(10) -0.0178(11) 0.0043(11)
    C36 0.0122(11) 0.0476(15) 0.0320(13) 0.0008(10) 0.0016(10) -0.0160(11)
    C44 0.0382(15) 0.0404(15) 0.0312(13) 0.0157(12) 0.0004(11) -0.0021(12)
    C43 0.0255(13) 0.0375(14) 0.0341(14) 0.0078(11) 0.0026(10) 0.0018(11)
    C46 0.0354(15) 0.0243(12) 0.0384(15) 0.0008(10) -0.0199(12) -0.0051(11)
    C45 0.0469(17) 0.0366(14) 0.0319(14) 0.0092(12) -0.0064(12) -0.0101(12)
_geom_special_details
;
 All esds (except the esd in the dihedral angle between two l.s. planes)
 are estimated using the full covariance matrix.  The cell esds are taken
 into account individually in the estimation of esds in distances, angles
 and torsion angles; correlations between esds in cell parameters are only
 used when they are defined by crystal symmetry.  An approximate (isotropic)
 treatment of cell esds is used for estimating esds involving l.s. planes.
;
loop_
    _geom_bond_atom_site_label_1
    _geom_bond_atom_site_label_2
    _geom_bond_site_symmetry_2
    _geom_bond_distance
    _geom_bond_publ_flag
    Zn1 Cl1 . 2.3416(5) ?
    Zn1 Cl2 . 2.2456(6) ?
    Zn1 Cl3 . 2.2550(6) ?
    Zn1 Cl4 . 2.2396(6) ?
    N1 C16 . 1.476(3) ?
    N1 C1 . 1.481(3) ?
    N1 C24 . 1.477(3) ?
    N2 H2A . 0.88(3) ?
    N2 C18 . 1.494(3) ?
    N2 C19 . 1.494(3) ?
    N2 H2B . 0.96(3) ?
    N4 C40 . 1.469(3) ?
    N4 C25 . 1.485(3) ?
    N4 C48 . 1.471(3) ?
    N3 H3 . 0.86(3) ?
    N3 C22 . 1.472(3) ?
    N3 C21 . 1.474(3) ?
    N5 H5A . 0.87(3) ?
    N5 C42 . 1.482(3) ?
    N5 C43 . 1.494(3) ?
    N5 H5B . 0.99(4) ?
    C8 C3 . 1.445(3) ?
    C8 C9 . 1.390(3) ?
    C8 C7 . 1.432(3) ?
    C3 C4 . 1.433(3) ?
    C3 C2 . 1.419(3) ?
    N6 H6A . 1.00(3) ?
    N6 C46 . 1.467(3) ?
    N6 C45 . 1.470(4) ?
    C27 C32 . 1.432(3) ?
    C27 C26 . 1.414(3) ?
    C27 C28 . 1.436(3) ?
    C17 H17A . 0.9900 ?
    C17 H17B . 0.9900 ?
    C17 C18 . 1.524(3) ?
    C17 C16 . 1.528(3) ?
    C9 H9 . 0.9500 ?
    C9 C10 . 1.393(3) ?
    C32 C33 . 1.394(3) ?
    C32 C31 . 1.434(3) ?
    C33 H33 . 0.9500 ?
    C33 C34 . 1.394(3) ?
    C34 C39 . 1.434(3) ?
    C34 C35 . 1.431(3) ?
    C26 C39 . 1.414(3) ?
    C26 C25 . 1.510(3) ?
    C15 C10 . 1.438(3) ?
    C15 C14 . 1.440(3) ?
    C15 C2 . 1.413(3) ?
    C10 C11 . 1.424(3) ?
    C7 H7 . 0.9500 ?
    C7 C6 . 1.358(3) ?
    C18 H18A . 0.9900 ?
    C18 H18B . 0.9900 ?
    C40 H40A . 0.9900 ?
    C40 H40B . 0.9900 ?
    C40 C41 . 1.529(3) ?
    C6 H6 . 0.9500 ?
    C6 C5 . 1.421(3) ?
    C16 H16A . 0.9900 ?
    C16 H16B . 0.9900 ?
    C4 H4 . 0.9500 ?
    C4 C5 . 1.362(3) ?
    C39 C38 . 1.437(3) ?
    C5 H5 . 0.9500 ?
    C1 H1A . 0.9900 ?
    C1 H1B . 0.9900 ?
    C1 C2 . 1.515(3) ?
    C28 H28 . 0.9500 ?
    C28 C29 . 1.363(3) ?
    C11 H11 . 0.9500 ?
    C11 C12 . 1.366(3) ?
    C14 H14 . 0.9500 ?
    C14 C13 . 1.362(3) ?
    C24 H24A . 0.9900 ?
    C24 H24B . 0.9900 ?
    C24 C23 . 1.528(3) ?
    C25 H25A . 0.9900 ?
    C25 H25B . 0.9900 ?
    C23 H23A . 0.9900 ?
    C23 H23B . 0.9900 ?
    C23 C22 . 1.520(3) ?
    C13 H13 . 0.9500 ?
    C13 C12 . 1.422(3) ?
    C22 H22A . 0.9900 ?
    C22 H22B . 0.9900 ?
    C41 H41A . 0.9900 ?
    C41 H41B . 0.9900 ?
    C41 C42 . 1.524(3) ?
    C19 H19A . 0.9900 ?
    C19 H19B . 0.9900 ?
    C19 C20 . 1.519(3) ?
    C42 H42A . 0.9900 ?
    C42 H42B . 0.9900 ?
    C31 H31 . 0.9500 ?
    C31 C30 . 1.358(4) ?
    C30 H30 . 0.9500 ?
    C30 C29 . 1.413(4) ?
    C48 H48A . 0.9900 ?
    C48 H48B . 0.9900 ?
    C48 C47 . 1.530(3) ?
    C29 H29 . 0.9500 ?
    C21 H21A . 0.9900 ?
    C21 H21B . 0.9900 ?
    C21 C20 . 1.520(3) ?
    C35 H35 . 0.9500 ?
    C35 C36 . 1.354(4) ?
    C38 H38 . 0.9500 ?
    C38 C37 . 1.362(4) ?
    C12 H12 . 0.9500 ?
    C20 H20A . 0.9900 ?
    C20 H20B . 0.9900 ?
    C37 H37 . 0.9500 ?
    C37 C36 . 1.413(4) ?
    C47 H47A . 0.9900 ?
    C47 H47B . 0.9900 ?
    C47 C46 . 1.508(4) ?
    C36 H36 . 0.9500 ?
    C44 H44A . 0.9900 ?
    C44 H44B . 0.9900 ?
    C44 C43 . 1.524(4) ?
    C44 C45 . 1.530(4) ?
    C43 H43A . 0.9900 ?
    C43 H43B . 0.9900 ?
    C46 H46A . 0.9900 ?
    C46 H46B . 0.9900 ?
    C45 H45A . 0.9900 ?
    C45 H45B . 0.9900 ?
loop_
    _geom_angle_atom_site_label_1
    _geom_angle_atom_site_label_2
    _geom_angle_atom_site_label_3
    _geom_angle_site_symmetry_1
    _geom_angle_site_symmetry_3
    _geom_angle
    _geom_angle_publ_flag
    Cl2 Zn1 Cl1 . . 104.88(2) ?
    Cl2 Zn1 Cl3 . . 116.62(2) ?
    Cl3 Zn1 Cl1 . . 109.07(2) ?
    Cl4 Zn1 Cl1 . . 103.59(2) ?
    Cl4 Zn1 Cl2 . . 111.91(3) ?
    Cl4 Zn1 Cl3 . . 109.81(3) ?
    C16 N1 C1 . . 111.67(15) ?
    C16 N1 C24 . . 110.04(16) ?
    C24 N1 C1 . . 110.00(16) ?
    H2A N2 H2B . . 109(2) ?
    C18 N2 H2A . . 108.2(17) ?
    C18 N2 C19 . . 116.70(18) ?
    C18 N2 H2B . . 110.6(16) ?
    C19 N2 H2A . . 108.2(17) ?
    C19 N2 H2B . . 103.3(17) ?
    C40 N4 C25 . . 111.55(17) ?
    C40 N4 C48 . . 109.59(17) ?
    C48 N4 C25 . . 108.98(17) ?
    C22 N3 H3 . . 105.1(19) ?
    C22 N3 C21 . . 113.99(17) ?
    C21 N3 H3 . . 108.2(19) ?
    H5A N5 H5B . . 107(3) ?
    C42 N5 H5A . . 105.6(19) ?
    C42 N5 C43 . . 114.6(2) ?
    C42 N5 H5B . . 114.6(19) ?
    C43 N5 H5A . . 109.9(19) ?
    C43 N5 H5B . . 105(2) ?
    C9 C8 C3 . . 119.79(19) ?
    C9 C8 C7 . . 120.67(19) ?
    C7 C8 C3 . . 119.5(2) ?
    C4 C3 C8 . . 116.70(19) ?
    C2 C3 C8 . . 119.36(19) ?
    C2 C3 C4 . . 123.9(2) ?
    C46 N6 H6A . . 108.8(17) ?
    C46 N6 C45 . . 113.9(2) ?
    C45 N6 H6A . . 108.6(18) ?
    C32 C27 C28 . . 117.50(19) ?
    C26 C27 C32 . . 120.25(19) ?
    C26 C27 C28 . . 122.2(2) ?
    H17A C17 H17B . . 107.8 ?
    C18 C17 H17A . . 109.0 ?
    C18 C17 H17B . . 109.0 ?
    C18 C17 C16 . . 112.73(18) ?
    C16 C17 H17A . . 109.0 ?
    C16 C17 H17B . . 109.0 ?
    C8 C9 H9 . . 119.1 ?
    C8 C9 C10 . . 121.74(19) ?
    C10 C9 H9 . . 119.1 ?
    C27 C32 C31 . . 119.6(2) ?
    C33 C32 C27 . . 119.57(19) ?
    C33 C32 C31 . . 120.9(2) ?
    C32 C33 H33 . . 119.5 ?
    C32 C33 C34 . . 121.0(2) ?
    C34 C33 H33 . . 119.5 ?
    C33 C34 C39 . . 120.0(2) ?
    C33 C34 C35 . . 119.9(2) ?
    C35 C34 C39 . . 120.1(2) ?
    C27 C26 C39 . . 119.40(19) ?
    C27 C26 C25 . . 119.39(19) ?
    C39 C26 C25 . . 121.22(19) ?
    C10 C15 C14 . . 116.9(2) ?
    C2 C15 C10 . . 120.49(19) ?
    C2 C15 C14 . . 122.59(19) ?
    C9 C10 C15 . . 119.0(2) ?
    C9 C10 C11 . . 121.20(19) ?
    C11 C10 C15 . . 119.75(19) ?
    C8 C7 H7 . . 119.4 ?
    C6 C7 C8 . . 121.3(2) ?
    C6 C7 H7 . . 119.4 ?
    N2 C18 C17 . . 109.24(17) ?
    N2 C18 H18A . . 109.8 ?
    N2 C18 H18B . . 109.8 ?
    C17 C18 H18A . . 109.8 ?
    C17 C18 H18B . . 109.8 ?
    H18A C18 H18B . . 108.3 ?
    N4 C40 H40A . . 108.9 ?
    N4 C40 H40B . . 108.9 ?
    N4 C40 C41 . . 113.36(18) ?
    H40A C40 H40B . . 107.7 ?
    C41 C40 H40A . . 108.9 ?
    C41 C40 H40B . . 108.9 ?
    C7 C6 H6 . . 120.2 ?
    C7 C6 C5 . . 119.6(2) ?
    C5 C6 H6 . . 120.2 ?
    N1 C16 C17 . . 112.66(17) ?
    N1 C16 H16A . . 109.1 ?
    N1 C16 H16B . . 109.1 ?
    C17 C16 H16A . . 109.1 ?
    C17 C16 H16B . . 109.1 ?
    H16A C16 H16B . . 107.8 ?
    C3 C4 H4 . . 119.1 ?
    C5 C4 C3 . . 121.8(2) ?
    C5 C4 H4 . . 119.1 ?
    C34 C39 C38 . . 116.4(2) ?
    C26 C39 C34 . . 119.74(19) ?
    C26 C39 C38 . . 123.9(2) ?
    C6 C5 H5 . . 119.5 ?
    C4 C5 C6 . . 121.0(2) ?
    C4 C5 H5 . . 119.5 ?
    N1 C1 H1A . . 108.4 ?
    N1 C1 H1B . . 108.4 ?
    N1 C1 C2 . . 115.45(17) ?
    H1A C1 H1B . . 107.5 ?
    C2 C1 H1A . . 108.4 ?
    C2 C1 H1B . . 108.4 ?
    C27 C28 H28 . . 119.6 ?
    C29 C28 C27 . . 120.9(2) ?
    C29 C28 H28 . . 119.6 ?
    C10 C11 H11 . . 119.4 ?
    C12 C11 C10 . . 121.3(2) ?
    C12 C11 H11 . . 119.4 ?
    C15 C14 H14 . . 119.2 ?
    C13 C14 C15 . . 121.5(2) ?
    C13 C14 H14 . . 119.2 ?
    N1 C24 H24A . . 108.0 ?
    N1 C24 H24B . . 108.0 ?
    N1 C24 C23 . . 117.27(18) ?
    H24A C24 H24B . . 107.2 ?
    C23 C24 H24A . . 108.0 ?
    C23 C24 H24B . . 108.0 ?
    C3 C2 C1 . . 121.01(19) ?
    C15 C2 C3 . . 119.50(19) ?
    C15 C2 C1 . . 119.46(18) ?
    N4 C25 C26 . . 114.48(17) ?
    N4 C25 H25A . . 108.6 ?
    N4 C25 H25B . . 108.6 ?
    C26 C25 H25A . . 108.6 ?
    C26 C25 H25B . . 108.6 ?
    H25A C25 H25B . . 107.6 ?
    C24 C23 H23A . . 108.3 ?
    C24 C23 H23B . . 108.3 ?
    H23A C23 H23B . . 107.4 ?
    C22 C23 C24 . . 115.97(19) ?
    C22 C23 H23A . . 108.3 ?
    C22 C23 H23B . . 108.3 ?
    C14 C13 H13 . . 119.5 ?
    C14 C13 C12 . . 121.0(2) ?
    C12 C13 H13 . . 119.5 ?
    N3 C22 C23 . . 110.91(18) ?
    N3 C22 H22A . . 109.5 ?
    N3 C22 H22B . . 109.5 ?
    C23 C22 H22A . . 109.5 ?
    C23 C22 H22B . . 109.5 ?
    H22A C22 H22B . . 108.0 ?
    C40 C41 H41A . . 109.0 ?
    C40 C41 H41B . . 109.0 ?
    H41A C41 H41B . . 107.8 ?
    C42 C41 C40 . . 113.05(18) ?
    C42 C41 H41A . . 109.0 ?
    C42 C41 H41B . . 109.0 ?
    N2 C19 H19A . . 109.7 ?
    N2 C19 H19B . . 109.7 ?
    N2 C19 C20 . . 109.97(18) ?
    H19A C19 H19B . . 108.2 ?
    C20 C19 H19A . . 109.7 ?
    C20 C19 H19B . . 109.7 ?
    N5 C42 C41 . . 112.34(19) ?
    N5 C42 H42A . . 109.1 ?
    N5 C42 H42B . . 109.1 ?
    C41 C42 H42A . . 109.1 ?
    C41 C42 H42B . . 109.1 ?
    H42A C42 H42B . . 107.9 ?
    C32 C31 H31 . . 119.7 ?
    C30 C31 C32 . . 120.6(2) ?
    C30 C31 H31 . . 119.7 ?
    C31 C30 H30 . . 119.9 ?
    C31 C30 C29 . . 120.1(2) ?
    C29 C30 H30 . . 119.9 ?
    N4 C48 H48A . . 108.5 ?
    N4 C48 H48B . . 108.5 ?
    N4 C48 C47 . . 115.2(2) ?
    H48A C48 H48B . . 107.5 ?
    C47 C48 H48A . . 108.5 ?
    C47 C48 H48B . . 108.5 ?
    C28 C29 C30 . . 121.3(2) ?
    C28 C29 H29 . . 119.3 ?
    C30 C29 H29 . . 119.3 ?
    N3 C21 H21A . . 109.0 ?
    N3 C21 H21B . . 109.0 ?
    N3 C21 C20 . . 112.91(18) ?
    H21A C21 H21B . . 107.8 ?
    C20 C21 H21A . . 109.0 ?
    C20 C21 H21B . . 109.0 ?
    C34 C35 H35 . . 119.5 ?
    C36 C35 C34 . . 121.0(2) ?
    C36 C35 H35 . . 119.5 ?
    C39 C38 H38 . . 119.2 ?
    C37 C38 C39 . . 121.7(2) ?
    C37 C38 H38 . . 119.2 ?
    C11 C12 C13 . . 119.5(2) ?
    C11 C12 H12 . . 120.2 ?
    C13 C12 H12 . . 120.2 ?
    C19 C20 C21 . . 114.31(18) ?
    C19 C20 H20A . . 108.7 ?
    C19 C20 H20B . . 108.7 ?
    C21 C20 H20A . . 108.7 ?
    C21 C20 H20B . . 108.7 ?
    H20A C20 H20B . . 107.6 ?
    C38 C37 H37 . . 119.4 ?
    C38 C37 C36 . . 121.2(2) ?
    C36 C37 H37 . . 119.4 ?
    C48 C47 H47A . . 108.4 ?
    C48 C47 H47B . . 108.4 ?
    H47A C47 H47B . . 107.4 ?
    C46 C47 C48 . . 115.7(2) ?
    C46 C47 H47A . . 108.4 ?
    C46 C47 H47B . . 108.4 ?
    C35 C36 C37 . . 119.7(2) ?
    C35 C36 H36 . . 120.2 ?
    C37 C36 H36 . . 120.2 ?
    H44A C44 H44B . . 107.8 ?
    C43 C44 H44A . . 109.0 ?
    C43 C44 H44B . . 109.0 ?
    C43 C44 C45 . . 113.1(2) ?
    C45 C44 H44A . . 109.0 ?
    C45 C44 H44B . . 109.0 ?
    N5 C43 C44 . . 111.3(2) ?
    N5 C43 H43A . . 109.4 ?
    N5 C43 H43B . . 109.4 ?
    C44 C43 H43A . . 109.4 ?
    C44 C43 H43B . . 109.4 ?
    H43A C43 H43B . . 108.0 ?
    N6 C46 C47 . . 112.4(2) ?
    N6 C46 H46A . . 109.1 ?
    N6 C46 H46B . . 109.1 ?
    C47 C46 H46A . . 109.1 ?
    C47 C46 H46B . . 109.1 ?
    H46A C46 H46B . . 107.9 ?
    N6 C45 C44 . . 110.7(2) ?
    N6 C45 H45A . . 109.5 ?
    N6 C45 H45B . . 109.5 ?
    C44 C45 H45A . . 109.5 ?
    C44 C45 H45B . . 109.5 ?
    H45A C45 H45B . . 108.1 ?
loop_
    _geom_torsion_atom_site_label_1
    _geom_torsion_atom_site_label_2
    _geom_torsion_atom_site_label_3
    _geom_torsion_atom_site_label_4
    _geom_torsion_site_symmetry_1
    _geom_torsion_site_symmetry_2
    _geom_torsion_site_symmetry_3
    _geom_torsion_site_symmetry_4
    _geom_torsion
    _geom_torsion_publ_flag
    N1 C1 C2 C3 . . . . 107.8(2) ?
    N1 C1 C2 C15 . . . . -74.4(2) ?
    N1 C24 C23 C22 . . . . -70.9(2) ?
    N2 C19 C20 C21 . . . . -73.1(2) ?
    N4 C40 C41 C42 . . . . 57.9(3) ?
    N4 C48 C47 C46 . . . . 45.3(3) ?
    N3 C21 C20 C19 . . . . 52.1(3) ?
    C8 C3 C4 C5 . . . . 0.5(3) ?
    C8 C3 C2 C15 . . . . -2.4(3) ?
    C8 C3 C2 C1 . . . . 175.43(18) ?
    C8 C9 C10 C15 . . . . -0.6(3) ?
    C8 C9 C10 C11 . . . . 179.2(2) ?
    C8 C7 C6 C5 . . . . -0.3(3) ?
    C3 C8 C9 C10 . . . . 1.3(3) ?
    C3 C8 C7 C6 . . . . -0.1(3) ?
    C3 C4 C5 C6 . . . . -0.9(3) ?
    C27 C32 C33 C34 . . . . 0.8(3) ?
    C27 C32 C31 C30 . . . . 0.2(3) ?
    C27 C26 C39 C34 . . . . -0.7(3) ?
    C27 C26 C39 C38 . . . . 177.19(19) ?
    C27 C26 C25 N4 . . . . 62.3(3) ?
    C27 C28 C29 C30 . . . . 0.7(3) ?
    C9 C8 C3 C4 . . . . -179.67(19) ?
    C9 C8 C3 C2 . . . . 0.2(3) ?
    C9 C8 C7 C6 . . . . 179.6(2) ?
    C9 C10 C11 C12 . . . . -178.8(2) ?
    C32 C27 C26 C39 . . . . 1.9(3) ?
    C32 C27 C26 C25 . . . . -178.54(17) ?
    C32 C27 C28 C29 . . . . 1.3(3) ?
    C32 C33 C34 C39 . . . . 0.4(3) ?
    C32 C33 C34 C35 . . . . -178.52(19) ?
    C32 C31 C30 C29 . . . . 1.9(3) ?
    C33 C32 C31 C30 . . . . -179.3(2) ?
    C33 C34 C39 C26 . . . . -0.4(3) ?
    C33 C34 C39 C38 . . . . -178.47(19) ?
    C33 C34 C35 C36 . . . . 177.8(2) ?
    C34 C39 C38 C37 . . . . 0.7(3) ?
    C34 C35 C36 C37 . . . . 0.6(3) ?
    C26 C27 C32 C33 . . . . -1.9(3) ?
    C26 C27 C32 C31 . . . . 178.60(19) ?
    C26 C27 C28 C29 . . . . -179.0(2) ?
    C26 C39 C38 C37 . . . . -177.3(2) ?
    C15 C10 C11 C12 . . . . 1.0(3) ?
    C15 C14 C13 C12 . . . . 0.8(3) ?
    C10 C15 C14 C13 . . . . 0.0(3) ?
    C10 C15 C2 C3 . . . . 3.2(3) ?
    C10 C15 C2 C1 . . . . -174.74(18) ?
    C10 C11 C12 C13 . . . . -0.2(3) ?
    C7 C8 C3 C4 . . . . 0.0(3) ?
    C7 C8 C3 C2 . . . . 179.92(19) ?
    C7 C8 C9 C10 . . . . -178.36(19) ?
    C7 C6 C5 C4 . . . . 0.8(3) ?
    C18 N2 C19 C20 . . . . -178.05(18) ?
    C18 C17 C16 N1 . . . . -48.3(2) ?
    C40 N4 C25 C26 . . . . 47.8(3) ?
    C40 N4 C48 C47 . . . . -175.9(2) ?
    C40 C41 C42 N5 . . . . -91.1(2) ?
    C16 N1 C1 C2 . . . . -50.4(2) ?
    C16 N1 C24 C23 . . . . 170.11(18) ?
    C16 C17 C18 N2 . . . . 78.9(2) ?
    C4 C3 C2 C15 . . . . 177.4(2) ?
    C4 C3 C2 C1 . . . . -4.7(3) ?
    C39 C34 C35 C36 . . . . -1.1(3) ?
    C39 C26 C25 N4 . . . . -118.1(2) ?
    C39 C38 C37 C36 . . . . -1.2(4) ?
    C1 N1 C16 C17 . . . . 152.55(18) ?
    C1 N1 C24 C23 . . . . -66.5(2) ?
    C28 C27 C32 C33 . . . . 177.76(19) ?
    C28 C27 C32 C31 . . . . -1.7(3) ?
    C28 C27 C26 C39 . . . . -177.80(18) ?
    C28 C27 C26 C25 . . . . 1.8(3) ?
    C14 C15 C10 C9 . . . . 178.92(19) ?
    C14 C15 C10 C11 . . . . -0.9(3) ?
    C14 C15 C2 C3 . . . . -177.43(19) ?
    C14 C15 C2 C1 . . . . 4.7(3) ?
    C14 C13 C12 C11 . . . . -0.7(3) ?
    C24 N1 C16 C17 . . . . -85.0(2) ?
    C24 N1 C1 C2 . . . . -172.84(18) ?
    C24 C23 C22 N3 . . . . 74.9(2) ?
    C2 C3 C4 C5 . . . . -179.4(2) ?
    C2 C15 C10 C9 . . . . -1.6(3) ?
    C2 C15 C10 C11 . . . . 178.55(19) ?
    C2 C15 C14 C13 . . . . -179.4(2) ?
    C25 N4 C40 C41 . . . . -166.87(18) ?
    C25 N4 C48 C47 . . . . 61.7(3) ?
    C25 C26 C39 C34 . . . . 179.72(17) ?
    C25 C26 C39 C38 . . . . -2.4(3) ?
    C22 N3 C21 C20 . . . . 77.9(2) ?
    C19 N2 C18 C17 . . . . 172.51(18) ?
    C42 N5 C43 C44 . . . . -169.30(19) ?
    C31 C32 C33 C34 . . . . -179.75(19) ?
    C31 C30 C29 C28 . . . . -2.3(4) ?
    C48 N4 C40 C41 . . . . 72.4(2) ?
    C48 N4 C25 C26 . . . . 168.92(19) ?
    C48 C47 C46 N6 . . . . 49.2(3) ?
    C21 N3 C22 C23 . . . . -177.94(19) ?
    C35 C34 C39 C26 . . . . 178.47(18) ?
    C35 C34 C39 C38 . . . . 0.4(3) ?
    C38 C37 C36 C35 . . . . 0.5(4) ?
    C43 N5 C42 C41 . . . . 169.84(18) ?
    C43 C44 C45 N6 . . . . -59.0(3) ?
    C46 N6 C45 C44 . . . . 162.4(2) ?
    C45 N6 C46 C47 . . . . -172.6(2) ?
    C45 C44 C43 N5 . . . . 58.6(3) ?
loop_
    _geom_hbond_atom_site_label_D
    _geom_hbond_atom_site_label_H
    _geom_hbond_atom_site_label_A
    _geom_hbond_site_symmetry_A
    _geom_hbond_distance_DH
    _geom_hbond_distance_HA
    _geom_hbond_distance_DA
    _geom_hbond_angle_DHA
    _geom_hbond_publ_flag
    N2 H2A Cl1 . 0.88(3) 2.39(3) 3.273(2) 176.6(16) yes
    N5 H5A Cl1 . 0.88(3) 2.42(3) 3.227(2) 153(3) yes
    N2 H2B N1 . 0.96(3) 2.21(3) 2.854(2) 124(2) yes
    N2 H2B N3 . 0.96(3) 2.05(3) 2.830(3) 137(2) yes
    N5 H5B N4 . 1.00(4) 2.59(3) 3.194(3) 120(2) yes
    N5 H5B N6 . 0.99(4) 1.77(3) 2.644(3) 145(3) yes
_shelx_space_group_comment
;
The symmetry employed for this shelxl refinement is uniquely defined
by the following loop, which should always be used as a source of
symmetry information in preference to the above space-group names.
They are only intended as comments.
;
_shelx_estimated_absorpt_T_min     0.218
_shelx_estimated_absorpt_T_max     0.386
_shelx_hkl_file
;
   0   0   1    0.29    0.14
   0   0   1    0.13    0.08
   0   0   1    0.09    0.17
   0   0   1    0.13    0.40
   0   0  -2   12.83    1.35
   0   0  -2   10.92    1.31
   0   0   2   15.82    1.30
   0   0   2   14.11    1.09
   0   0   2   16.62    1.17
   0   0   2   30.00    2.52
   0   0   2   24.80    3.96
   0   0  -3    0.11    0.37
   0   0   3    0.13    0.32
   0   0   3    0.41    0.24
   0   0   3    0.52    0.23
   0   0   3    0.13    0.98
   0   0  -4  158.15   10.35
   0   0   4  150.27   10.18
   0   0   4  162.09    9.93
   0   0   4  157.23    9.80
   0   0   5    0.23    0.43
   0   0   5    0.08    0.40
   0   0   5    0.98    0.38
   0   0   5    0.32    0.36
   0   0   5    0.88    1.46
   0   0   5    0.68    2.96
   0   0   6    5.55    1.17
   0   0   6    5.72    1.21
   0   0   6    3.30    0.80
   0   0   6    6.64    0.94
   0   0   6    5.57    2.04
   0   0   6    4.13    3.64
   0   0   7    0.58    0.48
   0   0   7    0.67    0.62
   0   0   7    0.25    0.44
   0   0   7    0.32    1.32
   0   0   7    1.97    3.34
   0   0   8  188.86   13.16
   0   0   8  190.77   16.29
   0   0   8  156.40   22.36
   0   0   8  203.60   13.39
   0   0   9    0.31    0.60
   0   0   9    0.33    0.78
   0   0   9    1.33    3.69
   0   0   9    1.26    1.66
   0   0  10 1076.74   79.83
   0   0  10  990.18   91.51
   0   0  11    0.61    0.85
   0   0  11   -0.15    0.67
   0   0  11   -0.64    3.55
   0   0  11    0.81    2.75
   0   0  11   -0.52    1.26
   0   0  11   -1.71    4.11
   0   0  11    0.71    0.78
   0   0  12  168.87   11.70
   0   0  12  159.03   11.20
   0   0  12  117.06   16.07
   0   0  12  118.21   23.41
   0   0  12  154.13   11.97
   0   0  13    0.37    0.82
   0   0  13    0.15    0.70
   0   0  13   -1.55    2.41
   0   0  13    2.06    4.94
   0   0  13   -0.22    0.85
   0   0  14  130.65    9.84
   0   0  14  116.82    9.04
   0   0  14   92.85   14.33
   0   0  14   75.67   20.57
   0   0  14   99.30    9.42
   0   0  15   -0.22    1.15
   0   0  15    2.59    3.39
   0   0  15   -2.31    7.86
   0   0  15    0.49    1.13
   0   0  16   96.65    9.14
   0   0  16   91.90   14.44
   0   0  16  111.97    9.43
   0   0  17   -0.23    1.15
   0   0  18  308.00   28.00
   0   0  18  307.30   21.14
   0   0  19    1.30    2.21
   0   0  19    0.40    1.23
   0   0  20   43.93    4.72
   0   0  21    0.13    0.72
   0   1   0   -0.24    0.31
   0  -1   0    0.55    0.15
   0   1   0    0.36    0.16
   0  -1   0    0.19    0.30
   0  -1   0    0.05    0.09
   0   1   1  149.88    7.88
   0   1   1  219.16    9.13
   0  -1  -1  104.27    7.32
   0   1   1  136.64    7.59
   0  -1   1   93.86    7.58
   0  -1   1  185.66    8.27
   0   1   1  206.19    8.30
   0   1   1  126.20    7.55
   0  -1   1  127.53    9.06
   0   1   2  111.66    7.70
   0  -1   2  138.24    8.16
   0  -1   2  171.02    8.06
   0   1   2  133.70    7.66
   0  -1   2  111.43    7.38
   0   1   2  230.47    9.59
   0  -1   2  223.12    9.60
   0  -1   2  174.48   11.78
   0   1   2  175.82   12.41
   0   1   3    0.99    0.37
   0  -1  -3    0.96    0.28
   0  -1   3    0.61    0.43
   0  -1   3    1.61    0.61
   0  -1   3    0.60    0.18
   0   1   3    0.86    0.31
   0   1   3    0.90    1.07
   0  -1   3    1.35    1.14
   0  -1   3    1.87    2.08
   0   1   3    2.49    2.45
   0  -1  -4   31.03    2.31
   0   1   4   29.52    2.62
   0  -1   4   35.06    2.90
   0   1   4   25.77    2.49
   0  -1   4   30.71    2.19
   0   1   4   32.21    2.48
   0   1   4   33.89    2.49
   0  -1   4   49.76    4.70
   0   1   4   48.16    4.58
   0   1   4   33.15    7.01
   0  -1   4   37.83    7.22
   0   1   5  636.97   39.36
   0   1  -5  470.35   39.65
   0  -1   5  691.80   39.65
   0   1   5  578.05   39.15
   0   1   5  657.20   39.01
   0   1   5  719.49   39.11
   0  -1   5  706.07   39.17
   0   1   5  987.76   43.35
   0  -1   5  909.44   43.15
   0   1   5  837.58   51.39
   0  -1   5  760.58   49.62
   0   1   6  498.39   32.88
   0   1   6  460.75   32.63
   0  -1   6  534.61   33.11
   0   1   6  607.10   32.66
   0  -1   6  540.42   32.57
   0   1   6  568.41   32.50
   0  -1   6  632.45   36.50
   0   1   6  723.45   36.97
   0  -1   6  565.55   43.84
   0   1   6  553.45   43.97
   0  -1   7   45.82    4.08
   0   1   7   38.14    3.74
   0  -1   7   39.18    3.81
   0   1   7   35.72    3.31
   0  -1   7   38.15    3.40
   0   1   7   38.42    3.27
   0   1   7   51.05    6.13
   0  -1   7   38.80    5.57
   0   1   7   24.17    8.57
   0  -1   7   30.90    8.87
   0   1   8   18.85    2.63
   0  -1   8   20.21    2.77
   0  -1   8   35.35    3.42
   0  -1   8   20.18    2.39
   0   1   8   17.71    4.10
   0  -1   8   17.14    4.02
   0   1   8   26.98    9.15
   0  -1   8   12.37    6.36
   0  -1   9    5.10    1.48
   0  -1   9    4.26    2.39
   0   1   9   11.19    3.28
   0  -1   9   10.42    6.53
   0   1   9    1.35    3.26
   0   1   9    6.17    1.63
   0  -1   9    8.77    1.87
   0  -1  10  559.04   31.31
   0   1  10  499.54   30.97
   0  -1  10  422.75   34.29
   0   1  10  435.11   34.38
   0  -1  10  405.64   44.78
   0   1  10  355.89   43.38
   0  -1  11   55.45    5.63
   0   1  11   54.65    4.95
   0  -1  11   54.99    5.07
   0   1  11   55.80    4.77
   0   1  11   28.75    7.60
   0  -1  11   44.40    8.62
   0   1  11   51.17    9.05
   0   1  11   31.10    6.54
   0  -1  11   28.00    6.44
   0   1  11   29.48   11.39
   0  -1  11   18.55    8.91
   0  -1  11   64.17    5.72
   0   1  11   54.90    5.30
   0   1  12   97.43    7.28
   0   1  12   86.87    7.34
   0  -1  12   93.25    7.55
   0  -1  12   71.98   11.70
   0   1  12   71.62   11.60
   0   1  12   40.37   10.30
   0   1  12   73.16   18.41
   0  -1  12   59.36   16.02
   0  -1  12  102.18    8.23
   0   1  12   84.24    7.65
   0   1  13    3.67    1.46
   0   1  13    0.16    0.78
   0  -1  13    0.57    0.95
   0   1  13   -0.77    2.39
   0  -1  13    0.78    2.41
   0   1  13   -2.10    4.13
   0  -1  13    2.03    5.64
   0   1  13    0.43    0.78
   0  -1  13    0.89    1.38
   0  -1  14   -0.21    1.00
   0   1  14    0.51    0.75
   0   1  14    0.41    1.02
   0  -1  14   -0.83    3.99
   0   1  14    0.82    3.96
   0  -1  14    2.17    6.75
   0   1  14    2.25    5.41
   0  -1  14    0.47    1.09
   0   1  14    0.46    1.06
   0   1  15  109.63    8.29
   0  -1  15  112.76    8.85
   0   1  15   95.89    8.41
   0   1  15   60.91   12.33
   0  -1  15   80.08   13.42
   0  -1  15   67.78   18.76
   0   1  15   51.44   17.65
   0  -1  15   82.61    8.35
   0   1  15   78.80    8.20
   0  -1  16   31.87    4.70
   0   1  16   44.22    4.66
   0   1  16   36.65    4.87
   0  -1  16   39.01    4.94
   0  -1  16   37.09    9.06
   0   1  16   32.77    8.74
   0  -1  17  112.11   10.70
   0   1  17  119.93   16.49
   0  -1  17  131.84   17.18
   0  -1  17  143.00   11.25
   0   1  17  138.27   11.20
   0   1  17  151.32   10.73
   0  -1  18    3.01    3.14
   0   1  18    6.06    3.94
   0  -1  18    5.24    1.86
   0   1  18    2.86    1.51
   0  -1  19    4.65    3.58
   0   1  19    5.32    1.74
   0  -1  19    6.42    1.94
   0  -1  20   96.62   11.50
   0  -1  20   83.17    7.21
   0   1  20   82.49    7.23
   0   1  21   14.41    2.20
   0  -1  21    9.99    1.94
   0   2   0   76.22   15.28
   0  -2   0  253.09   14.56
   0   2   0  148.37   15.13
   0   2   0  412.66   14.98
   0  -2   0  246.82   16.11
   0  -2   0  257.23   14.53
   0   2   1   14.13    1.58
   0  -2  -1    9.47    0.98
   0  -2   1    9.88    1.19
   0  -2   1   10.33    1.26
   0   2   1    8.10    2.16
   0  -2  -1   11.92    1.04
   0   2   1   22.54    1.43
   0  -2   1   20.24    1.44
   0  -2   1   14.35    2.18
   0  -2   1    9.18    1.24
   0  -2  -1   11.26    0.96
   0  -2  -1   11.22    0.93
   0   2   1   14.24    1.28
   0  -2   1   14.10    1.32
   0  -2  -2  830.95   51.25
   0   2   2 1237.95   52.42
   0  -2  -2  863.32   51.02
   0   2   2  970.23   51.55
   0  -2   2  768.07   51.61
   0  -2   2  910.51   54.87
   0   2   2  989.78   51.54
   0  -2   2 1448.48   53.01
   0   2   2 1472.82   52.82
   0  -2   3  745.03   41.01
   0   2   3  655.62   40.72
   0  -2   3  643.59   41.18
   0  -2  -3  628.51   40.28
   0  -2   3  994.78   43.02
   0   2   3 1052.13   42.90
   0   2   3  696.53   46.96
   0  -2   3  697.28   45.89
   0   2   3  703.38   40.94
   0   2   4  189.93   13.92
   0  -2   4  224.32   14.34
   0  -2   4  254.31   14.86
   0  -2   4  237.07   14.25
   0   2   4  196.03   13.79
   0  -2   4  344.11   17.01
   0   2   4  360.31   16.85
   0   2   4  247.04   21.48
   0  -2   4  249.80   20.58
   0   2   5  390.28   27.12
   0  -2   5  451.69   27.59
   0  -2   5  468.94   27.46
   0   2   5  417.66   26.95
   0  -2   5  617.46   30.82
   0   2   5  694.10   30.95
   0   2   5  432.63   36.24
   0  -2   5  477.23   35.92
   0   2   6   82.16    7.01
   0  -2   6  100.07    7.47
   0  -2   6  106.31    7.06
   0   2   6  100.82    6.92
   0  -2   6  112.77    9.75
   0  -2   6   85.50   13.33
   0   2   6   96.79   14.56
   0   2   7    7.46    1.51
   0  -2   7   14.31    2.07
   0   2   7    8.37    1.37
   0  -2   7    8.61    1.44
   0   2   7   13.73    3.07
   0  -2   7   12.78    3.12
   0   2   7    5.20    4.37
   0  -2   7   14.18    6.18
   0   2   8  367.31   26.44
   0   2   8  446.42   26.16
   0  -2   8  450.72   26.36
   0  -2   8  367.99   37.99
   0   2   8  327.54   37.63
   0  -2   8  434.39   26.98
   0  -2   8  404.74   30.00
   0   2   8  522.12   31.05
   0  -2   9  310.95   34.43
   0   2   9  265.65   33.42
   0  -2   9  366.23   22.10
   0  -2   9  273.16   24.38
   0   2   9  361.89   25.63
   0  -2  10    2.95    4.58
   0   2  10   -1.58    4.38
   0   2  10    0.90    1.77
   0  -2  10    1.41    1.46
   0  -2  10    2.10    1.25
   0  -2  11  259.26   17.29
   0   2  11  262.59   15.99
   0   2  11  246.43   16.05
   0   2  11  155.09   20.63
   0   2  11  302.24   24.12
   0  -2  11  217.74   22.15
   0   2  11  153.54   27.74
   0  -2  11  178.36   28.06
   0   2  11  226.46   16.30
   0   2  12    5.45    1.63
   0  -2  12    6.66    1.84
   0   2  12    6.15    1.52
   0   2  12    8.29    4.08
   0   2  12    1.70    2.65
   0  -2  12    2.14    2.63
   0  -2  12    3.71    6.31
   0   2  12   -1.95    4.70
   0   2  12    4.57    1.61
   0  -2  13    5.03    1.73
   0   2  13    3.66    1.33
   0   2  13    3.09    1.33
   0   2  13    4.54    3.79
   0  -2  13    2.32    3.57
   0   2  13    4.87    4.06
   0  -2  13   -2.01    4.83
   0   2  13   14.88    8.85
   0   2  13    4.42    1.62
   0  -2  13    5.86    1.87
   0   2  14   11.55    2.48
   0  -2  14   12.79    2.64
   0   2  14   14.61    2.55
   0  -2  14   12.35    5.40
   0   2  14   12.16    5.56
   0   2  14    4.53    6.33
   0  -2  14    4.28    5.98
   0  -2  14   11.79    2.73
   0   2  14    9.78    2.42
   0   2  15 1008.06   59.17
   0   2  15 1039.82   58.66
   0  -2  15 1048.71   59.37
   0  -2  15  889.71   67.77
   0   2  15  738.55   65.86
   0  -2  15  638.35   77.06
   0   2  15  540.39   75.22
   0  -2  15  972.18   59.46
   0  -2  16  166.01   14.03
   0   2  16  196.63   14.34
   0  -2  16  197.55   14.40
   0   2  16  195.97   13.71
   0  -2  16  169.20   20.18
   0   2  16  157.35   19.83
   0  -2  17  120.44   11.24
   0  -2  17  156.44   11.81
   0   2  17  152.53   11.83
   0   2  17  152.77   11.19
   0   2  17  117.03   16.43
   0  -2  17  150.02   18.08
   0  -2  18  132.73   11.97
   0   2  18  172.51   12.02
   0   2  18  167.27   12.60
   0  -2  18  171.39   12.59
   0  -2  19   34.57    7.47
   0   2  19   35.06    3.89
   0  -2  19   32.87    4.22
   0   2  19   33.83    4.30
   0  -2  20   50.56    8.16
   0   2  20   42.26    4.71
   0  -2  20   47.78    4.79
   0  -2  21   11.82    3.58
   0  -2  21    6.70    1.56
   0   2  21    7.11    1.60
   0   3   0   -0.31    0.97
   0  -3   0    0.76    0.38
   0  -3   0    0.45    0.31
   0   3   0    0.27    1.63
   0   3   0    0.29    0.29
   0  -3   0    2.43    1.52
   0  -3   0    0.08    0.27
   0   3   1   16.09    3.57
   0   3   1    6.80    3.01
   0  -3  -1   17.22    1.61
   0  -3   1   17.59    1.90
   0   3   1   20.16    2.63
   0  -3  -1   24.67    1.79
   0  -3   1   16.69    1.84
   0   3   1   30.27    1.71
   0  -3   1   31.82    1.83
   0   3  -1   21.66    2.06
   0  -3  -1   18.36    1.54
   0  -3   1   16.61    1.83
   0   3   1   20.99    1.96
   0  -3  -1   17.27    1.59
   0  -3   1   15.99    1.90
   0   3   2    6.45    1.41
   0  -3  -2    5.59    0.81
   0  -3  -2    5.94    0.84
   0   3   2    9.57    2.76
   0  -3   2    8.03    1.31
   0   3   2    8.62    1.23
   0  -3   2   11.01    2.85
   0   3   2    7.88    1.04
   0  -3   2    5.43    1.08
   0  -3  -2    7.89    0.82
   0   3   2    7.50    1.10
   0   3   3  514.55   25.41
   0  -3  -3  347.81   23.76
   0   3   3  435.22   24.20
   0  -3   3  377.07   24.29
   0  -3   3  343.80   24.30
   0  -3  -3  357.17   23.43
   0   3   3  637.77   25.76
   0  -3   3  612.21   26.06
   0   3   3  409.86   24.17
   0  -3   3  355.35   28.22
   0   3   3  403.56   30.13
   0  -3  -4  723.59   47.32
   0   3   4 1091.78   49.42
   0   3   4  735.88   47.44
   0  -3   4  790.71   48.11
   0  -3   4  788.85   47.68
   0   3   4  708.52   47.19
   0   3   4 1248.96   50.10
   0  -3   4 1152.35   50.30
   0   3   4  792.36   47.74
   0  -3   4  741.67   53.83
   0   3   4  790.37   55.69
   0   3   5  728.44   32.37
   0  -3   5  441.32   30.00
   0  -3   5  496.67   30.61
   0  -3   5  438.12   29.84
   0   3   5  431.45   29.49
   0   3   5  742.81   33.07
   0  -3   5  665.69   33.17
   0   3   5  454.01   38.84
   0  -3   5  445.62   37.30
   0  -3   6  607.23   39.28
   0   3   6  610.57   38.67
   0   3   6  558.30   49.24
   0  -3   6  556.90   47.71
   0  -3   7    6.03    1.47
   0   3   7    5.35    1.16
   0  -3   7    5.98    2.33
   0   3   7    7.67    2.36
   0  -3   7    2.83    3.23
   0   3   7    4.31    4.97
   0  -3   8  253.76   17.40
   0  -3   8  264.06   16.88
   0   3   8  265.93   16.73
   0  -3   8  236.62   19.97
   0   3   8  350.12   21.40
   0  -3   8  207.23   26.61
   0   3   8  153.43   24.85
   0   3   9   16.27    3.82
   0  -3   9    9.65    3.16
   0  -3   9   12.70    2.39
   0   3   9   11.47    6.64
   0  -3   9    5.16    4.78
   0  -3  10    5.97    1.84
   0   3  10   17.47    3.96
   0  -3  10    7.50    3.09
   0   3  10   11.36    3.57
   0   3  10   12.92    7.45
   0  -3  10   10.23    6.43
   0  -3  11  117.14   21.97
   0   3  11  115.20   22.87
   0  -3  11  168.96   12.29
   0   3  11  144.69   10.70
   0   3  11  150.79   10.64
   0   3  11  126.66   10.80
   0  -3  11  150.60   16.54
   0   3  11  116.21   15.80
   0   3  11  233.82   19.14
   0   3  11  228.86   16.71
   0  -3  12   72.48    7.10
   0   3  12   61.04    5.80
   0  -3  12   78.94    6.59
   0   3  12   68.38    5.84
   0   3  12   38.97    9.28
   0  -3  12   60.70   10.41
   0   3  12  100.52   12.47
   0  -3  12   47.57   13.93
   0   3  12   37.62   13.68
   0   3  12   52.95    5.86
   0  -3  13  123.95    9.31
   0   3  13  101.43    8.53
   0   3  13  116.08    8.60
   0  -3  13   91.69   13.62
   0   3  13  141.80   15.92
   0   3  13   51.43   11.96
   0  -3  13   59.66   17.15
   0   3  13   53.60   17.34
   0   3  14  143.97   10.79
   0  -3  14  147.41   11.06
   0   3  14  141.40   10.40
   0   3  14  178.70   18.76
   0  -3  14  133.47   16.88
   0   3  14   53.34   13.92
   0   3  14   55.30   18.25
   0  -3  14  100.79   22.89
   0  -3  14  136.20   11.13
   0   3  15   65.94    6.69
   0  -3  15   68.76    6.85
   0   3  15   65.11    6.35
   0   3  15   66.57   11.87
   0  -3  15   51.54   10.57
   0   3  15   42.75   16.27
   0  -3  15   51.67   16.81
   0  -3  15   77.74    7.39
   0  -3  16  173.83   14.50
   0   3  16  194.82   14.60
   0  -3  16  208.46   14.82
   0   3  16  199.20   14.16
   0   3  16  190.88   21.19
   0  -3  16  184.32   20.85
   0  -3  17  431.80   32.45
   0   3  17  528.38   33.05
   0  -3  17  550.71   33.01
   0   3  17  514.07   32.23
   0   3  17  489.69   40.45
   0  -3  17  565.12   41.69
   0  -3  18   18.82    3.38
   0  -3  18   29.43    4.03
   0   3  18   25.36    3.43
   0   3  18   30.40    4.14
   0  -3  19   56.85    9.49
   0  -3  19   52.09    5.44
   0   3  19   49.07    5.47
   0   3  19   57.12    5.25
   0  -3  20    6.64    3.18
   0  -3  20    3.94    1.40
   0   3  20    5.07    1.54
   0   3  20    2.79    1.14
   0  -3  21   66.21    7.57
   0  -3  21   31.33    3.47
   0  -4   0 1408.83   83.37
   0  -4   0 1400.98   83.42
   0   4   0 2010.64   83.97
   0  -4   0 1801.69   87.73
   0  -4   0 1365.37   83.39
   0  -4   1 1401.37   88.58
   0  -4   1 1468.10   88.54
   0   4   1 1457.14   90.48
   0   4   1 1217.86   92.37
   0  -4  -1 1530.81   88.25
   0   4  -1 2187.67   89.23
   0  -4   1  946.27   90.93
   0  -4   1 1341.59   88.58
   0   4   1 1705.74   88.83
   0  -4   1 1401.11   88.50
   0  -4  -1 1638.35   88.15
   0  -4  -2 3207.03  211.23
   0   4   2 4276.28  213.59
   0   4   2 5836.56  219.89
   0   4   2 5236.19  211.75
   0   4  -2 3517.89  212.17
   0   4   2 3914.31  211.68
   0  -4   2 3470.63  214.96
   0  -4  -2 3418.48  211.13
   0  -4   2 3051.81  211.69
   0   4   2 3609.13  211.82
   0  -4  -2 3532.88  211.03
   0  -4  -3   71.42    5.62
   0   4   3  100.40    7.42
   0  -4  -3   68.87    5.58
   0  -4   3   75.57    6.29
   0  -4  -3   77.73    5.41
   0   4   3   87.46    6.14
   0   4   3  124.14    6.79
   0  -4   3  131.15    7.27
   0   4   3   92.31    6.14
   0  -4   3   69.40    8.86
   0   4   4  115.08    8.16
   0  -4  -4  112.78    8.18
   0  -4  -4  117.41    8.22
   0   4   4  169.45   10.42
   0  -4   4  100.77    8.53
   0  -4   4  116.51    8.90
   0   4   4  125.51    8.62
   0  -4   4  185.42   10.53
   0   4   4  194.53   10.16
   0   4   4  119.01   14.55
   0   4   4  121.84    8.64
   0  -4   4  109.69   12.97
   0   4   5  126.15    8.57
   0   4   5  187.00   11.15
   0   4  -5   37.91    9.41
   0  -4  -5  123.81    8.63
   0  -4   5  119.79    8.88
   0  -4   5  134.50    9.59
   0  -4   5  188.57   11.54
   0   4   5  220.10   11.49
   0  -4   5  120.14   14.65
   0   4   5  114.70   15.76
   0   4   6    4.27    1.06
   0   4   6    4.40    1.73
   0  -4   6    4.85    1.52
   0  -4   6    3.80    1.15
   0  -4   6    6.44    2.05
   0   4   6    8.22    2.18
   0  -4   6    1.60    3.70
   0   4   6    3.82    3.77
   0   4   7  239.39   15.87
   0  -4  -7  225.90   16.05
   0   4   7  351.45   19.56
   0  -4   7  224.25   16.38
   0  -4   7  255.61   19.07
   0   4   7  355.62   19.91
   0  -4   7  202.29   24.37
   0   4   7  161.32   24.15
   0   4   8   16.33    2.31
   0   4   8   24.44    4.21
   0  -4   8   17.37    2.75
   0  -4   8   11.86    3.56
   0   4   8   21.95    4.12
   0  -4   8   15.58    6.63
   0   4   8   11.61    6.77
   0  -4   9  141.89   10.34
   0   4   9  138.68   10.10
   0   4   9  186.72   14.14
   0  -4   9  127.89   13.01
   0   4   9  189.82   14.39
   0   4   9   82.75   18.62
   0  -4   9   87.79   17.58
   0  -4   9  131.76   10.75
   0   4  10   12.30    1.94
   0   4  10   14.84    3.99
   0  -4  10   13.17    7.36
   0   4  10    4.98    5.69
   0  -4  10   12.76    2.61
   0  -4  11  267.83   35.80
   0   4  11  229.56   35.23
   0   4  11  335.90   21.69
   0   4  11  346.62   21.64
   0   4  11  371.35   29.91
   0   4  11  162.68   29.13
   0   4  11  539.55   30.09
   0  -4  11  348.86   23.22
   0  -4  12   94.04    8.79
   0   4  12   90.16    7.65
   0   4  12   97.00    7.67
   0   4  12   52.72   16.33
   0  -4  12   72.18   17.65
   0  -4  12   95.30   13.07
   0   4  12   71.86   12.70
   0  -4  13  191.25   12.51
   0   4  13  149.78   11.47
   0   4  13  155.34   11.34
   0   4  13  264.34   21.35
   0   4  13   76.97   15.35
   0  -4  13  167.22   18.37
   0   4  13   69.87   20.17
   0  -4  13   93.24   21.66
   0  -4  14    4.09    1.78
   0   4  14    2.43    1.30
   0   4  14    4.85    1.63
   0  -4  14    3.95    3.80
   0   4  14    6.89    4.39
   0   4  14    1.07    3.34
   0  -4  14   -2.04    4.02
   0   4  14    2.30    5.53
   0  -4  14    1.97    1.46
   0  -4  15  133.21   11.08
   0   4  15  144.76   10.49
   0  -4  15  140.27   10.92
   0   4  15  122.95   10.47
   0  -4  15  139.27   17.14
   0  -4  16  517.34   36.95
   0  -4  16  586.42   37.08
   0   4  16  571.31   36.50
   0   4  16  593.44   37.14
   0  -4  16  652.27   46.36
   0  -4  17   17.05    3.48
   0  -4  17   31.10    4.19
   0   4  17   30.97    4.24
   0   4  17   29.97    3.91
   0  -4  17   33.26    7.97
   0   4  17   40.52    8.73
   0  -4  18    2.08    1.36
   0   4  18    1.75    1.27
   0   4  18    1.92    1.42
   0  -4  18    1.79    1.39
   0  -4  19   62.79    6.54
   0   4  19   90.15    6.94
   0  -4  19   77.60    6.98
   0   4  19   86.23    7.30
   0  -4  19   80.61   11.48
   0  -4  20   86.51    7.10
   0   4  20   78.81    6.72
   0   4  20   90.77    7.37
   0  -5   0    0.99    0.54
   0   5   0    0.49    0.53
   0  -5   0    0.21    0.49
   0  -5   0    0.08    0.41
   0   5   0   -0.47    2.68
   0  -5  -1 2215.90  118.93
   0  -5   1 1905.41  119.42
   0   5   1 2254.82  119.63
   0  -5   1 1969.79  119.30
   0   5  -1 2918.73  120.03
   0  -5   1 1540.36  122.95
   0   5  -1  943.52  121.49
   0  -5   1 1998.05  119.29
   0  -5  -1 2193.68  119.06
   0   5   1 1627.17  121.28
   0  -5   1 1958.13  119.37
   0   5   1 2047.40  125.68
   0  -5   2 1282.48   82.35
   0  -5  -2 1521.86   81.64
   0   5   2 1453.38   82.52
   0  -5   2 1150.78   82.26
   0   5   2 1536.57   84.94
   0  -5  -2 1442.85   81.89
   0   5   2 2569.28   93.99
   0   5  -2 1610.61   82.97
   0   5   2 1672.98   82.41
   0   5   3 1812.43   93.68
   0  -5   3 1552.42   93.70
   0   5   3 2044.57   96.28
   0  -5  -3 1614.47   92.89
   0   5   3 1590.39   92.79
   0   5   3 1859.02   93.54
   0  -5   3 1626.69   98.48
   0   5   4  966.60   52.33
   0  -5   4  925.55   52.68
   0  -5   4  579.42   51.76
   0  -5  -4  963.99   51.77
   0  -5  -4  883.22   51.65
   0   5   4 1255.00   55.32
   0   5  -4  328.72   53.30
   0   5   4  993.36   51.77
   0   5   4 1068.48   52.55
   0   5   4  988.26   62.26
   0  -5   4  922.28   59.04
   0  -5   5   37.64    3.98
   0   5   5   34.96    3.45
   0  -5  -5   33.66    3.15
   0  -5  -5   33.75    3.15
   0   5   5   50.03    5.28
   0   5   5   36.41    3.21
   0   5   5   34.54    3.54
   0  -5   5   28.84    6.95
   0   5   5   29.46    7.89
   0  -5   6  375.26   23.27
   0  -5  -6  364.18   22.18
   0   5   6  535.40   26.45
   0   5  -6  155.60   24.02
   0  -5  -6  367.11   22.20
   0   5   6  376.08   22.12
   0  -5   6  306.91   30.16
   0   5   6  300.62   32.24
   0  -5   7  398.73   26.32
   0  -5   7  458.83   27.29
   0  -5  -7  387.42   25.77
   0  -5  -7  396.53   25.80
   0   5   7  430.09   25.80
   0  -5   7  306.95   34.04
   0   5   7  290.00   35.65
   0  -5   8    0.18    0.78
   0   5   8   -0.35    1.28
   0  -5  -8    0.61    0.56
   0   5   8    1.19    0.88
   0   5   8    1.34    4.18
   0  -5   8    1.12    3.47
   0  -5   9  348.69   24.43
   0   5   9  506.63   29.53
   0  -5   9  253.07   33.64
   0   5   9  213.08   33.64
   0   5   9  372.43   23.80
   0  -5   9  407.07   24.28
   0   5  10  258.63   39.13
   0   5  10  282.23   36.16
   0  -5  10  339.85   39.95
   0  -5  10  258.78   33.24
   0   5  10  419.80   26.93
   0   5  10  452.82   27.17
   0   5  10  413.30   26.27
   0   5  10  355.08   38.42
   0   5  10  598.86   35.88
   0   5  10  675.83   35.00
   0  -5  10  456.98   28.17
   0  -5  11   -1.01    4.45
   0   5  11    1.89    3.70
   0  -5  11   -1.62    3.89
   0   5  11    0.13    0.74
   0   5  11    1.40    2.75
   0   5  11    0.68    2.30
   0   5  11    2.65    2.21
   0  -5  11    3.58    1.52
   0  -5  12   61.94   15.99
   0   5  12   83.97    6.82
   0   5  12   48.74   13.68
   0   5  12   69.79   12.03
   0  -5  12   74.31    7.81
   0   5  13   23.91    3.48
   0  -5  13   27.82    3.89
   0   5  13   21.75    3.16
   0  -5  13   18.94    9.58
   0   5  13   24.18    7.32
   0   5  14   85.35    7.34
   0   5  14   82.85    7.50
   0  -5  14   95.67    8.09
   0   5  14   38.29   11.14
   0  -5  14   55.16   16.39
   0  -5  15  478.67   30.48
   0   5  15  470.19   29.88
   0  -5  15  512.59   30.32
   0   5  15  490.82   29.65
   0  -5  16   29.10    4.30
   0   5  16   23.62    3.83
   0   5  16   29.98    3.94
   0  -5  16   25.03    3.85
   0  -5  17   26.82    4.06
   0   5  17   31.45    3.99
   0   5  17   31.94    4.36
   0  -5  17   29.89    4.16
   0  -5  18   11.47    2.53
   0   5  18   13.97    2.57
   0   5  18   15.51    2.87
   0  -5  18   17.48    2.92
   0  -5  19    3.66    1.39
   0  -5  19    4.90    1.59
   0   5  19    4.75    1.49
   0  -5  19    5.36    3.32
   0   5  20  245.24   16.41
   0  -5  20  243.65   16.57
   0  -6   0  213.47   12.54
   0  -6   0  201.52   12.32
   0   6   0  173.02   11.41
   0  -6   0  198.13   12.49
   0   6   1 1122.42   67.45
   0  -6   1 1148.03   68.39
   0   6   1  708.91   70.06
   0   6  -1  762.76   72.82
   0   6   1 1482.11   78.37
   0  -6   1 1121.55   68.52
   0  -6  -1 1286.56   68.24
   0  -6   1 1018.23   73.45
   0   6  -1 1612.43   69.06
   0  -6  -1 1266.88   68.12
   0   6   1 1168.84   68.61
   0  -6   1 1078.27   68.28
   0  -6   1 1100.97   68.54
   0   6   2  172.71   10.93
   0   6  -2   88.14   14.37
   0  -6   2  150.28   11.70
   0   6   2  157.04   14.04
   0  -6  -2  187.60   11.35
   0   6   2  216.63   11.87
   0  -6   2  107.19   15.15
   0  -6   2  161.27   11.75
   0   6   2  184.80   11.97
   0   6   3 1268.60   72.98
   0  -6  -3 1364.96   73.27
   0  -6  -3 1288.87   73.19
   0   6  -3  555.27   76.01
   0   6   3 1478.48   77.58
   0   6   3 1452.74   73.91
   0  -6   3  563.48   77.03
   0  -6   3 1239.28   74.01
   0   6   3 1349.74   74.02
   0   6   4   45.38    3.99
   0   6   4   68.09    6.86
   0  -6  -4   47.84    4.09
   0   6   4   54.82    4.69
   0  -6   4   51.96    8.29
   0   6   4   50.62    4.66
   0  -6   4   53.49    4.93
   0   6   5   67.32    5.36
   0  -6  -5   67.13    5.39
   0  -6  -5   73.07    5.53
   0   6   5   72.73    6.08
   0  -6   5   57.14    9.97
   0   6   5   68.36    5.88
   0  -6   5   71.07    6.31
   0   6   6  113.88    8.17
   0  -6  -6  116.53    8.25
   0  -6  -6  109.44    8.17
   0  -6   6   97.39   14.26
   0  -6   6  119.39    9.25
   0   6   7  294.50   18.82
   0  -6  -7  277.21   18.82
   0  -6   7  252.40   27.75
   0  -6   7  298.66   20.07
   0  -6   7  265.83   19.23
   0   6   8  410.24   24.52
   0  -6   8  353.97   24.85
   0  -6  -8  358.09   24.43
   0   6   9  156.06   11.92
   0  -6   9  159.11   12.59
   0  -6   9  181.39   12.71
   0  -6  -9  160.58   12.26
   0  -6  10  346.50   41.28
   0  -6  10  425.24   46.92
   0   6  10  295.23   42.33
   0   6  10  597.94   34.25
   0   6  10  529.65   33.05
   0  -6  10  530.38   34.77
   0   6  10  782.07   43.41
   0   6  10  492.98   47.26
   0   6  10  807.85   43.10
   0  -6  11    1.79    3.52
   0  -6  11    2.18    3.39
   0   6  11    2.61    4.44
   0  -6  11    7.92    5.39
   0   6  11    2.63    1.27
   0   6  11    4.58    1.34
   0   6  11    4.33    4.49
   0  -6  11    5.57    2.35
   0   6  11    4.21    3.24
   0   6  11    2.47    2.43
   0  -6  11    5.20    1.80
   0  -6  12    1.14    3.54
   0  -6  12    1.73    3.39
   0   6  12    1.83    1.12
   0   6  12    3.23    3.88
   0   6  12   -0.81    2.52
   0   6  12    1.38    2.71
   0  -6  12   -0.53    1.34
   0   6  13   38.60    4.38
   0  -6  13   45.92    5.08
   0  -6  13   36.23   10.26
   0   6  13   27.57    8.13
   0  -6  14  168.34   12.56
   0   6  14  165.25   12.03
   0  -6  15  139.55   11.16
   0  -6  15  144.40   10.94
   0   6  15  137.09   10.33
   0  -6  16    1.91    1.42
   0   6  16    2.37    3.30
   0  -6  16    3.83    1.68
   0   6  16    2.88    1.42
   0   6  17   28.51    3.88
   0  -6  17   34.72    4.31
   0  -6  17   31.90    7.84
   0  -6  17   28.68    4.14
   0   6  18   24.49    3.25
   0  -6  18   21.15    3.17
   0  -6  18   20.26    6.25
   0  -6  18   15.29    2.84
   0  -6  19   44.89    4.53
   0   6  19   47.87    4.57
   0  -6  19   52.86    8.43
   0  -6  19   36.30    4.29
   0  -6  20   14.94    4.07
   0   6  20   13.15    2.05
   0   7   0   -0.67    3.11
   0  -7   0    0.12    0.47
   0  -7   0    0.11    0.50
   0  -7   0    0.61    0.68
   0  -7   1   11.64    2.05
   0   7  -1    8.76    4.93
   0   7   1   18.24    5.69
   0  -7  -1   17.62    2.11
   0  -7  -1   13.63    1.97
   0   7   1   14.20    1.56
   0   7   1   13.57    2.26
   0  -7   1   14.12    2.31
   0  -7   1   11.50    1.99
   0   7   2   52.79    4.06
   0  -7   2   44.94    4.76
   0   7  -2   35.33    8.05
   0   7   2   39.60    6.64
   0  -7  -2   58.59    4.60
   0   7   2   68.51    5.04
   0  -7   2   36.85    7.96
   0  -7   2   48.95    4.77
   0   7   2   50.11    4.91
   0   7   3   59.44    4.68
   0   7   3   61.86    7.93
   0   7  -3   32.61    7.90
   0  -7  -3   67.36    5.07
   0   7   3   77.18    5.67
   0  -7   3   41.92    9.42
   0   7   3   54.80    5.34
   0  -7   3   57.93    5.48
   0   7   4  472.69   27.05
   0  -7  -4  442.98   27.12
   0   7   4  482.45   31.69
   0  -7  -4  465.30   27.23
   0   7   4  480.59   27.96
   0  -7   4  446.49   28.17
   0   7   4  447.62   27.92
   0   7   5 1483.94   78.92
   0  -7  -5 1374.16   78.89
   0   7   5 1503.21   80.01
   0   7   5 1323.14   79.57
   0  -7   5 1343.83   80.01
   0   7   6  123.04   10.02
   0  -7   6  128.19   10.59
   0  -7  -6  139.51    9.75
   0   7   6  157.25   13.68
   0   7   6  144.08    9.71
   0  -7   7  203.37   16.52
   0  -7   7  241.51   17.53
   0   7   7  313.76   22.26
   0  -7  -7  249.57   16.55
   0   7   7  271.98   16.60
   0  -7   8   85.99    8.13
   0  -7   8   93.97    8.82
   0   7   8  105.88    8.05
   0  -7  -8   93.76    7.96
   0   7   9  897.03   43.51
   0  -7   9  335.45   40.88
   0  -7   9  240.81   41.96
   0   7   9  500.93   32.54
   0   7   9  578.91   33.99
   0  -7   9  516.74   34.38
   0  -7   9  598.34   34.44
   0  -7   9  573.31   34.69
   0   7   9  762.58   42.47
   0  -7  -9  508.24   33.96
   0  -7  10   17.61    9.50
   0  -7  10   33.04    9.65
   0   7  10   40.90    4.10
   0  -7  10   51.80    5.35
   0   7  10   44.76    4.90
   0  -7  10   41.46    5.24
   0  -7  10   51.03    5.48
   0   7  10   71.62   10.08
   0   7  10   51.69    8.64
   0  -7  11    5.63    5.23
   0  -7  11    3.48    4.86
   0   7  11   10.12    2.31
   0   7  11    9.87    1.89
   0   7  11    7.86    3.99
   0  -7  11    4.67    2.40
   0   7  11    4.51    5.54
   0   7  11    6.73    3.77
   0  -7  11    6.66    2.15
   0  -7  12    8.45    5.58
   0   7  12   15.91    2.42
   0   7  12   10.11    4.85
   0   7  12    1.67    4.04
   0  -7  12    6.61    2.85
   0   7  12   18.24    6.22
   0  -7  12   10.67    2.68
   0  -7  13   38.00    5.31
   0   7  13   40.76    4.42
   0  -7  13   30.69    9.72
   0   7  13   30.42    8.71
   0   7  13   18.08    9.29
   0   7  14  348.50   21.33
   0  -7  14  303.93   33.23
   0  -7  15  172.77   12.09
   0   7  15  156.70   11.44
   0  -7  15  151.89   21.18
   0  -7  16    7.18    2.26
   0   7  16    1.18    3.67
   0  -7  16    9.15    2.31
   0   7  16    5.46    1.88
   0   7  17   23.60    3.36
   0  -7  17   24.66    6.82
   0  -7  17   24.49    3.63
   0   7  18    2.25    1.32
   0  -7  18    3.10    2.98
   0  -7  18    0.90    1.00
   0   7  19  195.20   12.67
   0  -7  19  151.30   12.27
   0  -7  20    0.73    1.89
   0   7  20    0.64    0.68
   0  -8   0   97.87    7.68
   0  -8   0  101.08    7.63
   0  -8   0   93.69    7.71
   0   8   0   82.90    7.56
   0  -8   0  103.35    7.70
   0  -8   1  124.49   10.09
   0  -8  -1  149.69   10.03
   0   8  -1  136.38   16.77
   0  -8  -1  148.70    9.91
   0  -8   1  138.08   10.12
   0   8   1  113.49    9.91
   0  -8   1  132.31   10.02
   0   8   2  399.92   24.02
   0   8   2  221.87   27.21
   0   8  -2  356.76   32.78
   0  -8  -2  422.85   24.92
   0  -8  -2  438.99   24.94
   0  -8   2  337.48   25.13
   0  -8   2  347.59   32.16
   0   8   2  479.93   25.46
   0   8   2  372.17   25.33
   0  -8   2  381.61   25.29
   0   8   3  114.92    7.74
   0   8   3   77.53   11.04
   0   8  -3   97.79   14.03
   0  -8  -3  120.98    8.30
   0   8   3  127.35    8.82
   0  -8   3   65.63   12.82
   0   8   3   99.63    8.59
   0  -8   3  107.34    8.78
   0   8   4  140.08    9.36
   0   8   4  140.95   14.17
   0  -8  -4  140.92    9.73
   0   8  -4  107.11   15.22
   0   8   4  140.47   10.32
   0  -8   4  128.71   10.43
   0   8   4  138.12   10.39
   0   8   5  141.68    9.65
   0  -8  -5  149.71   10.03
   0   8  -5  109.58   15.36
   0   8   5  140.66   14.53
   0   8   5  148.29   10.78
   0  -8   5  138.16   10.86
   0   8   5  120.82   10.28
   0   8   6  116.36    8.28
   0   8   6  131.05   13.35
   0  -8  -6  112.62    8.38
   0   8  -6   93.15   13.94
   0  -8   6  120.18    9.49
   0   8   6   90.38    8.49
   0   8   7  170.13   11.52
   0  -8   7  158.33   12.56
   0  -8  -7  157.12   11.52
   0   8  -7  146.76   17.69
   0   8   7  198.24   17.34
   0  -8   8  153.06   30.85
   0  -8   8  185.40   28.91
   0  -8  -8  338.76   23.61
   0   8   8  450.64   31.67
   0   8   8  392.94   23.76
   0  -8   8  358.81   24.94
   0  -8   8  332.97   23.97
   0   8   8  397.87   23.10
   0  -8   8  340.54   24.13
   0  -8   8  386.30   23.78
   0   8   8  667.58   32.53
   0  -8   9    1.10    3.06
   0  -8   9    3.44    5.35
   0  -8   9    0.68    0.95
   0   8   9    0.69    2.15
   0   8   9    1.11    0.86
   0  -8   9    0.92    1.06
   0  -8   9    1.79    1.11
   0   8   9    2.57    1.00
   0  -8   9    2.96    1.31
   0   8   9    4.36    2.83
   0  -8  10    7.41    5.80
   0  -8  10   16.37    7.30
   0   8  10   13.04    2.09
   0   8  10   12.93    2.62
   0  -8  10    9.94    2.48
   0  -8  10   15.71    2.95
   0   8  10   17.30    5.09
   0  -8  10   15.11    3.04
   0   8  10   13.14    5.31
   0  -8  11  149.06   27.69
   0  -8  11  194.87   25.65
   0   8  11  229.80   15.88
   0   8  11  205.91   14.48
   0  -8  11  201.38   16.14
   0   8  11  288.19   24.22
   0   8  11  177.78   27.26
   0   8  11  288.47   25.69
   0  -8  12   42.73   14.73
   0  -8  12   65.68   14.32
   0   8  12   81.05    7.46
   0   8  12   82.68    6.62
   0   8  12   78.53   12.78
   0  -8  12   52.08    8.38
   0   8  12   53.54   14.98
   0   8  12  100.83   14.75
   0  -8  12   67.57    7.56
   0  -8  13   22.59    4.10
   0   8  13   28.41    3.53
   0  -8  13   21.63    8.58
   0   8  13   20.53    7.31
   0   8  13   14.80    9.01
   0  -8  13   21.30    5.04
   0   8  14  209.22   14.10
   0  -8  14  208.00   25.92
   0   8  15  130.07    9.86
   0  -8  15  132.50   19.47
   0  -8  16   49.98    9.54
   0   8  16   51.57    5.22
   0  -8  16   42.86    5.30
   0   8  16   30.75    9.74
   0  -8  16   66.68   12.84
   0   8  17  157.79   11.09
   0  -8  17  169.40   17.41
   0  -8  17  125.83   10.90
   0   8  18   10.47    2.09
   0  -8  18    6.62    1.77
   0   8  19   15.46    2.22
   0  -8  19   15.58    4.17
   0  -8  19    8.08    1.75
   0  -9   0   -0.16    0.66
   0   9   0   -0.89    3.72
   0  -9   0    1.86    1.08
   0  -9   0    0.16    0.63
   0   9   0    0.72    1.27
   0  -9  -1  341.95   21.89
   0  -9  -1  369.07   21.92
   0  -9   1  314.83   21.94
   0  -9   1  303.32   22.04
   0  -9   1  335.02   22.08
   0  -9  -1  338.22   21.76
   0   9   1  288.61   21.87
   0   9   2   45.95    3.84
   0  -9  -2   49.79    4.68
   0  -9   2   34.43    4.61
   0   9  -2   60.38   10.99
   0  -9  -2   48.73    4.72
   0   9   2   50.58    4.87
   0  -9   2   49.44    5.06
   0   9   2   44.61    5.02
   0   9   3  138.81    9.04
   0   9  -3  146.43   17.77
   0  -9  -3  141.09    9.89
   0  -9   3  114.19   16.80
   0   9   3  147.77   10.37
   0  -9   3  114.85   10.10
   0   9   3  128.48   10.31
   0   9   4  731.85   42.50
   0   9  -4  779.69   54.97
   0  -9  -4  766.60   43.30
   0   9   4  546.14   48.34
   0  -9   4  518.53   52.77
   0   9   4  789.04   44.11
   0  -9   4  676.55   43.91
   0   9   4  642.93   43.68
   0   9   5  681.68   38.34
   0   9   5  580.48   45.00
   0   9  -5  670.95   49.69
   0   9   5  687.78   39.93
   0  -9   5  613.42   39.64
   0   9   5  587.32   39.35
   0   9   6  484.70   26.79
   0  -9   6  411.77   27.84
   0   9   6  366.15   27.20
   0   9  -6  495.46   38.12
   0   9   6  429.88   34.24
   0  -9   7   14.09    6.68
   0  -9   7   15.29    7.89
   0   9  -7   38.27    8.83
   0   9   7   33.28    7.41
   0   9   7   36.63    3.98
   0  -9   7   33.86    4.65
   0   9   7   34.06    3.65
   0  -9   7   29.80    4.16
   0  -9   8   28.51   11.48
   0  -9   8   56.55   12.53
   0   9   8  105.95   13.83
   0   9   8   93.19    7.19
   0  -9   8   68.96    7.64
   0  -9   8   60.38    6.78
   0   9   8   78.44    6.37
   0  -9   8   64.43    6.97
   0   9   8  131.62   12.54
   0  -9   9   -1.82    3.57
   0  -9   9    2.32    4.27
   0   9   9   -0.81    2.53
   0  -9   9   -0.24    1.06
   0   9   9    0.20    0.91
   0  -9   9    0.24    0.89
   0   9   9    0.57    0.71
   0  -9   9    0.38    0.83
   0   9   9    7.08    3.38
   0  -9  10   69.86   14.43
   0  -9  10   54.34   15.66
   0   9  10   88.18   13.74
   0   9  10   75.31    7.30
   0  -9  10   78.85    7.92
   0   9  10   78.03    6.55
   0  -9  10   78.11    7.87
   0   9  10  101.11   12.76
   0   9  11    0.68    1.00
   0  -9  11    1.04    1.25
   0   9  11    0.99    2.74
   0  -9  11    0.55    0.76
   0   9  11    4.65    3.57
   0   9  11    3.30    5.13
   0  -9  11    4.07    6.33
   0  -9  11    1.27    3.96
   0  -9  12  146.54   27.06
   0  -9  12  142.99   21.99
   0   9  12  163.64   12.34
   0   9  12  155.05   11.03
   0   9  12  192.15   20.66
   0   9  12  100.12   21.48
   0  -9  12  113.56   13.65
   0   9  12  188.10   23.45
   0  -9  12  143.18   12.52
   0   9  13   50.76    4.98
   0  -9  13   37.54   10.79
   0   9  13   37.10    9.45
   0  -9  13   38.26    6.86
   0   9  14  596.22   32.68
   0  -9  14  626.39   49.42
   0   9  14  375.12   40.97
   0  -9  14  396.38   34.79
   0   9  15   39.50    4.44
   0   9  15   16.56    7.16
   0  -9  15   37.22   10.42
   0   9 -15   41.75    6.66
   0   9  16    2.26    1.23
   0  -9  16    0.42    1.09
   0   9  16    1.11    3.45
   0  -9  16    1.03    3.80
   0   9  17   71.81    6.10
   0  -9  17   75.78   10.45
   0  -9  17   53.88    5.83
   0   9  18   69.39    5.72
   0  -9  18   50.55    5.36
   0   9  19    3.57    1.14
   0  -9  19    1.95    0.93
   0 -10   0   38.00    4.39
   0 -10   0   34.40    4.36
   0 -10   0   33.21    4.17
   0  10   0   35.98    4.45
   0 -10  -1  354.76   21.97
   0 -10  -1  354.04   22.22
   0 -10   1  318.19   22.26
   0 -10   1  325.63   22.16
   0 -10   1  344.30   22.21
   0  10  -1  283.58   21.69
   0  10   1  298.68   21.96
   0 -10  -2    3.44    1.26
   0 -10  -2    1.86    1.06
   0  10  -2    3.95    3.88
   0 -10   2    3.73    1.44
   0  10   2    0.65    1.21
   0 -10  -3   28.75    3.51
   0  10  -3   33.56    8.68
   0 -10  -3   21.99    3.26
   0  10   3   26.09    2.78
   0 -10   3   22.19    3.63
   0  10   3   25.34    3.77
   0  10   4   32.77    3.35
   0  10   4   31.14    4.37
   0 -10   4   28.03    4.13
   0  10  -4   39.19    9.49
   0  10   4   36.72    4.46
   0  10   5   20.17    6.34
   0  10  -5   59.78   11.47
   0  10   5   41.89    4.02
   0 -10   5   33.89    4.68
   0  10   5   35.03    4.71
   0  10   5   46.54    4.15
   0 -10   5   29.81    4.09
   0  10   5   41.73    5.01
   0  10  -5   27.50    4.73
   0 -10   5   20.08    8.36
   0  10  -6  619.23   44.58
   0 -10   6  544.44   51.52
   0 -10   6  473.96   54.56
   0  10   6  573.41   50.17
   0  10  -6  975.94   58.70
   0  10   6  747.84   42.39
   0 -10   6  667.74   43.73
   0  10   6  531.60   42.82
   0  10   6  800.21   42.40
   0 -10   6  625.53   42.78
   0 -10   7   65.34   15.88
   0  10  -7   85.30    9.42
   0 -10   7   54.17   12.32
   0  10  -7  125.22   16.78
   0  10   7   70.89   12.73
   0  10   7   90.00    7.56
   0 -10   7   89.97    8.77
   0  10   7   94.26    7.39
   0 -10   7   76.74    7.88
   0 -10   8  465.62   54.45
   0 -10   8  517.06   50.12
   0  10  -8  592.22   42.09
   0  10   8  585.23   48.77
   0  10   8  697.75   39.49
   0 -10   8  594.94   40.65
   0 -10   8  515.51   39.30
   0  10   8  683.83   38.85
   0 -10   8  595.28   39.80
   0 -10   9   16.14    3.17
   0  10   9   22.35    7.26
   0  10   9   17.22    3.04
   0 -10   9   15.16    3.14
   0  10   9   18.53    2.73
   0  10   9   26.88    6.36
   0 -10   9    9.69    5.91
   0  10  -9   17.57    4.06
   0 -10   9   15.28    8.44
   0 -10  10   38.39   12.78
   0 -10  10   30.55   10.13
   0  10  10   39.96   10.16
   0  10  10   43.78    5.17
   0 -10  10   34.30    5.13
   0  10  10   46.50    4.57
   0 -10  10   41.86    5.45
   0  10  10   59.49   10.00
   0  10  11   -0.71    1.19
   0 -10  11   -2.10    2.91
   0  10 -11   -0.92    2.22
   0 -10  11   -2.62    4.82
   0 -10  11    0.28    1.03
   0  10  11    0.82    2.78
   0  10  11    1.20    4.42
   0 -10  11   -0.53    1.33
   0 -10  12  317.32   33.22
   0  10 -12  313.59   23.13
   0  10  12  318.35   28.80
   0  10 -13   63.17    8.52
   0 -10  13   71.42   14.74
   0  10  13   41.88   10.25
   0 -10  13   46.13    7.59
   0  10 -14  206.10   16.70
   0 -10  14  204.92   24.99
   0  10  14  174.34   12.25
   0 -10  14  132.15   14.55
   0  10  14  116.04   18.88
   0  10 -15    0.41    1.62
   0 -10  15    1.13    3.84
   0  10  15    5.43    4.77
   0 -10  15   -0.40    1.36
   0  10  15   -0.17    1.10
   0  10 -16   31.13    5.40
   0 -10  16   32.51    4.18
   0  10  16   39.47    4.17
   0  10  17   36.39    3.93
   0 -10  17   32.23    3.95
   0  10  18   45.57    4.20
   0 -10  18   36.52    3.99
   0 -10  19   52.02    4.44
   0 -11   0    0.23    0.97
   0 -11   0   -0.22    0.75
   0 -11   0    1.29    1.15
   0  11   0    0.68    1.33
   0 -11   1   79.91    8.16
   0 -11  -1   95.52    8.31
   0 -11  -1   93.19    8.47
   0  11  -1   85.67    8.17
   0  11   1   92.15    8.52
   0 -11   1  100.85    8.61
   0  11  -2  382.31   26.50
   0  11   2  378.02   26.91
   0 -11   2  414.64   27.12
   0 -11   2  354.12   25.77
   0 -11  -2  437.74   27.10
   0 -11  -2  449.77   26.86
   0 -11  -3   85.33    7.40
   0  11   3   70.42    7.49
   0 -11   3   88.22    7.98
   0  11   3   88.24    6.62
   0 -11   3   64.46    6.66
   0  11  -3   64.03    7.62
   0  11  -4  200.37   17.96
   0  11  -4  326.87   30.17
   0 -11  -4  278.35   17.64
   0  11   4  247.47   16.07
   0  11   4  182.82   17.10
   0 -11   4  249.12   18.03
   0  11   4  257.94   16.41
   0 -11   4  215.66   16.77
   0  11  -5   80.53    9.44
   0  11   5   94.29    9.29
   0 -11  -5  103.42    8.82
   0  11  -5  194.04   21.59
   0  11   5  124.06    8.36
   0  11   5   64.52    8.35
   0 -11   5   93.43    9.19
   0  11   5  136.05    8.64
   0 -11   5   80.78    8.30
   0  11   5  201.50   14.93
   0  11  -6  437.28   34.38
   0  11  -6  872.42   52.42
   0  11   6  337.19   39.07
   0  11   6  562.31   32.36
   0 -11   6  519.51   34.07
   0  11   6  374.08   32.80
   0  11   6  620.04   32.61
   0 -11   6  435.36   32.60
   0  11   7    1.03    2.85
   0 -11   7    0.24    1.10
   0  11   7    0.72    0.86
   0 -11   7    0.89    1.09
   0  11   7    0.32    0.71
   0  11  -7   -0.38    1.51
   0 -11   7    1.11    4.07
   0  11   7    4.40    2.96
   0 -11   8   11.12    2.71
   0  11   8   10.01    5.42
   0  11   8   21.41    3.15
   0 -11   8   13.45    2.91
   0 -11   8   14.38    3.43
   0  11   8   21.04    2.93
   0 -11   8    7.10    5.01
   0  11  -8   16.89    4.30
   0 -11   9    7.63    2.32
   0  11   9    9.32    5.38
   0  11   9    6.25    1.93
   0 -11   9    6.33    2.05
   0  11   9    6.21    1.68
   0  11  -9   10.46    3.39
   0 -11   9    7.51    5.51
   0  11   9   12.47    4.83
   0  11  10   21.36    7.83
   0 -11  10   11.85    2.84
   0  11  10    8.32    2.30
   0 -11  10   10.21    2.58
   0  11  10    9.15    2.06
   0  11  10   18.35    5.75
   0 -11  10    7.79    5.73
   0  11 -10   15.03    4.05
   0  11 -11   92.10   10.60
   0 -11  11   95.19   17.36
   0  11  11   63.07   14.22
   0  11  11   91.08    8.25
   0  11  11   80.56    6.96
   0 -11  11   75.86    8.06
   0 -11  11   68.14    7.96
   0  11  11  121.82   15.64
   0  11  12  216.01   23.47
   0  11 -12  250.68   19.36
   0 -11  12  259.04   28.84
   0 -11  12  207.82   15.78
   0 -11  13  194.30   19.02
   0  11  13  189.54   24.10
   0  11 -13  277.25   20.78
   0 -11  13  310.22   31.56
   0  11  14    3.19    4.90
   0 -11  14    2.59    2.17
   0  11 -14    3.86    2.39
   0 -11  14    7.13    5.48
   0 -11  15   31.74    5.54
   0  11  15   28.41    8.61
   0 -11  15   48.03   11.26
   0  11 -15   34.77    5.85
   0 -11  16   34.33    4.15
   0  11 -16   39.60    5.73
   0 -11  17   54.22    5.14
   0 -11  18    4.68    1.22
   0  12   0   68.18    6.87
   0  12   0   66.99    7.24
   0 -12   0   64.44    6.82
   0 -12   0   45.91    6.23
   0  12  -1  327.84   22.36
   0  12   1  416.78   23.57
   0 -12   1  346.88   22.71
   0  12   1  323.95   22.60
   0 -12  -1  330.74   22.47
   0 -12   1  253.58   21.90
   0 -12  -1  334.29   22.77
   0 -12   1  284.35   21.13
   0  12   1  368.42   23.55
   0  12  -1  296.39   22.79
   0  12   2  186.04   14.26
   0  12  -2  177.29   13.65
   0 -12   2  179.72   14.06
   0 -12  -2  182.62   13.84
   0  12   2  190.59   12.39
   0 -12   2  149.76   12.75
   0  12   2  210.23   15.11
   0  12  -2  151.85   14.07
   0 -12   3    2.40    1.34
   0  12   3    3.91    1.98
   0 -12  -3    3.01    1.44
   0  12   3    3.77    1.22
   0 -12   3    1.41    0.90
   0  12  -3    0.64    1.01
   0  12  -4   38.91    6.01
   0 -12  -4   48.37    5.55
   0 -12   4   46.20    5.80
   0  12   4   38.10    5.52
   0  12   4   54.26    4.90
   0 -12   4   40.37    5.05
   0 -12   5    6.17    1.98
   0  12   5    9.59    1.90
   0 -12   5    6.96    2.39
   0  12   5    3.59    1.86
   0  12   5   10.59    2.02
   0  12  -5    4.72    2.24
   0 -12   6   15.47    3.08
   0  12   6   17.67    2.77
   0 -12   6   14.85    3.31
   0  12   6   22.39    3.01
   0  12   6   25.21    5.86
   0  12  -6   14.69    3.70
   0  12  -7   64.54    8.35
   0  12   7   64.88    5.85
   0  12   7   66.75    6.37
   0 -12   7   62.57    7.46
   0  12   7   67.41    6.27
   0 -12   7   64.16    6.99
   0 -12   8  231.81   27.51
   0  12  -8  238.09   19.49
   0  12   8  239.25   16.47
   0 -12   8  211.71   17.67
   0 -12   8  196.83   16.65
   0  12   8  283.91   16.52
   0 -12   8  205.82   16.84
   0  12  -9   36.15    6.39
   0 -12   9   30.39    9.69
   0  12   9   22.55    8.68
   0  12   9   38.72    4.75
   0 -12   9   27.82    4.56
   0  12   9   41.52    4.42
   0 -12   9   32.65    4.84
   0  12 -10  288.99   22.75
   0 -12  10  267.68   31.17
   0  12  10  169.07   27.55
   0  12  10  290.46   19.62
   0 -12  10  237.26   19.53
   0  12  10  300.57   18.77
   0 -12  10  256.93   19.70
   0  12  10  374.20   29.48
   0  12  11    1.34    1.04
   0  12 -11    0.94    2.06
   0 -12  11    3.92    4.05
   0 -12  11    0.54    1.25
   0  12  11    0.89    2.77
   0  12 -12   75.89    9.32
   0 -12  12   76.96   15.31
   0 -12  12   62.78    6.90
   0  12  12   65.80    5.78
   0 -12  12   36.37    7.27
   0  12  12   71.72   12.92
   0 -12  13   -1.22    3.78
   0  12 -13    3.50    2.43
   0 -12  13   -1.37    1.90
   0  12  13   -2.01    3.69
   0  12  14   66.35   13.39
   0 -12  14   62.45    8.74
   0  12 -15   36.38    5.65
   0 -12  15   30.28    5.21
   0  12  15   17.02    7.18
   0 -12  16    1.26    0.90
   0  12 -16   -0.29    1.29
   0  12  16    1.89    3.46
   0 -12  17   35.71    3.70
   0  13   0    0.27    1.13
   0 -13   0    0.58    1.07
   0  13   0    1.31    1.36
   0  13  -1   58.89    6.58
   0  13   1   65.71    7.04
   0  13  -1   59.75    7.28
   0  13   1   57.28    7.15
   0 -13   1   54.04    5.96
   0 -13  -1   56.03    6.69
   0  13   2   23.70    4.14
   0 -13   2   18.71    3.63
   0  13  -2   15.46    3.63
   0  13   2   23.11    4.26
   0  13   2   26.59    3.04
   0 -13   2   15.64    3.06
   0 -13  -2   20.30    3.70
   0  13   3   38.06    3.93
   0  13  -3   23.63    4.83
   0 -13   3   30.06    4.25
   0  13   3   35.65    5.28
   0 -13   3   34.08    5.04
   0  13   4   80.82    6.37
   0  13  -4   54.80    7.66
   0 -13   4   59.84    6.65
   0  13   4   59.12    7.41
   0 -13   4   70.14    7.61
   0  13   5   54.07    7.22
   0 -13   5   71.52    7.79
   0  13   5   78.53    6.44
   0 -13   5   56.29    6.65
   0  13  -5   58.79    7.97
   0  13  -6   36.97    6.16
   0  13   6   38.77    4.23
   0 -13   6   28.23    4.88
   0  13   6   44.03    4.52
   0 -13   6   26.37    4.45
   0  13  -7   12.16    3.68
   0  13   7   14.55    2.36
   0  13   7   13.00    2.56
   0 -13   7   12.32    3.18
   0  13   7   14.33    2.59
   0 -13   7    5.88    2.18
   0  13   8   64.14    6.59
   0  13   8   84.28    6.88
   0  13  -8   58.65    8.49
   0 -13   8   65.76    7.33
   0 -13   8   57.03    6.98
   0  13   9  133.07   10.46
   0  13  -9  136.69   13.71
   0 -13   9  129.06   20.10
   0 -13   9  119.05   11.28
   0  13  10  159.21   11.75
   0  13 -10  150.04   14.91
   0 -13  10  146.02   21.93
   0 -13  10  146.03   12.74
   0  13  10  198.75   20.70
   0  13  11   38.77    4.40
   0 -13  11   37.86    5.18
   0 -13  11   50.43   12.59
   0  13 -11   47.84    7.34
   0  13  11   40.04    9.48
   0 -13  12    1.21    4.46
   0  13 -12    6.19    2.89
   0  13  12    5.82    5.04
   0 -13  12    1.43    1.88
   0 -13  12    5.00    2.00
   0  13  13   -0.98    3.85
   0 -13  13    0.86    1.69
   0  13 -13    0.82    1.98
   0 -13  13   -1.13    4.44
   0 -13  14   33.42    5.65
   0 -13  14   44.72   10.58
   0  13 -14   51.22    6.77
   0 -13  15   35.48    5.46
   0  13  15   19.98    7.49
   0  13 -15   57.72    6.64
   0 -13  15   69.13   11.95
   0 -13  16   65.92    5.55
   0  13 -16   84.30    7.58
   0 -13  17   36.92    3.58
   0 -14   0   78.64    7.85
   0  14   0   99.85    9.25
   0  14   0   89.36    9.60
   0  14  -1   37.20    5.04
   0  14   1   31.40    4.93
   0  14   1   31.66    5.30
   0  14  -1   27.28    5.00
   0 -14   1   26.46    4.10
   0 -14  -1   28.32    4.82
   0  14   2  228.45   13.99
   0  14   2  212.79   17.10
   0  14  -2  178.14   16.38
   0 -14   2  159.53   14.37
   0  14   2  210.52   16.30
   0  14   3   40.46    4.03
   0  14  -3   23.32    4.81
   0 -14   3   25.07    4.19
   0 -14   3   32.93    5.16
   0  14   3   25.41    4.63
   0  14   4    7.28    1.80
   0  14  -4    6.14    2.51
   0  14   4    5.82    2.36
   0 -14   4    8.14    2.46
   0 -14   4    5.10    1.91
   0  14   5    4.36    1.47
   0  14  -5    2.55    2.13
   0  14   5    2.79    1.75
   0 -14   5    0.33    1.03
   0 -14   5    0.53    0.97
   0  14   6    7.96    1.86
   0 -14   6    7.07    2.47
   0  14  -6   10.54    3.53
   0  14   6    6.91    1.88
   0 -14   6    7.86    2.42
   0  14   6   16.83    5.31
   0  14   7   25.92    3.47
   0 -14   7   26.96    4.80
   0  14   7   32.08    3.95
   0  14  -7   24.84    5.26
   0 -14   7   23.57    4.11
   0  14   8  334.78   22.10
   0  14  -8  359.30   26.40
   0 -14   8  284.47   22.84
   0  14   9   10.35    2.27
   0  14  -9   16.25    4.22
   0 -14   9    7.22    2.32
   0  14   9   18.89    6.17
   0 -14  10  279.43   30.75
   0  14 -10  290.51   22.63
   0 -14  10  249.72   19.38
   0  14  10  313.18   28.40
   0  14  10  269.61   18.39
   0 -14  11   72.90   14.40
   0  14 -11   61.57    8.27
   0 -14  11   51.74    6.17
   0  14  11   57.27   11.38
   0  14  11   53.79    5.34
   0 -14  12   81.10   14.74
   0  14 -12   75.62    8.90
   0  14  12   53.00   11.33
   0 -14  12   49.07    7.86
   0 -14  12   63.43    6.60
   0  14  13   26.92    8.49
   0 -14  13   42.52    6.54
   0  14 -13   53.48    7.08
   0 -14  13   44.67   10.83
   0 -14  14  147.40   13.85
   0  14  14   94.49   16.78
   0  14 -14  222.52   15.54
   0 -14  14  273.13   24.59
   0 -14  15    2.40    1.70
   0  14  15    0.86    2.92
   0  14 -15    4.35    1.86
   0 -14  16   23.90    2.86
   0  14  16   13.51    5.72
   0  15   0    0.81    1.79
   0  15   0    1.24    1.67
   0 -15   0    0.25    0.97
   0  15   1    4.09    2.35
   0  15  -1    4.11    2.07
   0  15   1    2.26    1.81
   0 -15   1    3.28    1.62
   0 -15  -1    3.67    1.68
   0  15  -2    5.01    2.48
   0 -15   2    6.45    2.08
   0  15   2    4.38    2.11
   0  15   3    8.90    1.88
   0  15  -3    7.68    3.00
   0 -15   3    5.82    2.09
   0  15   3    7.68    2.73
   0  15   4    6.92    1.82
   0  15  -4    6.55    2.67
   0 -15   4    4.77    2.14
   0  15   4    6.09    2.41
   0 -15   4    5.97    2.09
   0  15   5   19.30    2.91
   0  15  -5   15.19    4.19
   0 -15   5   10.69    3.13
   0 -15   5   10.77    2.85
   0  15   6   86.43    7.27
   0  15   6   85.54    7.17
   0 -15   6   62.46    7.53
   0  15  -6   75.06    9.61
   0  15  -7    0.92    1.70
   0  15   7    0.51    0.75
   0  15   7    1.68    1.07
   0 -15   7    0.56    1.40
   0  15   7    2.31    3.38
   0  15   8  141.53   10.84
   0 -15   8  123.30   11.54
   0  15  -8  146.94   14.20
   0  15   9   60.97    5.69
   0  15   9   66.35   11.69
   0 -15   9   44.62    6.03
   0  15  -9   54.51    7.95
   0  15  10    8.84    2.08
   0 -15  10    7.94    2.43
   0  15 -10   10.97    3.69
   0  15  10    5.24    4.40
   0  15  11    1.87    1.07
   0 -15  11    1.06    3.88
   0  15 -11    6.62    3.04
   0  15  11    8.16    5.04
   0 -15  11    5.42    1.97
   0 -15  12    0.98    3.84
   0  15 -12    0.38    1.58
   0  15  12   -1.79    4.49
   0 -15  12    0.40    1.49
   0 -15  12    0.42    1.33
   0 -15  13    0.88    3.65
   0  15 -13    0.33    1.39
   0  15  13    0.89    3.26
   0 -15  13    0.35    1.28
   0  15 -14   17.81    3.51
   0 -15  14    7.42    2.51
   0  15  14    6.74    4.42
   0  15 -15   16.27    3.05
   0  15  15    7.55    3.99
   0 -15  15   13.19    2.78
   0  16   0    3.95    2.29
   0 -16   0    3.99    1.90
   0  16  -1  162.89   15.31
   0  16   1  159.17   15.13
   0 -16   1  158.89   13.17
   0 -16  -1  162.51   13.17
   0  16  -2   15.99    4.19
   0 -16   2    8.21    2.46
   0 -16  -2   12.85    2.87
   0  16   3  141.30   10.01
   0 -16  -3  133.72   11.25
   0 -16   3  115.05   10.96
   0  16  -3  117.29   12.82
   0  16  -4   -0.45    1.55
   0 -16   4   -0.28    1.03
   0  16   4    0.83    0.93
   0  16   5    2.09    1.22
   0  16   5    2.78    1.37
   0 -16   5    2.54    1.57
   0  16  -5    4.12    2.55
   0  16   6   36.37    4.19
   0  16   6   35.30    4.17
   0 -16   6   28.26    4.71
   0  16  -6   40.52    6.69
   0  16   7   48.77    4.93
   0  16   7   37.81    4.36
   0 -16   7   38.92    5.33
   0  16  -7   42.00    6.74
   0  16   8    6.70    1.78
   0  16   8    4.55    1.38
   0 -16   8    6.40    2.30
   0  16  -8    8.07    3.31
   0  16   9   34.32    3.92
   0 -16   9   25.13    4.19
   0  16  -9   32.44    5.96
   0  16  10  106.31    8.62
   0  16  10   94.59   14.64
   0  16 -10  138.75   12.51
   0 -16  10  109.23    9.63
   0  16  11   33.99    8.65
   0 -16  11   38.64    6.38
   0  16 -11   48.37    6.70
   0 -16  11   38.23    4.83
   0  16  12    7.58    5.06
   0 -16  12   16.95    3.96
   0  16 -12   20.69    4.16
   0 -16  12   17.70    2.91
   0  16 -13  171.38   12.41
   0 -16  13  128.20   11.47
   0  16 -14   37.79    4.78
   0 -16  14   27.12    4.21
   0 -17   0    0.28    1.09
   0  17   0    1.38    1.57
   0 -17  -1   25.58    4.26
   0 -17   1   33.47    4.79
   0  17   1   27.75    5.60
   0  17  -1   24.22    5.17
   0 -17   2   35.66    5.04
   0 -17  -2   29.79    4.69
   0  17  -2   34.29    6.15
   0 -17  -3   66.61    7.22
   0 -17   3   67.12    7.36
   0  17  -3   66.34    8.95
   0  17   4  102.80    7.97
   0  17   4  102.22    8.32
   0 -17  -4   94.19    9.11
   0 -17   4   84.59    8.90
   0  17  -4   91.27   10.84
   0  17  -5    3.64    2.53
   0  17   5    1.80    1.09
   0  17   5    0.98    0.94
   0 -17  -5    1.07    1.34
   0 -17   5    0.83    1.34
   0  17   6    5.00    1.52
   0  17   6    3.95    1.39
   0  17  -6    3.59    2.42
   0 -17   6    3.26    1.70
   0  17   7    8.77    1.95
   0  17   7    7.73    1.84
   0 -17   7    8.36    2.40
   0  17  -7    8.32    3.02
   0  17   8   33.10    3.85
   0  17   8   28.35    3.52
   0 -17   8   33.75    4.76
   0  17   9   48.47    4.75
   0 -17   9   42.42    5.31
   0  17  -9   46.65    6.86
   0  17  10   11.09    2.00
   0 -17  10    8.87    2.23
   0  17 -10   12.38    3.41
   0 -17  11   69.71    6.60
   0 -17  11   58.64    7.82
   0 -17  12    0.90    0.94
   0 -17  12    1.18    1.53
   0  17 -12    1.69    1.57
   0 -17  13   63.53    6.84
   0  17 -13   72.18    7.12
   0 -18   0  360.65   24.42
   0  18   0  322.83   26.37
   0 -18   1  269.39   19.92
   0 -18  -1  275.82   20.00
   0  18  -1  271.77   22.28
   0 -18  -2   37.20    5.37
   0 -18   2   50.58    6.01
   0  18  -2   49.56    7.50
   0  18  -3    3.60    2.17
   0  18   3    4.76    1.48
   0 -18  -3    2.98    1.65
   0 -18   3    2.46    1.62
   0  18  -4   12.84    3.74
   0  18   4   11.59    2.24
   0  18   4   11.47    2.05
   0 -18  -4   12.02    2.91
   0 -18   4    7.25    2.29
   0  18  -5    0.43    1.59
   0  18   5    0.33    0.84
   0  18   5    1.18    0.87
   0 -18  -5    0.52    1.36
   0 -18   5    0.26    1.03
   0  18   6    7.11    1.66
   0  18   6    5.68    1.61
   0 -18   6    5.78    2.10
   0  18  -6    8.40    2.94
   0  18   7   88.11    7.15
   0 -18   7   90.33    6.97
   0  18   7   78.07    6.95
   0 -18   7   88.09    8.26
   0  18  -7   99.79   10.47
   0  18   8    2.92    1.15
   0  18   8    2.51    1.06
   0 -18   8    1.10    1.34
   0  18  -8    2.64    1.96
   0  18   9  132.14    9.60
   0 -18   9  122.29   10.36
   0  18  -9  154.88   13.01
   0 -18  10   -0.17    0.91
   0 -18  10    0.67    1.61
   0  18 -10    0.31    1.30
   0 -18  11   22.84    3.08
   0 -18  11   27.25    4.41
   0  18 -11   27.84    4.34
   0 -18  12    4.83    1.88
   0  18 -12    4.51    1.85
   0  19   0   -0.44    1.61
   0 -19   0    1.05    1.26
   0 -19   1   46.03    5.73
   0 -19  -1   49.10    5.96
   0  19  -1   39.13    6.78
   0  19   1   47.56    4.75
   0  19  -2    3.00    2.38
   0 -19  -2    1.30    1.31
   0 -19   2    1.29    1.35
   0  19   2    2.06    1.06
   0 -19  -3   49.03    6.06
   0 -19   3   51.34    6.06
   0  19  -3   64.14    8.15
   0  19   3   55.14    5.25
   0  19  -4    2.05    2.05
   0  19   4    0.92    0.98
   0 -19  -4    0.25    1.16
   0 -19   4    0.49    1.02
   0  19   5  202.93   13.27
   0  19   5  189.45   13.44
   0 -19  -5  179.12   14.63
   0 -19   5  191.57   14.69
   0  19  -5  217.03   17.35
   0  19   6    0.75    0.76
   0  19   6    0.69    0.76
   0 -19   6    1.11    1.27
   0  19  -6    0.37    1.72
   0  19   7  160.06   11.09
   0 -19   7  154.56   10.85
   0  19   7  154.83   11.10
   0 -19   7  154.88   12.17
   0  19   8    6.64    1.45
   0 -19   8   10.57    2.29
   0  19  -8   10.97    3.07
   0 -19   9    2.44    1.12
   0  19  -9    5.79    2.25
   0 -19  10   19.85    2.83
   0 -19  10   27.37    4.23
   0  19 -10   26.42    4.14
   0 -19  11   51.72    5.84
   0  19 -11   58.85    6.04
   0 -20   0   74.30    7.61
   0  20   0   84.02    6.58
   0 -20   1   54.55    5.99
   0 -20  -1   53.53    6.07
   0  20  -1   59.46    7.73
   0  20  -1   51.21    4.71
   0  20   1   52.04    4.86
   0 -20   2   75.65    7.19
   0 -20  -2   73.80    7.18
   0  20  -2   65.93    8.39
   0  20  -2   61.63    5.47
   0  20   2   71.98    5.96
   0 -20  -3   53.84    6.14
   0 -20   3   61.71    6.28
   0  20  -3   53.55    7.37
   0  20   3   58.96    5.22
   0 -20   4   19.75    3.33
   0 -20  -4   22.74    3.60
   0  20   4   20.18    2.69
   0  20  -4   28.51    4.95
   0  20   5    2.60    1.02
   0  20  -5    3.06    2.00
   0 -20   5    1.20    1.01
   0  20   6   11.59    1.75
   0 -20   6   11.49    1.77
   0  20   6   10.75    1.83
   0 -20   6   12.53    2.48
   0  20  -6   13.90    3.35
   0  20   7    6.14    1.31
   0 -20   7    4.00    1.44
   0  20  -7    6.09    2.26
   0 -20   8    8.95    1.91
   0  20  -8   15.58    3.14
   0 -20   9   11.35    1.96
   0 -20   9   10.67    2.71
   0  20  -9   14.85    2.94
   0 -21   0    0.60    0.96
   0  21   0    0.10    0.57
   0  21  -1   14.01    1.98
   0  21   1   16.61    2.18
   0 -21   1   13.77    2.69
   0 -21  -1   17.55    3.02
   0  21  -2   35.18    3.37
   0  21   2   41.37    3.77
   0 -21   2   39.16    4.60
   0 -21  -2   37.09    4.58
   0  21  -3   25.75    4.52
   0  21   3   24.30    2.74
   0 -21   3   23.61    3.41
   0 -21  -3   23.76    3.55
   0  21  -4   45.85    5.78
   0 -21   4   32.91    4.13
   0  21   4   35.61    3.47
   0 -21   5   63.27    4.71
   0 -21   5   53.55    5.36
   0  21   5   52.58    4.63
   0  21  -5   64.63    7.03
   0  21   6    3.05    0.91
   0 -21   6    1.57    0.92
   0  21  -6    3.70    1.69
   0 -21   7  119.66    8.83
   0 -22   0    6.42    1.61
   0  22   0    5.80    1.08
   0 -22  -1    5.36    1.51
   0 -22   1    7.09    1.67
   0  22  -1    4.01    0.94
   0  22   1    4.14    0.96
   0 -22   2    1.31    0.88
   0  22   2    1.11    0.64
   0 -22   3    8.24    1.70
   0  22   3    5.94    1.16
  -1   0  21   -0.25    0.81
  -1   0  20   34.99    6.66
  -1   0  20   31.70    3.86
  -1   0  19    2.60    3.12
  -1   0  19    0.19    0.99
  -1   0  18    9.84    4.47
  -1   0  18    3.81    1.71
  -1   0  17    0.83    3.84
  -1   0  17   -0.45    1.12
  -1   0  16   74.09   12.54
  -1   0  16   61.33    7.07
  -1   0  16   79.30    6.88
  -1   0  16   81.85    7.55
  -1   0  15    0.50    1.19
  -1   0  15    3.26    1.48
  -1   0  15   -0.17    0.97
  -1   0  15    1.75    2.97
  -1   0  15    2.22    4.36
  -1   0  14  290.96   20.78
  -1   0  14  314.11   20.05
  -1   0  14  322.21   20.65
  -1   0  13    1.10    1.01
  -1   0  13    1.71    1.06
  -1   0  13    0.18    0.85
  -1   0  13    3.99    3.32
  -1   0  13    1.98    2.05
  -1   0  13   -1.99    4.79
  -1   0  12    5.48    6.23
  -1   0  12   11.45    2.03
  -1   0  12   10.66    2.12
  -1   0  12   10.42    2.28
  -1   0  12    4.96    3.03
  -1   0  12    5.53    2.00
  -1   0  11    1.65    3.97
  -1   0  11    0.78    3.24
  -1   0  11    0.54    0.94
  -1   0  11    0.57    1.59
  -1   0  11    0.23    0.92
  -1   0  11    0.59    0.83
  -1   0  10  111.48    8.59
  -1   0  10   65.07    9.86
  -1   0  10   79.51   16.69
  -1   0   9    0.18    0.65
  -1   0   9    0.47    1.30
  -1   0   9    2.60    4.42
  -1   0   9    0.16    0.72
  -1   0   8  120.02    8.55
  -1   0   8   82.50   10.42
  -1   0   8   72.21   14.68
  -1   0   8  108.01    8.22
  -1   0   7    0.26    0.57
  -1   0   7    0.38    1.50
  -1   0   7   -0.97    3.57
  -1   0   7   -0.12    0.50
  -1   0   6  320.03   18.27
  -1   0   6  259.95   17.72
  -1   0   6  271.79   21.13
  -1   0   6  247.99   26.39
   1   0  -5    0.81    0.64
  -1   0   5    0.68    0.54
  -1   0   5    0.30    0.30
  -1   0   5    1.50    2.00
  -1   0   5   -2.03    3.11
  -1   0   4 2367.95  128.95
   1   0  -4 2261.50  129.34
  -1   0   4 2176.20  129.10
  -1   0   4 2173.06  128.48
  -1   0   4 2134.58  132.32
  -1   0   4 2340.70  137.65
  -1   0   3    0.05    0.30
  -1   0   3    0.23    0.17
  -1   0   3    0.40    2.01
   1   0  -3    0.85    0.50
  -1   0   2 9414.95  556.93
  -1   0   2 9999.00  556.88
   1   0  -2 9272.74  557.17
  -1   0   1    0.20    0.17
   1   0  -1    0.28    0.25
  -1   0   1    0.41    0.21
   1   0   0  143.52    8.74
   1   0   0  137.66    8.65
   1   0   0  148.87    8.75
   1   0   0  137.76    8.76
   1   0   1    0.49    0.18
   1   0   1    0.54    0.14
   1   0   1    0.25    0.11
   1   0   1   -0.07    0.15
   1   0   1    0.05    0.11
   1   0   1    0.27    0.15
   1   0   1    0.27    0.14
   1   0   1    0.57    0.25
   1   0   1    0.12    0.67
   1   0   2  345.45   18.90
   1   0   2  310.96   18.78
   1   0   2  327.69   18.90
   1   0   2  305.01   18.83
   1   0   2  318.84   18.89
  -1   0  -2  341.57   18.94
   1   0   2  286.57   18.71
   1   0   2  371.97   18.95
   1   0   2  280.27   20.04
   1   0   2  397.12   22.93
   1   0   3    0.19    0.25
   1   0   3    0.57    0.26
   1   0   3   -0.04    0.25
   1   0   3    0.71    0.34
  -1   0  -3    0.29    0.50
   1   0   3    0.23    0.25
   1   0   4  288.22   18.32
  -1   0  -4  333.31   19.13
   1   0   4  284.30   18.41
   1   0   4  300.10   18.38
   1   0   4  325.48   18.54
   1   0   4  288.82   18.15
   1   0   4  343.47   25.67
   1   0   5    0.45    0.49
   1   0   5    0.14    0.36
   1   0   5    0.45    0.42
   1   0   5    0.64    0.37
   1   0   5    0.35    0.91
   1   0   5    0.65    3.13
   1   0   6    8.24    1.31
   1   0   6    8.38    1.35
   1   0   6    8.05    1.13
   1   0   6    7.15    1.23
   1   0   6   13.08    2.69
   1   0   6   13.70    5.61
   1   0   7    0.10    0.47
   1   0   7    0.76    0.59
   1   0   7   -0.27    1.06
   1   0   7    0.10    0.47
   1   0   8 1029.63   62.15
   1   0   8 1079.79   62.12
   1   0   8  916.79   75.90
   1   0   9    1.87    0.92
   1   0   9   -1.34    4.93
   1   0  10 1348.32  100.95
   1   0  11   -0.29    0.81
   1   0  11    0.61    2.41
   1   0  11   -0.80    2.74
   1   0  11    1.73    4.17
   1   0  11    0.17    0.84
   1   0  12   12.30    2.29
   1   0  12    0.93    2.93
   1   0  12   13.77    5.00
   1   0  12    3.87    6.04
   1   0  12   11.86    2.41
   1   0  13    0.19    0.94
   1   0  13    0.76    2.35
   1   0  13    2.12    4.17
   1   0  13    0.43    1.03
   1   0  14   20.02    3.19
   1   0  14   11.42    5.50
   1   0  14    6.81    7.10
   1   0  14   14.67    2.92
   1   0  15    0.90    1.25
   1   0  15   -0.85    3.55
   1   0  15    7.06    7.30
   1   0  15    0.24    1.00
   1   0  16    0.48    1.06
   1   0  16    1.65    1.35
   1   0  16    0.86    3.37
   1   0  17   -0.24    1.42
   1   0  18  165.84   12.21
   1   0  18  112.51   16.09
   1   0  19    0.20    1.05
   1   0  20    1.18    1.05
   1   0  21    1.18    0.95
   1  -1 -21   10.23    1.78
  -1  -1  21   13.99    2.13
  -1   1  21   11.37    1.94
  -1  -1  20   44.63    7.76
  -1  -1  20   42.70    4.54
  -1   1  20   42.28    4.54
  -1  -1  19   67.00   10.31
  -1   1  19   69.31   10.60
  -1   1  19   53.20    5.74
  -1  -1  19   59.25    5.93
  -1   1  18   -1.51    3.15
  -1  -1  18    0.75    2.54
  -1   1  18   -0.33    0.85
  -1   1  18    0.42    1.14
  -1  -1  18    0.21    1.10
  -1  -1  17    7.42    4.61
  -1   1  17   10.81    4.93
  -1  -1  17    7.51    2.37
  -1   1  17   10.32    2.21
  -1   1  17    9.61    2.52
  -1  -1  17   10.68    2.51
  -1  -1  16    3.46    3.63
  -1   1  16    4.35    4.03
  -1  -1  16    7.77    2.41
  -1   1  16   10.74    2.25
  -1   1  16    9.41    2.38
  -1  -1  16    8.11    2.35
  -1  -1  15  104.55    9.73
  -1   1  15   96.65    9.52
  -1   1  15  131.65   10.01
  -1  -1  15  121.57    9.88
  -1   1  15  129.20    9.46
  -1  -1  15  100.77   15.38
  -1   1  15   78.32   13.96
  -1   1  15   97.92   22.62
  -1  -1  15   87.28   21.11
  -1  -1  14  490.85   31.11
  -1   1  14  436.54   30.66
  -1   1  14  512.48   30.17
  -1  -1  14  551.97   31.07
  -1   1  14  487.63   30.48
  -1   1  14  345.55   36.31
  -1  -1  14  400.95   37.73
  -1   1  14  307.12   46.63
  -1  -1  14  283.24   44.86
  -1  -1  13    2.45    1.39
  -1   1  13    2.18    1.32
  -1  -1  13    2.28    1.35
  -1   1  13    1.90    1.08
  -1   1  13    2.89    1.35
  -1  -1  13   -0.80    2.48
  -1   1  13    1.97    2.04
  -1   1  13   -0.79    2.70
  -1  -1  13    1.32    2.05
  -1   1  13   -2.03    6.29
  -1  -1  13   -1.96    4.72
  -1   1  12  173.21   29.70
  -1  -1  12  195.68   30.24
  -1  -1  12  300.77   17.50
  -1   1  12  286.83   17.23
  -1   1  12  301.55   17.00
  -1  -1  12  281.96   17.80
  -1   1  12  247.03   17.36
  -1  -1  12  135.37   19.28
  -1   1  12  118.56   20.84
  -1   1  12  137.27   19.32
  -1   1  12  263.72   18.42
  -1  -1  11  202.24   30.09
  -1   1  11  215.96   31.39
  -1  -1  11  277.32   26.08
  -1  -1  11  289.90   19.12
  -1   1  11  252.01   25.33
  -1   1  11  318.77   18.23
  -1  -1  11  310.52   18.89
  -1   1  11  285.35   18.52
  -1   1  11  162.69   22.47
  -1   1  11  151.54   20.38
  -1  -1  11  168.29   20.84
  -1   1  11  290.87   19.37
  -1  -1  11  334.90   19.94
  -1  -1  10  236.90   14.40
  -1   1  10  208.56   13.92
  -1   1  10  126.71   15.51
  -1  -1  10  107.19   14.97
  -1  -1  10  139.73   22.83
  -1   1  10  150.98   24.07
  -1  -1  10  212.38   13.89
  -1   1   9  349.40   21.50
  -1  -1   9  389.92   21.95
  -1  -1   9  232.09   23.69
  -1   1   9  234.87   23.67
  -1   1   9  273.56   32.97
  -1  -1   9  228.42   30.53
  -1  -1   9  356.30   21.48
  -1  -1   8    0.16    0.63
  -1   1   8    1.35    0.88
  -1   1   8    1.26    2.10
  -1  -1   8   -0.43    1.46
  -1   1   8    2.32    4.26
  -1  -1   8    1.11    4.34
  -1  -1   8    1.34    0.90
  -1   1   7  100.49    7.44
  -1  -1   7  105.08    7.54
  -1  -1   7   73.48    9.36
  -1   1   7   86.42    9.80
  -1  -1   7   95.09   14.86
  -1   1   7   65.98   13.54
  -1   1   6   85.75    6.63
   1   1  -6   90.20    7.17
  -1  -1   6   91.56    6.77
  -1  -1   6   90.16    6.04
  -1  -1   6   80.18    9.09
  -1   1   6   83.79    9.15
  -1  -1   6   95.50   13.62
  -1   1   6   59.87   11.85
  -1   1   5  433.95   29.65
  -1   1   5  517.40   29.76
   1  -1  -5  516.17   29.31
   1   1  -5  461.44   30.31
  -1   1   5  449.66   29.40
  -1  -1   5  524.09   29.89
  -1  -1   5  523.89   33.38
  -1   1   5  592.47   33.81
  -1   1   5  512.28   38.94
  -1  -1   5  553.52   39.16
  -1   1   4   24.41    2.26
   1  -1  -4   23.07    2.03
   1   1  -4   20.95    2.75
  -1   1   4   20.16    2.23
  -1  -1   4   20.24    2.22
  -1   1   4   24.01    1.79
  -1  -1   4   22.76    4.05
  -1   1   4   27.69    4.40
  -1  -1   4   22.54    6.23
  -1   1   4   19.21    5.75
  -1   1   3   65.35    4.31
  -1  -1   3   64.23    4.76
  -1   1   3   68.11    4.16
  -1   1   3   76.22    8.80
  -1  -1   3   80.90    8.99
   1   1  -3   54.28    5.20
  -1   1   3   64.91    4.73
  -1   1   3   66.04    4.65
  -1  -1   3   70.29    4.36
   1  -1  -3   65.46    4.46
  -1  -1   2  448.87   37.63
   1  -1  -2  711.42   37.87
  -1  -1   2  704.89   38.32
  -1   1   2  832.85   38.03
  -1  -1   2  976.51   43.96
  -1   1   2 1068.19   38.46
  -1   1   2  727.74   38.17
   1  -1  -2  705.97   38.04
  -1   1   2  800.12   38.47
   1   1  -2  538.41   38.81
  -1  -1   1   56.62    2.30
   1  -1  -1   60.58    2.00
   1  -1  -1   62.11    2.19
  -1   1   1   95.51    3.29
   1   1  -1   45.73    2.96
  -1   1   1   57.09    2.09
  -1  -1   1   89.86    5.21
   1  -1   0   15.91    1.13
   1  -1   0   17.44    1.16
   1  -1   0   14.45    1.03
   1   1   0   14.38    1.04
   1   1   0   12.34    1.00
  -1   1   0   19.95    1.20
   1   1   0    8.42    1.28
  -1   1   0   22.38    1.85
  -1  -1   0    9.82    0.98
  -1   1   0   19.64    1.54
   1   1   0   17.89    1.56
  -1   1  -1   41.85    2.63
  -1   1  -1   58.71    3.74
   1   1   1   29.79    2.62
   1  -1   1   33.74    2.76
   1   1   1   42.32    3.23
   1  -1   1   35.21    2.74
  -1  -1  -1   36.82    2.44
  -1   1  -1   40.45    3.04
   1  -1   1   55.74    3.28
   1  -1   1   41.58    2.72
   1  -1   1   40.07    2.66
   1  -1   1   43.39    2.61
   1   1   1   40.62    2.61
   1   1   1   38.09    2.61
   1   1   1   47.60    2.83
   1  -1   1   47.63    2.85
   1   1   1   57.19    4.26
   1  -1   1   52.62    4.64
   1   1   1   54.84    3.01
   1  -1   2  693.66   48.73
   1  -1   2 1139.93   49.33
   1  -1   2  671.94   48.59
   1   1   2  870.71   48.52
   1   1   2  791.98   48.47
   1  -1   2  874.48   48.50
   1  -1   2  786.11   48.33
   1   1   2  838.59   48.58
  -1   1  -2 1008.64   49.91
  -1   1  -2  811.56   48.27
   1   1   2 1166.84   49.29
   1  -1   2  802.31   52.06
   1  -1   2  703.40   50.60
   1   1   2  948.26   48.73
   1   1   2 1208.67   53.65
   1  -1   3 1525.17   69.22
   1  -1   3 1143.86   68.67
   1  -1   3 1092.68   68.49
   1   1   3 1214.20   68.41
   1   1   3 1279.88   68.45
   1  -1   3 1271.19   68.41
   1  -1   3 1136.07   68.07
   1  -1   3 1239.83   68.46
   1   1   3 1122.51   68.26
  -1   1  -3 1226.52   69.70
  -1   1  -3 1070.11   70.20
  -1   1  -3 1116.71   67.85
   1  -1   3 1295.89   74.39
   1   1   3 1572.43   75.87
   1   1   3 1262.87   68.59
  -1   1  -4 2079.62  152.14
   1   1   4 2176.23  150.92
   1  -1   4 2925.09  151.68
   1   1   4 2203.96  150.86
   1  -1   4 2999.01  151.93
   1  -1   4 2655.24  151.38
   1   1   4 2613.18  151.12
   1  -1   4 2612.14  150.72
   1  -1   4 2603.19  151.14
   1   1   4 2812.58  151.28
   1   1   4 2616.01  150.97
   1  -1   4 2740.86  151.19
   1   1   4 3751.17  153.41
   1  -1   4 3892.34  153.67
   1   1   4 3206.90  160.96
   1  -1   4 2745.94  159.08
   1   1   5   61.53    4.88
   1   1   5   57.49    4.75
   1  -1   5   65.82    5.14
   1   1   5   72.18    4.99
   1  -1   5   69.77    4.56
   1   1   5   73.55    4.85
   1  -1   5   68.96    4.98
   1   1   5   94.23    6.96
   1  -1   5   84.94    6.85
   1  -1   5   69.01   10.61
   1   1   5   87.28   11.71
   1   1   6 1442.52   96.38
   1  -1   6 1681.99   96.63
   1  -1   6 1664.98   96.81
   1   1   6 1428.98   96.26
   1  -1   6 1694.05   96.56
   1   1   6 1661.91   96.50
   1   1   6 1788.00   96.33
   1  -1   6 2135.54  100.08
   1   1   6 2236.26  100.08
   1   1   6 1750.72  109.54
   1  -1   6 1626.83  108.13
   1   1   7   56.68    5.19
   1  -1   7   69.53    5.54
   1   1   7   62.94    5.20
   1  -1   7   69.50    5.33
   1   1   7   71.00    5.06
   1   1   7   79.77    7.63
   1  -1   7   82.41    7.79
   1   1   7   65.23   12.79
   1  -1   7   51.16   11.15
   1  -1   8  162.03   11.25
   1   1   8  184.54   11.46
   1   1   8  143.42   11.19
   1  -1   8  132.43   20.28
   1   1   8  173.95   22.57
   1  -1   8  175.53   11.63
   1  -1   9    2.69    1.05
   1   1   9    1.36    4.22
   1  -1   9    1.33    4.14
   1   1  10  244.89   31.58
   1  -1  10  253.24   31.54
   1  -1  11   60.67    5.40
   1   1  11   58.05    4.99
   1   1  11   54.04    5.12
   1   1  11   56.84    9.35
   1  -1  11   49.03    8.80
   1   1  11   41.43    9.15
   1   1  11   40.66   12.91
   1  -1  11   46.51   13.68
   1   1  11   53.38    5.42
   1   1  12  424.88   25.33
   1   1  12  414.96   25.64
   1  -1  12  448.73   25.97
   1  -1  12  437.00   33.76
   1   1  12  485.22   34.30
   1   1  12  178.40   29.48
   1   1  12  216.19   37.38
   1  -1  12  311.67   41.97
   1   1  12  386.65   25.86
   1  -1  12  411.03   26.23
   1   1  13   11.41    2.34
   1  -1  13    9.86    2.15
   1   1  13   12.12    2.21
   1   1  13    2.04    3.19
   1  -1  13    6.09    3.84
   1   1  13    5.99    4.05
   1   1  13    6.40    6.64
   1  -1  13    2.10    4.16
   1   1  13    5.61    1.79
   1  -1  13    7.21    2.06
   1   1  14   34.98    3.95
   1  -1  14   30.51    4.08
   1   1  14   29.39    4.00
   1  -1  14   26.99    7.52
   1   1  14   23.42    6.99
   1   1  14   11.41    9.10
   1  -1  14   20.22   10.46
   1   1  14   21.99    3.70
   1  -1  14   24.12    3.93
   1   1  15   16.73    3.24
   1   1  15   24.71    3.34
   1  -1  15   19.32    3.44
   1   1  15   25.35    7.22
   1  -1  15   16.20    5.90
   1  -1  15    9.25   10.22
   1   1  15    4.73    9.35
   1   1  15   18.79    3.36
   1  -1  15   17.28    3.32
   1  -1  16   -0.49    1.48
   1   1  16    0.71    1.31
   1   1  16    3.55    1.62
   1  -1  16    1.87    1.25
   1   1  16   -0.85    3.35
   1  -1  16   -0.86    3.57
   1  -1  17   -0.23    1.08
   1   1  17    0.71    1.36
   1  -1  17    0.23    1.22
   1   1  18   18.92    3.38
   1  -1  18   20.39    3.50
   1  -1  18   19.24    6.33
   1   1  19    0.41    1.10
   1  -1  19    0.20    1.31
   1  -1  19    0.65    2.38
   1  -1  20  154.61   11.55
   1   1  20  148.42   11.54
   1  -1  21    3.20    1.18
   1   1  21    3.86    1.24
  -1  -2  21   11.86    1.95
  -1   2  21   10.02    1.87
  -1  -2  21   13.83    3.73
  -1   2  20   24.79    3.29
  -1  -2  20   25.25    3.28
  -1  -2  20   24.59    5.67
  -1   2  19   47.46    4.76
  -1   2  19   49.98    5.31
  -1  -2  19   48.41    5.23
  -1  -2  18  134.48   15.80
  -1   2  18   91.01   13.78
  -1  -2  18  124.12    9.87
  -1   2  18  126.12    9.35
  -1   2  18  120.49    9.85
  -1  -2  18   97.79    9.39
  -1  -2  17   23.35    7.15
  -1   2  17   31.10    8.10
  -1  -2  17   35.43    4.60
  -1   2  17   35.94    4.65
  -1   2  17   38.04    4.33
  -1  -2  17   27.92    4.33
  -1  -2  16   -2.55    3.91
  -1   2  16   -1.71    4.29
  -1   2  16   -0.44    1.27
  -1  -2  16    0.90    1.43
  -1   2  16    1.50    1.27
  -1  -2  16    0.50    1.25
  -1   2  15   56.25    5.75
  -1  -2  15   51.92    5.77
  -1   2  15   50.82    5.33
  -1  -2  15   47.96    9.80
  -1   2  15   43.82    9.60
  -1  -2  15   29.86   12.89
  -1   2  15   27.60   12.70
  -1  -2  15   50.67    5.93
  -1  -2  14    9.26    2.27
  -1   2  14   10.07    2.19
  -1   2  14    9.58    2.18
  -1   2  14    5.82    4.34
  -1  -2  14    1.67    2.87
  -1   2  14    6.66    6.91
  -1  -2  14    2.06    5.74
  -1  -2  14    7.94    2.40
  -1   2  14    6.76    2.07
  -1   2  13  347.67   20.50
  -1  -2  13  366.24   21.33
  -1   2  13  319.92   20.48
  -1   2  13  280.85   20.73
  -1  -2  13  352.18   21.57
  -1   2  13  244.47   26.41
  -1   2  13  141.64   24.48
  -1  -2  13  297.57   28.07
  -1   2  13  181.52   32.80
  -1  -2  13  181.40   32.54
  -1  -2  12    5.22    1.80
  -1   2  12    4.75    1.44
  -1   2  12    4.23    1.32
  -1   2  12    0.98    1.03
  -1  -2  12    2.09    1.31
  -1   2  12    0.86    2.94
  -1  -2  12    2.47    2.43
  -1   2  12    2.43    2.39
  -1  -2  12    1.77    4.26
  -1   2  12    1.90    4.58
  -1   2  11   48.45   14.55
  -1  -2  11   65.26   16.02
  -1   2  11  120.07   14.92
  -1  -2  11   79.67   12.78
  -1  -2  11  103.39    8.59
  -1   2  11   94.84    7.38
  -1   2  11  113.88    7.62
  -1   2  11   84.02    7.58
  -1   2  11   58.15   11.06
  -1  -2  11   56.13    9.73
  -1   2  11   61.49    9.93
  -1  -2  11  121.22    9.24
  -1   2  10  312.21   20.97
  -1  -2  10  410.33   22.08
  -1   2  10  243.06   23.71
  -1  -2  10  209.38   23.12
  -1  -2  10  214.97   30.65
  -1   2  10  268.97   34.39
  -1  -2  10  343.20   21.19
  -1   2   9  102.00    8.14
  -1  -2   9   64.93    9.58
  -1   2   9   77.54   10.12
  -1   2   9   75.25   16.15
  -1  -2   9   87.95   16.35
  -1   2   8  153.39   10.90
  -1  -2   8  163.14   11.08
  -1   2   8  146.57   13.84
  -1  -2   8  115.89   13.08
  -1   2   8  141.23   20.61
  -1  -2   8  118.71   18.47
  -1   2   7  359.29   23.22
  -1  -2   7  398.04   23.57
  -1   2   7  367.61   22.57
  -1  -2   7  328.36   26.34
  -1   2   7  410.86   27.26
  -1   2   7  297.46   32.62
  -1  -2   7  330.54   32.79
   1   2  -6   -0.19    0.87
  -1   2   6    0.75    0.66
  -1   2   6   -0.32    1.35
  -1  -2   6    0.34    1.25
  -1   2   6    0.87    2.71
  -1  -2   6    0.12    0.55
  -1   2   5   12.13    1.66
   1   2  -5    8.51    2.16
  -1  -2   5   11.58    2.99
  -1   2   5   17.40    3.46
  -1  -2   5   14.80    5.33
  -1   2   5   13.60    5.48
  -1  -2   5   11.43    1.76
   1   2  -4   83.16    9.07
  -1   2   4  124.76    8.94
  -1   2   4  123.33    8.50
  -1   2   4  171.98   11.77
  -1  -2   4  155.54   11.61
  -1   2   4  126.92    8.24
  -1  -2   4  138.42    8.87
  -1   2   4  143.80   15.05
  -1  -2   4  158.75   14.82
   1  -2  -3   34.81    2.46
  -1  -2   3   33.76    3.02
  -1  -2   3   41.83    2.75
  -1   2   3   36.40    2.77
  -1  -2   3   44.07    6.50
  -1   2   3   36.46    3.01
  -1   2   3   39.71    3.33
  -1   2   3   29.29    2.75
   1  -2  -2  102.41    6.41
  -1  -2   2  117.62    7.24
  -1   2   2  119.81    6.69
   1  -2  -2  100.18    6.23
  -1   2   2   82.30    6.38
   1  -2  -2   93.83    6.53
  -1   2   2  104.46    6.95
  -1   2   2   99.91    6.88
  -1  -2   2  140.01   10.16
   1  -2  -1  483.78   27.27
  -1  -2   1  554.76   27.92
   1   2  -1  418.15   26.93
  -1   2   1  688.81   28.11
  -1   2   1  442.30   27.87
  -1   2   1  506.25   27.72
  -1   2   1  428.26   28.53
   1  -2  -1  450.98   27.31
   1  -2  -1  442.79   27.24
  -1  -2   1  622.54   29.23
  -1  -2   0 1609.14   96.64
   1  -2   0 1648.03   96.47
   1   2   0 2372.11   96.85
   1  -2   0 1658.71   96.49
   1   2   0 1773.13   96.26
   1  -2   0 1652.72   96.21
   1   2   0 1386.70   96.25
  -1  -2   0 1509.01   96.41
  -1   2   0 1599.35   98.01
  -1   2   0 1651.19   96.73
  -1  -2   0 1377.29   96.45
   1  -2   0 1610.72   96.52
  -1   2   0 1862.05   97.16
   1   2   0 1981.99   97.30
  -1   2   0 2045.15   96.36
  -1   2  -1  312.77   18.67
  -1  -2  -1  279.27   18.40
   1   2   1  265.41   19.72
   1  -2   1  294.84   18.81
  -1  -2  -1  300.41   18.41
   1  -2   1  298.17   18.80
  -1   2  -1  298.14   20.24
  -1  -2  -1  259.97   18.41
   1   2   1  407.91   19.05
   1  -2   1  303.80   18.68
   1  -2   1  319.76   18.76
   1  -2   1  338.16   18.41
   1   2   1  277.43   18.48
   1   2   1  333.54   18.44
   1   2   1  368.75   18.65
   1  -2   1  363.72   18.69
   1   2   1  427.81   19.26
   1  -2   2  572.06   25.88
   1  -2   2  373.25   24.95
   1  -2   2  390.77   25.13
   1   2   2  456.99   24.70
   1  -2   2  448.98   24.64
   1   2   2  385.32   24.69
  -1   2  -2  354.63   26.40
  -1  -2  -2  394.30   24.56
  -1   2  -2  448.17   28.10
  -1   2  -2  399.52   24.55
   1   2   2  531.35   26.05
   1  -2   2  396.74   28.01
   1  -2   2  443.49   28.65
   1  -2   3 2465.19  162.33
   1  -2   3 3401.75  162.94
   1   2   3 3020.96  162.05
   1   2   3 2631.41  161.93
   1  -2   3 2976.65  161.97
   1   2   3 3722.01  163.38
  -1   2  -3 1990.77  163.50
  -1   2  -3 1585.38  163.75
   1  -2   3 2679.01  167.44
   1   2   3 3868.91  170.48
   1   2   3 2880.65  162.28
   1  -2   4  618.75   40.11
   1  -2   4  757.83   40.50
   1   2   4  673.70   39.62
   1  -2   4  707.15   39.70
   1   2   4  728.16   39.85
   1   2   4  891.05   41.20
   1  -2   4  626.58   46.22
   1   2   4  662.04   39.97
   1   2   4  858.82   49.26
   1   2   5  493.42   31.85
   1  -2   5  505.29   32.07
   1   2   5  751.20   34.67
   1  -2   5  692.20   34.69
   1   2   5  634.52   42.77
   1  -2   5  500.21   40.10
   1  -2   5  542.29   32.73
   1  -2   5  508.56   32.34
   1  -2   5  523.35   32.62
   1   2   6   44.96    3.81
   1  -2   6   46.12    3.99
   1  -2   6   56.93    5.87
   1  -2   6   50.79    9.77
   1   2   6   44.94    9.82
   1  -2   6   43.41    4.19
   1  -2   7  397.11   25.91
   1  -2   7  361.40   35.82
   1   2   7  370.17   36.59
   1  -2   7  436.22   25.74
   1   2   7  425.23   25.41
   1  -2   8  135.30   10.19
   1   2   8  117.96   18.97
   1  -2   8  133.95   19.82
   1   2   8  145.01    9.64
   1  -2   8  139.93    9.91
   1  -2   9  356.56   22.62
   1  -2   9  366.07   22.32
   1   2   9  242.75   33.05
   1  -2   9  255.75   33.06
   1  -2  10  156.73   11.05
   1  -2  10  111.42   20.96
   1   2  10  110.40   20.75
   1  -2  11   23.06    3.12
   1   2  11   20.94    2.87
   1   2  11   24.38    2.87
   1   2  11   17.32    5.54
   1   2  11   34.39    6.95
   1  -2  11   23.65    5.99
   1   2  11   12.47    7.52
   1  -2  11   13.82    7.69
   1   2  11   19.34    2.91
   1   2  12    4.27    1.43
   1   2  12    4.59    1.37
   1  -2  12    4.17    1.45
   1   2  12    3.46    3.80
   1  -2  12    2.09    2.91
   1   2  12    7.99    3.93
   1  -2  12    3.82    4.60
   1   2  12    7.93    6.75
   1   2  12    4.06    1.45
   1  -2  13  151.34   10.94
   1   2  13  151.30   10.48
   1   2  13  130.92   10.49
   1   2  13   74.37   14.93
   1  -2  13  108.10   15.30
   1   2  13  166.45   17.92
   1  -2  13  118.72   24.39
   1   2  13   75.77   20.96
   1  -2  13  157.38   11.57
   1   2  13  121.61   10.54
   1  -2  14   16.10    2.98
   1   2  14   19.04    2.89
   1   2  14   15.66    2.91
   1   2  14   -1.11    5.40
   1   2  14   10.32    5.23
   1  -2  14   11.40    5.36
   1  -2  14   15.44    9.22
   1   2  14    9.23    8.52
   1  -2  14   19.06    3.26
   1   2  14   15.85    2.99
   1   2  15   28.78    4.22
   1  -2  15   33.47    4.43
   1   2  15   38.82    4.37
   1  -2  15   30.42    8.32
   1   2  15   18.28    6.67
   1  -2  15   24.92   13.09
   1   2  15   28.60   12.51
   1  -2  15   30.62    4.42
   1  -2  16   59.00    6.61
   1  -2  16   66.47    6.74
   1   2  16   65.72    6.75
   1   2  16   60.27    6.10
   1   2  16   58.61   11.29
   1  -2  16   55.75   11.08
   1  -2  17    7.97    2.32
   1   2  17    7.84    2.32
   1   2  17   11.42    2.40
   1  -2  17   10.12    2.41
   1  -2  18   20.21    3.53
   1   2  18   29.38    4.16
   1   2  18   28.75    3.64
   1  -2  18   31.45    4.19
   1  -2  18   24.83    6.98
   1  -2  19    8.86    2.27
   1   2  19   10.93    2.45
   1  -2  19    7.82    3.98
   1   2  20    1.03    1.04
   1  -2  20    0.32    0.99
   1  -2  20    1.02    2.23
   1   2  21   17.06    2.46
   1  -2  21   15.47    2.32
  -1  -3  21   97.84    7.77
  -1  -3  21  157.01   12.60
  -1   3  20    1.70    1.09
  -1  -3  20    1.04    1.05
  -1   3  20    0.60    0.69
  -1  -3  20    2.04    2.35
  -1   3  19  120.21    8.99
  -1  -3  19  110.44    9.22
  -1   3  19  117.86    9.45
  -1   3  18    2.14    2.98
  -1  -3  18    0.69    2.88
  -1   3  18    0.21    1.11
  -1   3  18    0.17    1.01
  -1  -3  18    1.84    1.33
  -1  -3  18    0.43    1.26
  -1  -3  17  285.18   25.41
  -1   3  17  209.81   23.33
  -1   3  17  256.79   17.70
  -1   3  17  253.67   17.15
  -1  -3  17  261.75   17.74
  -1  -3  17  214.42   17.37
  -1  -3  16  155.68   18.07
  -1   3  16  124.47   16.70
  -1  -3  16  136.25   11.16
  -1   3  16  138.55   10.74
  -1   3  16  143.69   11.22
  -1  -3  16  124.40   11.16
  -1   3  15   26.29    3.65
  -1   3  15   28.75    3.97
  -1  -3  15   32.49    4.24
  -1   3  15   20.15    7.06
  -1  -3  15   10.87    5.40
  -1   3  15   23.11   11.67
  -1  -3  15   16.60   10.09
  -1  -3  15   29.21    4.34
  -1   3  14   12.55    2.45
  -1  -3  14   13.27    2.66
  -1   3  14   14.69    2.64
  -1  -3  14   12.86    2.86
  -1  -3  14   11.47    5.50
  -1   3  14    3.23    4.28
  -1   3  14    6.51    4.84
  -1   3  14    4.49    7.00
  -1  -3  14    6.04    6.29
  -1   3  13   29.70   12.41
  -1  -3  13   28.44   11.76
  -1  -3  13   41.39    5.59
  -1   3  13   48.45    4.87
  -1   3  13   48.37    4.96
  -1  -3  13   43.19    5.32
  -1   3  13   39.92    8.77
  -1   3  13   27.00    8.43
  -1  -3  13   56.16   10.19
  -1   3  13   60.08    9.24
  -1  -3  12  127.14   24.52
  -1   3  12  141.56   26.79
  -1  -3  12  213.46   15.15
  -1   3  12  200.95   13.61
  -1   3  12  231.28   13.83
  -1   3  12  169.94   13.78
  -1   3  12  255.80   22.06
  -1  -3  12  126.49   16.66
  -1  -3  12  176.68   19.71
  -1   3  12  135.82   19.09
  -1   3  12  152.18   17.45
  -1   3  12  338.72   22.15
  -1  -3  11    1.59    3.82
  -1   3  11   -1.78    3.50
  -1  -3  11   -0.23    0.84
  -1   3  11    1.63    0.90
  -1   3  11    0.39    0.68
  -1   3  11    0.52    0.80
  -1   3  11   -0.71    1.97
  -1   3  11   -1.29    3.11
  -1   3  11    2.69    2.36
  -1  -3  11    3.35    2.46
  -1  -3  11    0.60    0.92
  -1  -3  10   65.39    6.15
  -1  -3  10   36.70   11.19
  -1   3  10   46.49   13.54
  -1  -3  10   42.56    7.59
  -1   3  10   61.13    8.50
  -1  -3   9  178.92   11.88
  -1   3   9  178.25   15.27
  -1  -3   9  108.36   13.36
  -1  -3   9  122.34   19.95
  -1   3   9  108.83   20.04
  -1  -3   8   43.43    4.56
  -1  -3   8   34.58    9.45
  -1   3   8   37.22   10.90
  -1  -3   8   34.29    6.19
  -1   3   8   52.84    7.07
  -1   3   8   43.43    3.98
  -1   3   7  120.18    8.46
   1   3  -7   94.91    9.75
  -1   3   7  160.09   12.64
  -1  -3   7  111.93   11.49
  -1  -3   7  132.19   17.30
  -1   3   7  107.13   17.63
  -1  -3   7  130.74    9.31
   1   3  -6   43.89    5.75
  -1  -3   6   61.27    7.34
  -1  -3   6   58.71   10.71
  -1   3   6   58.97   11.32
  -1  -3   6   65.33    5.42
   1   3  -5  257.73   18.14
  -1  -3   5  219.05   16.14
  -1   3   5  188.50   20.38
  -1  -3   5  229.51   20.56
  -1   3   5  173.16   12.48
  -1  -3   5  193.09   13.21
   1   3  -4  167.59   13.59
   1  -3  -4  122.30    8.79
  -1   3   4  196.49   12.19
  -1  -3   4  172.40   11.98
  -1  -3   4  140.48   14.05
  -1  -3   4  113.14    8.87
   1  -3  -4  126.65    8.39
  -1  -3   4  138.43    9.59
  -1   3   4  133.25    8.66
   1   3  -3    1.83    2.64
  -1   3   3    0.31    0.58
   1  -3  -3    0.32    0.32
   1  -3  -3    1.41    0.43
  -1   3   3    0.13    0.47
  -1  -3   3    0.94    0.75
  -1  -3   3   -0.41    1.54
  -1  -3   3    1.43    2.17
   1  -3  -2   23.13    1.86
  -1  -3   2   20.20    2.29
   1  -3  -2   22.13    1.94
  -1   3   2   28.79    2.68
  -1   3   2   18.48    2.27
   1  -3  -2   23.23    2.01
   1   3  -2   20.17    1.41
  -1  -3   2   20.46    3.63
   1  -3  -1   11.98    1.22
  -1  -3   1   11.74    1.53
   1  -3  -1   12.07    1.21
  -1   3   1   14.56    1.86
  -1  -3   1   10.32    1.39
   1  -3  -1   12.21    1.26
  -1   3   1    9.88    1.49
   1   3  -1   14.80    1.00
   1   3  -1   11.11    1.81
  -1  -3   1   11.00    1.91
  -1   3   1   13.51    1.30
   1  -3   0  643.43   36.45
   1   3   0  860.18   36.96
  -1  -3   0  531.24   36.48
   1  -3   0  658.09   36.43
  -1  -3   0  605.44   36.39
  -1   3   0  548.47   37.51
  -1   3   0  564.16   36.69
  -1  -3   0  580.66   36.46
   1  -3   0  639.50   36.52
   1   3   0  839.36   37.47
  -1   3   0  802.39   36.34
   1   3   0  626.43   35.95
   1   3   0  492.18   36.03
   1   3   1  364.71   26.08
   1  -3   1  443.46   25.91
   1   3   1  446.52   25.96
   1  -3   1  415.53   26.55
   1  -3   1  408.98   26.55
  -1   3  -1  325.54   26.29
   1   3   1  291.63   27.56
  -1   3  -1  373.17   29.64
  -1  -3  -1  413.56   26.16
   1  -3   1  443.46   26.52
   1   3   1  556.46   26.88
   1  -3   1  481.20   26.21
   1   3   1  523.11   26.19
  -1  -3  -1  346.43   27.23
  -1   3  -1  646.97   26.31
   1   3   1  598.63   27.14
   1  -3   2   27.44    2.76
   1  -3   2   39.85    2.95
   1   3   2   38.58    2.95
   1  -3   2   28.45    2.86
   1  -3   2   28.51    2.86
   1   3   2   32.00    3.58
  -1  -3  -2   29.38    2.32
  -1   3  -2   17.85    4.21
   1   3   2   34.61    2.34
   1  -3   2   31.52    2.24
   1   3   2   28.18    2.38
   1  -3   2   33.17    5.25
  -1   3  -2   37.43    2.70
   1   3   2   48.34    5.90
   1  -3   2   33.17    4.99
   1  -3   3  132.07    8.23
   1  -3   3   95.02    7.51
   1  -3   3   98.27    7.80
   1   3   3  144.19    8.84
  -1  -3  -3   90.96    6.97
  -1  -3  -3  102.66    7.01
   1   3   3  131.41    7.28
   1   3   3  112.53    7.20
   1  -3   3  125.13    7.12
   1  -3   3  126.33   11.99
   1   3   3  118.23    7.58
   1  -3   3   65.67    9.89
   1   3   3  185.99   14.15
   1  -3   4 3371.26  171.99
   1  -3   4 2916.81  171.62
   1   3   4 4116.69  173.28
  -1  -3  -4 2852.47  170.79
   1   3   4 3058.96  170.95
   1   3   4 3578.40  171.26
   1   3   4 4171.75  183.32
   1   3   4 3179.31  171.43
   1  -3   4 2795.18  178.22
   1  -3   5  956.17   59.69
   1  -3   5  985.40   59.69
   1   3   5 1300.64   61.30
   1   3   5  986.89   58.95
   1  -3   5  840.25   66.70
   1   3   5 1299.67   72.39
   1   3   5  955.27   59.37
   1  -3   6  881.74   52.70
   1  -3   6  764.80   52.28
   1  -3   6  813.91   52.21
   1   3   6  920.90   51.82
   1   3   6  923.25   64.55
   1  -3   6  684.72   60.52
   1  -3   7    0.27    0.60
   1   3   7    2.30    1.53
   1  -3   7    0.79    0.61
   1   3   7    1.75    0.76
   1  -3   7   -1.96    3.04
   1   3   7    2.09    3.84
   1  -3   8  149.50   11.35
   1   3   8  159.33   10.84
   1  -3   8  157.00   11.10
   1  -3   8  125.73   19.68
   1   3   8  115.81   19.57
   1  -3   9   65.61    6.16
   1   3   9   44.92   12.76
   1  -3   9   53.38   13.00
   1  -3   9   58.78    5.69
   1   3   9   71.70    5.71
   1  -3  10   15.20    7.98
   1   3  10   14.37    7.76
   1  -3  10   21.20    2.98
   1   3  11    0.86    0.83
   1  -3  11    1.11    0.94
   1   3  11    1.80    0.96
   1   3  11    0.70    2.39
   1  -3  11    1.38    1.27
   1  -3  11    2.49    2.44
   1   3  11    5.21    3.41
   1   3  11   -1.79    5.57
   1  -3  11   -1.72    5.33
   1   3  11    0.79    0.90
   1  -3  12   22.72   10.28
   1   3  12    5.96    6.33
   1  -3  12   23.27    3.43
   1   3  12   28.96    3.38
   1   3  12   28.04    3.48
   1   3  12   46.17    8.40
   1   3  12   12.37    5.19
   1  -3  12   28.34    6.93
   1   3  13    4.33    6.73
   1  -3  13    4.10    4.93
   1  -3  13    5.27    3.92
   1   3  13   13.62    5.28
   1   3  13    0.97    2.35
   1   3  13    4.32    1.53
   1  -3  13    7.45    1.98
   1   3  13    5.57    1.57
   1  -3  14   43.20   14.83
   1   3  14   25.28   12.06
   1   3  14   87.24   12.74
   1  -3  14   71.33   11.70
   1   3  14   26.18    9.04
   1   3  14   68.88    6.21
   1  -3  14   72.44    6.74
   1   3  14   66.01    6.48
   1  -3  14   64.20    6.75
   1  -3  15   35.56    8.67
   1   3  15   45.96    9.77
   1  -3  15   38.12    4.77
   1   3  15   35.44    4.68
   1   3  15   38.52    4.44
   1  -3  15   36.19    4.89
   1   3  16  161.70   18.60
   1  -3  16  151.46   18.23
   1   3  16  146.88   11.21
   1   3  16  142.43   11.69
   1  -3  16  145.55   11.64
   1  -3  16  128.91   11.46
   1  -3  17    2.04    1.57
   1   3  17    1.66    1.47
   1   3  17    2.47    1.45
   1  -3  17   -1.17    1.34
   1  -3  18   20.02    6.41
   1  -3  18   20.14    3.32
   1   3  18   17.76    3.29
   1   3  18   19.11    3.07
   1  -3  18   15.41    2.93
   1  -3  19   10.95    4.25
   1   3  19   10.63    2.47
   1  -3  19   12.44    2.52
   1   3  19   11.43    2.14
   1  -3  20   -1.50    2.41
   1  -3  20   -0.45    1.21
   1   3  20   -0.17    0.88
  -1  -4  21    5.81    2.78
  -1  -4  21    3.96    1.13
  -1  -4  20   25.22    5.64
  -1  -4  20   28.05    3.34
  -1   4  20   25.37    3.01
  -1   4  19   16.35    2.55
  -1  -4  19   19.23    2.90
  -1  -4  19   13.34    2.52
  -1  -4  18   10.60    2.38
  -1  -4  18   11.78    2.54
  -1   4  18   13.12    2.37
  -1   4  18   10.70    2.50
  -1   4  18    9.47    4.74
  -1  -4  18    9.05    4.71
  -1  -4  17   54.82    6.21
  -1   4  17   57.33    5.83
  -1  -4  17   61.72    6.26
  -1   4  17   59.15    6.22
  -1   4  17   68.78   11.38
  -1  -4  17   69.56   11.24
  -1  -4  16    3.20    1.78
  -1   4  16    1.30    1.45
  -1  -4  16    2.01    1.49
  -1   4  16    1.91    1.22
  -1   4  16    3.20    3.69
  -1  -4  16    3.14    3.45
  -1  -4  15   65.74    7.14
  -1   4  15   83.36   12.70
  -1  -4  15   61.24   11.24
  -1   4  15   71.06    6.63
  -1   4  15   67.61    6.80
  -1  -4  15   75.02    7.14
  -1  -4  14   31.05    4.84
  -1   4  14   16.02    9.71
  -1  -4  14   21.57   10.35
  -1  -4  14   33.95    4.68
  -1   4  14   48.15    9.67
  -1  -4  14   30.27    7.80
  -1   4  14   13.80    6.52
  -1   4  14   34.23    4.20
  -1   4  14   34.56    4.12
  -1  -4  14   35.05    4.52
  -1   4  13   38.82   13.91
  -1  -4  13   20.56    9.63
  -1   4  13   43.10    4.53
  -1  -4  13   36.87    5.29
  -1   4  13   65.62   10.65
  -1  -4  13   45.00    9.21
  -1   4  13   20.91    7.35
  -1   4  13   55.64    9.08
  -1   4  12    2.01    4.84
  -1  -4  12    6.91    5.37
  -1   4  12    5.06    1.54
  -1  -4  12    3.09    1.54
  -1  -4  12    6.50    1.93
  -1   4  12    8.40    3.48
  -1   4  12    3.40    2.50
  -1   4  12    2.49    3.06
  -1  -4  12    2.14    3.97
  -1   4  12    6.20    4.28
  -1  -4  12    1.77    2.18
  -1   4  11  358.40   25.09
  -1  -4  11  200.37   21.90
  -1   4  11  186.42   27.68
  -1   4  11  242.66   24.41
  -1   4  11  144.34   25.38
  -1   4  11  201.24   31.94
  -1  -4  11  208.38   30.54
  -1   4  11  283.98   18.10
  -1  -4  11  291.84   19.83
  -1  -4  11  314.75   19.69
  -1   4  11  475.32   26.88
  -1   4  10   39.73   12.80
  -1  -4  10   59.94   13.99
  -1   4  10   64.23    5.62
  -1  -4  10   75.16    7.00
  -1  -4  10   56.60    8.69
  -1   4  10   84.72    9.92
   1  -4 -10   73.25    7.03
  -1   4  10  100.80   10.16
   1  -4  -9   91.10    7.99
  -1   4   9  153.80   12.04
  -1  -4   9   95.97    8.14
  -1   4   9   87.57    7.21
  -1   4   9  126.96   11.83
  -1  -4   9   77.58   10.00
  -1   4   9   35.39   12.57
  -1  -4   9   83.99   15.96
  -1   4   8   70.06    7.13
   1  -4  -8   42.76    4.54
  -1  -4   8   43.92    4.65
  -1   4   8   35.92    3.88
  -1  -4   8   34.98    6.10
  -1   4   8   54.56    7.00
  -1   4   8   24.56    9.11
  -1  -4   8   29.10    9.05
   1   4  -7    4.57    1.79
   1  -4  -7    6.10    1.50
  -1   4   7   10.50    2.64
  -1  -4   7    6.01    1.53
  -1   4   7    6.81    1.35
  -1   4   7   11.01    3.17
  -1  -4   7    7.90    2.62
  -1   4   7    6.73    4.94
  -1  -4   7    3.65    3.60
   1  -4  -6   54.41    4.82
  -1   4   6   83.47    6.97
  -1   4   6   77.47    7.41
  -1  -4   6   51.80    6.60
  -1   4   6   43.69   10.20
  -1  -4   6   35.14    8.42
  -1  -4   6   47.31    4.82
   1   4  -5  525.82   33.68
   1  -4  -5  416.69   27.12
  -1   4   5  636.39   29.92
  -1  -4   5  509.84   30.55
  -1   4   5  701.20   31.43
  -1   4   5  420.45   36.41
  -1  -4   5  377.95   33.53
  -1  -4   5  388.26   27.26
  -1  -4   5  476.41   28.26
  -1   4   5  375.04   26.80
   1   4  -4  472.31   29.79
  -1   4   4  523.78   25.11
   1  -4  -4  339.85   22.78
   1  -4  -4  322.63   22.66
  -1   4   4  653.18   26.98
  -1  -4   4  453.83   26.00
  -1  -4   4  293.46   27.40
   1  -4  -4  354.35   22.38
  -1   4   4  365.14   22.85
  -1  -4   4  370.75   23.68
   1  -4  -3  579.91   36.51
   1   4  -3  855.80   44.81
   1  -4  -3  584.59   36.50
  -1   4   3  477.43   40.10
  -1   4   3  851.52   38.57
  -1   4   3  223.14   37.32
  -1  -4   3  924.32   40.03
  -1  -4   3  639.32   37.44
  -1   4   3  651.25   36.90
   1  -4  -3  623.68   36.30
  -1  -4   3  573.20   40.75
   1  -4  -2 1571.04   89.49
   1  -4  -2 1555.55   89.43
  -1  -4   2 1496.74   90.27
  -1   4   2 1223.02   93.76
   1   4  -2 2299.27   99.32
   1  -4  -2 1411.76   89.55
   1  -4  -2 1439.45   89.60
  -1   4   2 2034.22   91.67
  -1   4   2 1758.11   89.95
   1   4  -2 1412.48   90.96
  -1  -4   2 1408.18   92.25
   1  -4  -1   64.21    4.23
   1  -4  -1   67.50    4.21
  -1  -4   1   59.96    4.61
   1   4  -1   45.48    3.64
  -1   4   1   59.97    7.78
  -1   4   1   77.81    5.90
   1  -4  -1   63.20    4.32
  -1  -4   1   54.47    4.44
   1   4  -1   67.86    5.25
  -1   4   1   81.61    4.45
  -1  -4   0  615.81   38.57
   1  -4   0  682.11   38.49
   1  -4   0  721.16   38.50
   1   4   0  856.79   39.11
   1   4   0  569.65   37.92
  -1  -4   0  626.86   38.52
  -1  -4   0  680.60   38.47
   1  -4   0  682.84   38.59
  -1   4   0  513.62   42.44
  -1   4   0  476.66   39.77
   1   4   0  829.96   39.53
   1  -4   1  204.62   12.59
  -1  -4  -1  158.75   12.22
   1   4   1  238.99   12.94
   1   4   1  172.02   11.99
   1   4   1  215.21   11.80
  -1   4  -1  121.31   15.26
  -1  -4  -1  189.03   12.22
   1  -4   1  196.22   12.64
   1   4   1   97.74   13.35
   1  -4   1  188.10   12.61
  -1   4  -1  282.67   12.47
   1   4   1  267.24   13.26
  -1  -4  -1  214.51   14.41
   1   4   2  356.43   24.97
   1  -4   2  304.46   23.09
  -1  -4  -2  360.28   22.52
   1  -4   2  317.01   23.15
  -1  -4  -2  348.95   22.51
   1   4   2  338.49   22.51
   1   4   2  425.60   22.45
   1  -4   2  403.07   22.32
   1  -4   2  353.70   23.21
   1   4   2  426.50   23.38
   1  -4   2  343.25   23.04
   1   4   2  441.54   22.57
   1  -4   2  415.59   22.66
   1   4   2  496.96   28.34
   1  -4   2  388.41   27.95
   1   4   3    1.31    0.55
   1  -4   3    4.81    1.10
   1  -4   3    0.82    0.83
   1   4   3    1.48    0.70
   1  -4   3    1.00    0.72
   1   4   3    2.85    0.65
   1  -4   3    1.81    0.48
   1   4   3    1.56    1.30
  -1  -4  -3    2.90    0.62
  -1  -4  -3    2.86    0.61
   1   4   3    1.08    0.66
   1  -4   3    2.93    2.71
   1   4   3    0.93    2.42
   1  -4   3    3.78    2.61
   1   4   4   21.77    2.08
  -1  -4  -4   18.81    1.92
  -1  -4  -4   19.88    1.94
   1   4   4   28.86    3.66
   1   4   4   22.00    2.39
   1  -4   4   15.08    4.69
   1   4   4   26.56    6.43
   1  -4   4   16.05    5.21
   1  -4   4   15.82    2.29
   1  -4   4   16.81    2.43
   1   4   5  151.52   10.38
  -1  -4  -5  155.48   10.34
   1   4   5  160.45   10.95
   1  -4   5  133.60   16.38
   1  -4   5  147.64   11.07
   1  -4   5  155.09   11.15
   1   4   6  334.86   19.91
   1   4   6  406.37   22.72
   1   4   6  353.24   31.41
   1  -4   6  270.42   28.06
   1  -4   6  272.04   20.25
   1  -4   6  316.93   20.78
   1  -4   6  310.64   20.30
   1   4   7   52.44    4.65
   1  -4   7   40.40   10.18
   1   4   7   47.35   11.43
   1  -4   7   50.52    5.07
   1  -4   7   60.38    5.61
   1  -4   8  331.99   20.49
   1   4   8  325.77   20.14
   1   4   8  398.59   23.99
   1   4   8  229.95   30.51
   1  -4   8  240.60   29.88
   1  -4   8  277.02   20.49
   1  -4   9  596.22   35.87
   1   4   9  602.55   35.47
   1  -4   9  531.05   35.96
   1   4   9  724.43   40.33
   1  -4   9  417.88   47.17
   1   4   9  381.72   47.04
   1   4  10   14.55    7.86
   1  -4  10   12.13    7.07
   1   4  10   17.70    2.39
   1   4  10   18.19    2.49
   1  -4  10   20.86    3.03
   1   4  10   14.12    2.47
   1  -4  10   26.15    3.60
   1  -4  10   25.18    3.65
   1   4  10   25.03    5.85
   1   4  10   26.17    5.16
   1   4  11  259.72   17.34
   1  -4  11  323.31   18.46
   1   4  11  260.49   17.54
   1   4  11  264.06   24.64
   1  -4  11  322.36   21.75
   1  -4  11  207.10   30.97
   1   4  11  241.40   17.68
   1  -4  12    5.60    5.83
   1   4  12    9.62    2.02
   1  -4  12   12.54    2.41
   1   4  12    9.86    1.98
   1   4  12   14.51    4.75
   1   4  12    8.93    4.41
   1  -4  12    8.89    4.07
   1  -4  12   10.28    3.16
   1  -4  13   36.20   13.07
   1  -4  13   45.25    9.08
   1   4  13   23.96    7.76
   1   4  13   46.69    4.88
   1   4  13   43.41    4.98
   1  -4  13   52.90    5.43
   1  -4  14   73.65   19.15
   1  -4  14  107.43   14.71
   1   4  14   59.09   13.11
   1   4  14   96.16    8.69
   1   4  14   96.14    8.41
   1  -4  14  113.74    9.21
   1  -4  14  105.59    9.38
   1  -4  15  183.04   20.11
   1   4  15  267.94   22.97
   1   4  15   81.94   17.72
   1  -4  15  165.55   13.05
   1   4  15  173.79   13.21
   1   4  15  177.63   12.83
   1  -4  15  166.68   13.41
   1   4  16   75.60    7.29
   1   4  16   70.97    6.73
   1  -4  16   81.02    7.36
   1  -4  16   56.00    6.70
   1  -4  17   38.18    8.82
   1   4  17   34.30    4.32
   1  -4  17   33.75    4.55
   1   4  17   38.62    4.90
   1  -4  17   35.71    4.68
   1  -4  18   93.13   13.28
   1   4  18   95.43    7.72
   1  -4  18   92.37    7.99
   1   4  18   93.07    8.25
   1  -4  18   71.45    7.46
   1   4  19   28.49    3.55
   1  -4  19   27.41    3.67
   1   4  19   31.37    4.05
   1  -4  19   24.65    3.44
   1  -4  20    2.89    2.50
   1   4  20    1.47    0.97
   1  -4  20    0.84    1.00
   1   4  20    2.61    1.26
  -1   5  20   79.37    6.41
  -1  -5  20   77.93    6.56
  -1  -5  19   85.56   11.35
  -1   5  19   84.05    6.58
  -1  -5  19   79.46    6.68
  -1  -5  19   60.72    6.27
  -1   5  18   88.70    7.42
  -1  -5  18   94.23    7.81
  -1  -5  18   75.04    7.45
  -1  -5  17  594.21   34.91
  -1   5  17  565.60   34.29
  -1  -5  17  472.70   34.36
  -1   5  16    1.71    1.35
  -1  -5  16    0.66    1.22
  -1  -5  16    1.69    1.50
  -1  -5  15    5.69    2.20
  -1   5  15    3.46    4.81
  -1  -5  15    6.49    2.02
  -1   5  15    6.22    1.77
  -1  -5  14    4.77    2.03
  -1  -5  14    2.42    1.56
  -1   5  14    1.98    1.44
  -1   5  14    1.05    3.86
  -1   5  14   -2.30    4.51
  -1  -5  13  304.50   41.89
  -1   5  13  191.96   38.24
  -1   5  13  451.56   27.23
  -1  -5  13  424.03   28.90
  -1   5  13  294.93   34.27
  -1   5  13  666.05   38.94
   1  -5 -13  459.75   29.53
  -1  -5  12    1.70    4.08
  -1   5  12   -2.07    5.75
  -1   5  12    0.15    0.75
  -1  -5  12    0.53    0.97
  -1   5  12    0.62    2.11
   1  -5 -12    1.95    1.44
  -1  -5  12   -0.23    1.08
  -1   5  12   -1.51    3.64
  -1   5  12    0.83    2.56
  -1   5  11  195.16   28.15
  -1   5  11  270.14   25.13
  -1   5  11  299.20   18.04
  -1   5  11  135.19   24.80
  -1   5  11  184.23   31.55
  -1  -5  11  173.91   28.48
  -1  -5  11  164.62   24.82
  -1  -5  11  277.82   19.53
  -1  -5  11  309.42   19.61
  -1   5  11  422.74   26.46
   1  -5 -11  292.36   19.79
  -1   5  10   43.43    7.80
  -1   5  10   30.68    9.22
  -1   5  10   18.96    8.88
  -1   5  10   25.11    8.56
  -1  -5  10   29.18   10.06
  -1   5  10   32.20    3.92
  -1   5  10   38.09    3.73
  -1  -5  10   37.74    4.71
  -1  -5  10   38.53    4.70
  -1   5   9  378.92   24.15
   1  -5  -9  386.67   24.95
  -1   5   9  254.72   35.63
  -1  -5   9  196.98   31.24
  -1  -5   9  379.06   25.05
  -1   5   8   79.35    6.37
   1  -5  -8   74.70    6.61
   1  -5  -8   81.71    6.85
   1   5  -8   51.52    7.32
  -1  -5   8   59.04   12.51
  -1   5   8   52.86   13.48
  -1  -5   8   78.15    6.91
  -1   5   7  644.75   39.70
   1  -5  -7  657.16   40.13
   1  -5  -7  666.86   40.13
  -1  -5   7  481.18   48.07
  -1   5   7  484.82   50.76
  -1  -5   7  621.75   40.33
   1  -5  -6  301.22   18.99
   1  -5  -6  296.64   18.97
  -1  -5   6  250.16   25.97
  -1   5   6  245.39   28.33
  -1   5   6  253.96   18.56
  -1  -5   6  280.79   19.19
  -1  -5   6  340.61   20.34
  -1   5   5   94.47    7.64
   1   5  -5   81.78   10.41
   1  -5  -5   62.93    5.28
   1  -5  -5   69.58    5.34
  -1   5   5   83.78   13.00
  -1  -5   5   38.17    8.37
  -1   5   5   58.69    5.19
  -1  -5   5   65.15    5.98
   1   5  -4  225.39   19.40
   1  -5  -4  188.72   12.83
   1  -5  -4  191.77   12.79
  -1  -5   4  199.28   13.68
  -1   5   4  183.25   12.93
   1  -5  -3  122.08    8.61
   1  -5  -3  114.78    8.56
   1   5  -3  168.65   15.53
  -1   5   3  165.07   10.78
   1   5  -3  117.98   10.05
  -1   5   3  139.49    9.01
  -1  -5   3  123.68    9.30
  -1   5   3  124.63    8.97
   1  -5  -3  131.30    8.34
   1  -5  -3  132.01    8.44
   1  -5  -2  263.74   16.62
  -1   5   2  298.91   18.76
   1   5  -2  268.49   18.00
  -1   5   2  304.30   16.93
   1  -5  -2  273.48   16.43
  -1  -5   2  248.40   17.15
   1  -5  -2  271.58   16.53
  -1  -5   1  336.49   26.22
  -1   5   1  213.83   29.04
   1  -5  -1  461.73   26.25
  -1   5   1  417.36   28.26
  -1  -5   1  354.25   26.15
  -1   5   1  556.23   26.34
   1   5  -1  504.51   27.39
   1  -5  -1  475.73   26.04
  -1  -5   1  405.45   26.44
   1  -5  -1  455.10   26.10
   1   5   0   10.39    1.05
  -1  -5   0    9.26    1.42
   1  -5   0    9.08    1.39
  -1   5   0    5.15    3.33
  -1  -5   0   10.83    1.45
   1  -5   0   13.06    1.61
  -1   5   0    6.17    2.25
  -1  -5   0    5.39    2.46
   1   5   0   13.88    1.92
   1   5   0   12.46    1.72
   1  -5   0   12.64    1.49
  -1  -5   0   10.17    1.51
  -1  -5  -1 3799.08  219.54
   1  -5   1 3876.65  220.00
   1  -5   1 3877.55  220.05
   1   5   1 3532.81  219.09
   1  -5   1 3973.25  219.95
   1   5   1 4186.60  220.27
   1   5   2 2061.72  124.07
   1  -5   2 2042.04  124.99
  -1  -5  -2 2242.49  124.22
   1  -5   2 2052.95  125.02
   1   5   2 1879.13  127.51
   1  -5   2 2444.58  132.30
   1  -5   2 2123.24  124.84
   1   5   2 2458.04  125.18
   1  -5   2 2134.58  125.11
   1   5   3   57.17    4.35
   1   5   3   57.34    6.53
  -1  -5  -3   58.08    4.32
  -1  -5  -3   63.73    4.39
   1   5   3   69.26    5.04
   1  -5   3   42.52    8.08
   1   5   3   74.03    5.31
   1  -5   3   57.47    4.97
   1  -5   3   54.46    5.12
   1   5   4   24.13    2.38
   1   5   4   24.88    4.06
  -1  -5  -4   20.87    2.21
   1   5   4   24.85    2.77
   1  -5   4   26.42    5.94
   1  -5   4    9.46    4.50
   1   5   4   34.40    3.21
   1  -5   4   17.87    2.75
   1  -5   4   28.14    3.09
   1   5   5    9.89    1.55
   1   5   5   14.75    3.03
  -1  -5  -5   10.16    1.48
   1  -5   5    4.77    3.87
   1  -5   5    8.96    4.22
   1   5   5   13.00    2.01
   1  -5   5   11.21    2.06
   1  -5   5    9.82    1.96
   1   5   6  295.14   16.86
  -1  -5  -6  276.65   16.68
   1   5   6  353.64   20.55
   1   5   6  275.35   17.46
   1  -5   6  257.88   25.73
   1  -5   6  281.43   17.82
   1  -5   6  208.08   16.97
   1   5   7  302.69   17.61
  -1  -5  -7  266.65   17.37
   1  -5   7  234.56   26.84
   1  -5   7  285.61   18.63
   1  -5   7  272.98   18.04
   1   5   8   12.96    2.12
   1   5   8   13.46    3.55
   1  -5   8    9.28    6.87
   1  -5   8    5.96    4.12
   1  -5   8   13.27    2.42
   1  -5   8   12.00    2.56
   1  -5   9  120.25    8.74
   1   5   9  110.40    8.19
   1  -5   9  112.77    8.89
   1   5   9  142.88   12.65
   1  -5   9   26.55   10.41
   1  -5   9   51.97   13.70
   1  -5  10  360.70   44.73
   1  -5  10  358.38   39.53
   1   5  10  481.73   31.89
   1   5  10  486.76   31.68
   1   5  10  499.93   32.26
   1   5  10  553.16   32.78
   1  -5  10  593.45   33.39
   1  -5  10  487.83   33.19
   1  -5  10  576.60   33.68
   1  -5  10  519.95   35.78
   1   5  10  680.34   40.98
   1   5  10  761.60   40.62
   1   5  11   78.22    6.58
   1   5  11   75.02    6.33
   1  -5  11   83.91    9.45
   1   5  11   73.42   11.33
   1  -5  11   72.36   16.94
   1  -5  11   59.61   12.17
   1  -5  11   89.15    7.58
   1   5  11   69.85    6.80
   1  -5  12   34.85   12.18
   1  -5  12   44.63   10.58
   1   5  12   63.23    5.67
   1   5  12   60.55    5.82
   1  -5  12   73.21    6.40
   1   5  12   51.67   10.26
   1  -5  12   56.43    7.94
   1   5  13   79.88    7.12
   1   5  13   76.27    6.79
   1  -5  13   84.61    7.40
   1  -5  13   71.01    9.15
   1   5  13   59.89   12.01
   1  -5  14   22.47   10.82
   1   5  14   36.71    4.39
   1  -5  14   43.71    4.98
   1   5  14   35.31    4.57
   1   5  14   28.68    8.73
   1  -5  15   86.18    7.90
   1  -5  15   82.82    7.42
   1   5  15   68.96    6.77
   1   5  15   77.17    7.35
   1  -5  16    3.89    1.77
   1   5  16    3.64    5.05
   1   5  16    4.74    1.77
   1  -5  16    3.08    1.51
   1   5  16    3.54    1.71
   1  -5  17   91.38    8.85
   1  -5  17   95.41   14.25
   1   5  17  110.21    9.39
   1  -5  17  108.46    9.11
   1   5  17  112.08    8.94
   1  -5  18   23.88    3.68
   1  -5  18   38.22    8.18
   1   5  18   30.19    3.84
   1  -5  18   34.15    4.19
   1   5  18   28.11    4.05
   1  -5  19   35.53    4.32
   1   5  19   46.33    4.61
   1  -5  19   47.36    4.74
   1   5  19   40.83    4.79
   1  -5  20    5.43    3.09
   1   5  20    3.09    1.29
   1   5  20    4.79    1.35
  -1  -6  20   36.18    6.07
  -1  -6  20   27.05    3.11
  -1   6  20   28.86    3.12
  -1  -6  19    2.65    1.18
  -1  -6  19    3.23    2.71
  -1  -6  19    3.88    1.36
  -1   6  19    4.08    1.30
  -1  -6  18    1.52    1.15
  -1  -6  18    1.32    2.43
  -1   6  18    1.96    1.23
  -1  -6  18    2.83    1.28
  -1  -6  17   64.90    6.29
  -1   6  17   58.38    5.83
  -1  -6  17   59.28    6.28
  -1  -6  16  130.57   10.23
  -1   6  16  124.31    9.77
  -1  -6  16  104.01    9.86
  -1  -6  15    0.98    1.27
  -1   6  15    1.14    3.16
  -1  -6  15    0.44    1.30
  -1   6  15    0.94    1.08
  -1   6  14    2.88    1.41
  -1  -6  14    2.87    1.60
  -1  -6  14    4.46    1.99
  -1   6  14    1.06    3.30
  -1   6  14    7.57    4.21
  -1  -6  13    3.58    5.27
  -1   6  13   13.23    2.41
  -1  -6  13    6.89    2.35
  -1   6  13   19.56    6.07
  -1  -6  13    8.77    2.56
  -1   6  13    6.82    5.32
  -1   6  13    4.69    3.94
  -1   6  12   32.71   11.11
  -1   6  12   42.12    9.45
  -1   6  12   49.93    4.74
  -1  -6  12   21.16    8.23
  -1   6  12   19.16    8.46
  -1  -6  12   47.64    5.87
  -1  -6  12   54.82    5.95
  -1   6  12   54.78    9.32
   1  -6 -12   43.67    5.69
  -1   6  11  770.89   52.53
  -1   6  11  560.12   57.14
  -1   6  11  704.36   43.26
  -1   6  11  738.76   44.19
  -1  -6  11  482.68   52.96
  -1   6  11  408.48   57.95
  -1   6  11  399.33   52.67
  -1  -6  11  726.04   45.24
  -1  -6  11  818.98   45.48
   1  -6 -11  738.65   45.32
  -1   6  11 1137.23   55.21
  -1   6  10  185.26   17.34
  -1   6  10   78.38   19.43
  -1   6  10   88.26   17.38
  -1   6  10  174.53   11.53
  -1   6  10  140.50   10.29
  -1  -6  10  145.77   11.82
  -1  -6  10  141.79   11.64
   1  -6 -10  144.56   11.81
  -1   6  10  202.83   17.15
  -1   6   9   85.26    7.19
   1  -6  -9   86.77    7.66
   1  -6  -9   79.13    7.45
  -1  -6   9   82.97    7.77
  -1   6   8    0.14    0.67
   1   6  -8    1.02    1.25
   1  -6  -8    1.21    0.83
  -1   6   8    1.17    1.63
   1  -6  -8    1.04    0.87
  -1   6   8    1.43    4.43
  -1  -6   8    0.76    0.92
  -1   6   7   -0.13    0.60
  -1   6   7    0.36    1.31
   1  -6  -7    1.06    0.79
   1  -6  -7    0.90    0.59
  -1   6   7    1.25    3.47
  -1  -6   7    0.69    0.86
   1   6  -6   47.26    8.38
  -1   6   6   47.25    5.86
   1  -6  -6   26.48    3.15
   1  -6  -6   31.01    3.37
  -1   6   6   19.25    7.32
  -1   6   6   25.62    3.19
  -1  -6   6   27.16    3.42
  -1  -6   6   35.60    4.21
   1   6  -5   47.82    8.28
   1  -6  -5   27.43    3.21
   1  -6  -5   33.52    3.46
  -1   6   5   48.94    5.69
  -1   6   5   35.45    8.92
  -1  -6   5   37.22    4.20
  -1   6   5   35.46    3.64
  -1   6   4  145.92   10.72
   1  -6  -4  100.92    7.57
   1   6  -4  129.19   14.22
   1   6  -4   87.22    8.89
  -1  -6   4  110.92    8.54
  -1   6   4  101.33    7.89
  -1   6   3   24.52    3.86
   1   6  -3   25.77    6.47
   1  -6  -3   16.92    2.10
  -1   6   3   20.40    2.42
   1   6  -3   19.82    3.12
   1  -6  -3   18.96    2.06
  -1  -6   3   18.62    2.67
  -1   6   3   16.72    2.40
   1  -6  -2  129.28    8.07
  -1   6   2  123.51   10.61
  -1   6   2  123.55    8.07
   1   6  -2  113.76    8.98
   1  -6  -2  113.51    7.77
  -1   6   2  102.90    8.19
  -1  -6   2  106.63    8.37
   1  -6  -2  118.02    7.67
  -1   6   1   56.52    7.53
  -1  -6   1   67.83    6.06
  -1  -6   1   64.74    6.13
   1  -6  -1   86.92    6.13
  -1   6   1   97.24    6.14
   1   6  -1   92.88    6.96
   1   6  -1   91.38    6.43
  -1  -6   1   73.91    6.23
   1  -6  -1   88.58    5.97
   1   6   0 1241.43   82.26
  -1  -6   0 1394.82   83.36
   1  -6   0 1543.85   83.41
   1  -6   0 1562.05   83.53
  -1  -6   0 1417.73   83.18
  -1  -6   0 1032.01   86.56
   1   6   0 1738.34   84.28
   1   6   0 1568.50   83.74
   1  -6   0 1595.61   83.38
  -1  -6   0 1370.83   83.34
  -1  -6  -1  133.93    8.36
   1  -6   1  123.17    8.80
   1  -6   1  122.90    8.68
  -1  -6  -1  123.71    8.34
   1   6   1  115.26    7.74
   1  -6   1  139.08    8.85
  -1  -6  -1  117.12    8.32
   1   6   1  130.22    8.90
   1  -6   2   75.72    6.20
  -1  -6  -2   83.69    5.64
   1  -6   2   76.80    6.28
   1   6   2   78.86    5.34
   1  -6   2   75.92    6.05
   1  -6   2   76.79    6.27
   1   6   2   99.85    6.59
   1   6   3   24.79    2.39
   1   6   3   23.91    4.58
  -1  -6  -3   25.67    2.44
   1  -6   3   18.89    5.53
   1   6   3   25.50    2.86
   1  -6   3   22.80    2.89
   1  -6   3   22.51    3.08
   1   6   3   25.63    2.99
   1   6   4    0.67    0.55
  -1  -6  -4    1.48    0.64
   1   6   4    2.31    1.72
   1   6   4    1.28    0.78
   1  -6   4    0.76    2.60
   1   6   4    0.98    0.76
   1  -6   4   -0.18    0.65
   1   6   5   29.70    2.98
  -1  -6  -5   34.95    3.05
   1   6   5   46.53    6.05
   1  -6   5   13.28    6.00
   1  -6   5   23.53    6.55
   1   6   5   32.21    3.54
   1  -6   5   19.10    3.16
   1  -6   5   30.25    3.62
   1   6   6  274.99   16.00
  -1  -6  -6  233.64   15.61
   1  -6   6  213.35   23.71
   1   6   6  244.33   16.60
   1  -6   6  259.09   16.96
   1   6   7    1.67    0.88
   1   6   7    0.41    1.39
   1  -6   7    1.00    2.79
   1  -6   7    1.15    4.24
   1  -6   7    2.03    1.13
   1  -6   7    1.34    0.87
   1   6   8  617.00   34.66
   1  -6   8  611.86   36.01
   1  -6   8  542.05   35.03
   1   6   9  321.03   21.31
   1  -6   9  168.43   24.32
   1  -6   9  109.04   18.62
   1  -6   9   67.37   18.44
   1   6   9  172.56   12.89
   1  -6   9  244.56   14.95
   1   6   9  217.50   14.17
   1  -6   9  189.99   14.50
   1  -6   9  208.11   14.27
   1  -6   9  217.25   14.61
   1  -6   9  220.26   14.55
   1   6   9  248.24   19.49
   1  -6  10    9.39    6.32
   1  -6  10   12.81    5.66
   1  -6  10   22.40    9.16
   1   6  10   23.34    2.87
   1   6  10   31.20    3.73
   1  -6  10   31.39    3.93
   1  -6  10   22.29    3.64
   1  -6  10   27.94    3.92
   1  -6  10   30.38    5.34
   1   6  10   30.43    6.56
   1   6  10   25.53    5.76
   1   6  11   64.44    5.48
   1   6  11   60.18    6.00
   1  -6  11   67.70    6.53
   1   6  11   52.79    5.77
   1  -6  11   68.88    6.77
   1   6  11   71.43   10.98
   1  -6  11   53.00    7.72
   1  -6  11   62.13    6.61
   1  -6  11   39.04   10.41
   1  -6  11   33.12   11.55
   1  -6  12   14.42    7.95
   1  -6  12   10.02    5.40
   1   6  12    9.16    4.82
   1  -6  12   13.70    3.80
   1   6  12   15.03    2.54
   1   6  12   10.91    2.14
   1  -6  13   65.64   14.09
   1  -6  13   93.33   20.59
   1   6  13   89.98   14.74
   1  -6  13   81.48   10.52
   1   6  13  110.15    8.75
   1   6  13  108.11    8.38
   1  -6  14    3.95    6.14
   1   6  14    7.19    2.08
   1   6  14    8.76    2.11
   1  -6  14    9.19    3.22
   1   6  14    3.23    3.98
   1   6  15   16.42    2.91
   1   6  15   15.30    3.00
   1   6  15    6.92    6.26
   1  -6  16    1.71    3.57
   1   6  16    1.17    1.37
   1   6  16   -0.20    1.28
   1   6  16   -1.21    4.43
   1  -6  16    0.24    1.29
   1   6  17   33.78    4.49
   1   6  17   37.18    4.29
   1  -6  17   25.10    7.12
   1  -6  17   26.74    4.04
   1   6  18   46.22    4.72
   1   6  18   41.05    4.87
   1  -6  18   32.89    4.37
   1   6  19   45.58    4.45
   1  -6  19   53.89    8.41
   1  -6  19   34.45    4.11
   1   6  20    9.14    1.72
   1  -6  20   14.85    3.97
  -1   7  20    7.47    1.50
  -1  -7  20   13.46    3.61
  -1  -7  19    1.48    0.90
  -1   7  19    1.33    1.05
  -1  -7  19    3.38    2.51
  -1  -7  19    1.00    0.92
  -1  -7  18    6.37    1.71
  -1   7  18    5.95    1.67
  -1  -7  18    8.45    3.95
  -1  -7  18    7.81    2.02
  -1  -7  17  155.46   11.39
  -1   7  17  159.25   11.28
  -1  -7  17  125.40   11.09
  -1  -7  16    4.11    1.78
  -1   7  16    3.87    1.72
  -1   7  16    2.31    3.21
  -1  -7  16    5.92    2.01
  -1  -7  15  257.90   16.46
  -1   7  15  231.60   15.62
  -1  -7  15  212.39   26.14
  -1   7  14  127.46   20.98
  -1  -7  14  182.28   25.06
  -1   7  13   19.25    9.58
  -1   7  13   21.14    7.64
  -1  -7  13   32.49   10.27
  -1   7  13   37.24    4.07
  -1  -7  13   32.37    4.90
  -1  -7  13   25.65    4.25
  -1   7  13   43.26    9.32
  -1   7  12   39.87    9.01
  -1   7  12   27.41   10.21
  -1   7  12   44.75    4.29
  -1  -7  12   23.53    8.49
  -1  -7  12   24.55   10.82
  -1   7  12   18.53    8.40
  -1  -7  12   26.82    4.53
  -1  -7  12   37.63    5.02
  -1   7  12   52.40    9.76
  -1   7  11    4.77    1.37
  -1   7  11    4.43    1.55
  -1  -7  11    3.61    4.10
  -1   7  11    2.65    4.51
  -1  -7  11    4.91    1.84
  -1   7  11    2.02    2.49
  -1  -7  11    4.88    1.81
   1  -7 -11    3.13    1.68
  -1   7  11    1.45    3.51
  -1   7  11    3.62    3.34
  -1   7  10  188.62   17.00
  -1   7  10  117.24    8.97
  -1   7  10  129.18   10.06
   1  -7 -10  130.73   10.65
  -1   7  10  190.35   16.90
  -1  -7  10  133.80   10.81
  -1  -7  10  143.18   10.91
  -1   7  10  100.01   11.17
  -1   7  10   63.05   15.25
  -1  -7  10   80.59   16.07
  -1   7   9   68.32   13.96
  -1   7   9   81.16    7.33
   1  -7  -9   87.82    7.86
  -1   7   9  131.14   13.02
  -1  -7   9   85.85    8.00
  -1  -7   9   94.24    8.23
  -1   7   9   66.20    8.31
  -1   7   9  133.10   13.05
   1  -7  -8   98.59    8.31
   1  -7  -8   89.20    8.05
  -1   7   8  104.18    8.05
  -1  -7   8   89.86    8.33
   1  -7  -7  468.20   30.18
   1  -7  -7  494.83   30.31
  -1   7   7  470.02   29.86
  -1  -7   7  420.48   30.19
  -1  -7   7  501.76   31.47
   1  -7  -6  432.19   28.61
  -1   7   6  445.54   28.44
  -1   7   6  427.02   28.79
  -1  -7   6  458.58   29.79
  -1   7   5 2213.19  105.78
   1  -7  -5 1653.53  100.05
   1   7  -5 2441.63  114.33
  -1   7   5 1539.42  100.25
  -1  -7   5 1673.39  101.16
  -1   7   4  574.25   35.36
   1  -7  -4  480.92   30.97
   1  -7  -4  517.77   31.13
  -1   7   4  546.45   31.71
  -1  -7   4  479.89   31.84
  -1   7   4  459.89   31.37
   1   7  -3   -0.71    2.78
   1  -7  -3    0.77    0.65
  -1   7   3    1.02    1.42
  -1   7   3    0.38    0.63
  -1   7   3    0.72    0.70
  -1  -7   3    0.48    0.83
  -1   7   2   90.11    9.95
   1  -7  -2  104.96    7.49
  -1   7   2   59.68   11.02
  -1  -7   2   46.43   10.47
  -1   7   2  120.41    7.75
   1   7  -2  108.06    8.46
  -1   7   2   85.95    7.67
   1  -7  -2  115.62    7.32
  -1  -7   2   91.79    7.78
   1  -7  -1  160.60   10.12
  -1   7   1   71.06   12.96
  -1  -7   1  121.95   10.03
  -1  -7   1  133.11   10.03
  -1   7   1   99.74   12.03
   1  -7  -1  162.25   10.08
  -1   7   1   47.88   12.51
   1   7  -1  165.54   10.90
  -1  -7   1  108.64   13.97
   1  -7  -1  171.96   10.00
   1   7  -1  153.82   10.29
  -1  -7   1  152.04   10.35
   1  -7   0   14.42    2.10
  -1  -7   0   17.22    2.19
   1  -7   0   16.79    2.26
  -1  -7   0   13.99    2.13
   1   7   0   19.84    2.66
   1   7   0   18.98    2.52
  -1  -7   0   18.84    2.41
   1  -7   0   18.49    2.34
  -1  -7  -1  471.93   27.02
   1  -7   1  454.83   27.31
  -1  -7  -1  456.50   26.79
   1  -7   1  438.70   27.37
   1   7   1  399.66   25.94
  -1  -7  -1  416.57   26.83
   1  -7   1  454.96   27.36
   1   7   1  454.25   27.47
   1  -7   2   97.70    8.00
   1  -7   2   96.88    8.05
  -1  -7  -2  119.87    7.61
   1   7   2  103.31    6.91
   1  -7   2   97.87    8.06
   1   7   2  101.67    7.98
   1  -7   2  109.09    8.02
   1   7   3 1765.43   99.13
   1   7   3 1381.74  103.86
   1   7   3 1844.22  100.30
   1  -7   3 1438.07  108.13
   1   7   3 1754.06  100.42
   1  -7   3 1596.16  100.20
   1   7   4    8.91    1.47
   1   7   4    6.61    2.92
   1   7   4   11.12    2.02
   1  -7   4    3.43    3.41
   1  -7   4   11.64    2.18
   1  -7   4    7.10    1.94
   1   7   4   11.52    2.15
   1   7   5   75.43    5.69
  -1  -7  -5   73.79    5.63
   1   7   5   87.10    9.95
   1  -7   5   55.02   11.63
   1   7   5   70.33    6.33
   1  -7   5   52.18    6.16
   1  -7   5   72.64    6.59
   1   7   6  108.43    6.71
   1   7   6   99.28   10.77
  -1   7  -6   24.07    7.56
   1  -7   6   32.40   10.13
   1   7   6   83.28    7.08
   1  -7   6   75.14    7.01
   1   7   7   11.94    2.04
   1   7   7    7.37    3.33
   1  -7   7   10.19    5.51
   1  -7   7    8.81    5.82
   1  -7   7    9.58    2.30
   1   7   8    7.52    1.71
   1  -7   8    6.78    1.91
   1  -7   8    4.30    1.70
   1   7   8    9.98    3.71
   1  -7   8    4.20    4.37
   1  -7   8   14.01    6.29
   1   7   9    1.05    2.05
   1  -7   9    0.98    3.05
   1  -7   9   -1.33    2.62
   1  -7   9   -1.54    3.03
   1   7   9    0.11    0.55
   1   7   9    0.17    0.72
   1  -7   9    2.86    1.40
   1  -7   9    0.59    1.18
   1   7   9    0.48    0.71
   1  -7   9    1.60    1.19
   1  -7   9    0.95    0.91
   1   7   9    1.25    2.13
   1  -7  10  421.33   43.93
   1  -7  10  271.37   40.05
   1  -7  10  285.25   36.09
   1   7  10  414.41   27.87
   1   7  10  481.74   29.33
   1  -7  10  530.11   30.11
   1  -7  10  422.42   29.62
   1  -7  10  469.42   29.64
   1   7  10  710.48   39.51
   1   7  10  558.31   38.42
   1  -7  11   71.10   14.14
   1  -7  11   73.70   17.24
   1   7  11   79.54    6.79
   1  -7  11   95.81    8.27
   1   7  11   96.99    8.05
   1  -7  11   78.97    8.07
   1  -7  11   93.88    8.29
   1  -7  11   51.89    8.60
   1   7  11   92.27   12.81
   1   7  11  110.63   14.48
   1   7  12  124.24    8.91
   1   7  12  137.87   16.98
   1  -7  12   81.04   10.94
   1  -7  12   84.21   18.96
   1  -7  12   92.19   16.53
   1   7  13   90.20    7.28
   1   7  13   83.69   14.20
   1  -7  13   58.70    8.95
   1  -7  13   79.96   15.54
   1   7  14   38.70    4.25
   1   7  14   14.95    6.83
   1  -7  14   22.61    5.41
   1  -7  14   21.74    8.38
   1  -7  15  158.19   18.75
   1  -7  15  184.59   22.84
   1   7  15  170.62   11.68
   1   7  15   85.65   16.85
   1  -7  15  118.91   13.46
   1  -7  16  119.75   15.65
   1   7  16  123.78    9.19
   1  -7  16  111.30    9.50
   1  -7  17   99.79    9.25
   1  -7  17  126.26   15.49
   1   7  17  125.25    9.45
   1  -7  18   28.33    3.76
   1  -7  18   35.63    7.41
   1   7  18   30.24    3.77
   1  -7  19    0.14    0.73
   1  -7  19   -0.50    2.19
   1   7  19    0.83    0.97
   1  -7  20   13.09    3.65
   1   7  20    9.14    1.67
  -1  -8  19   14.20    2.33
  -1   8  19   21.72    2.67
  -1  -8  18    1.15    0.92
  -1  -8  18    2.15    2.47
  -1   8  18    3.39    1.36
  -1  -8  17    6.58    1.89
  -1   8  17    5.16    1.73
  -1  -8  17    5.90    1.81
  -1  -8  17    8.99    4.29
  -1  -8  16    6.28    4.83
  -1   8  16    6.94    1.85
  -1  -8  16    5.22    1.72
  -1   8  16   -2.27    4.18
  -1  -8  16    4.78    1.88
  -1  -8  15   43.08    4.79
  -1   8  15   29.89    3.94
  -1   8  15   20.05    7.80
  -1  -8  15   21.08    8.34
  -1   8  14    0.18    0.95
  -1  -8  14    0.86    1.12
  -1   8  14    2.13    3.63
  -1   8  13  100.87   16.54
  -1   8  13   91.61   20.84
  -1   8  13  159.86   11.04
  -1  -8  13  109.32   19.24
  -1  -8  13  134.95   12.16
  -1  -8  13  151.60   12.17
  -1   8  13  201.70   22.42
  -1   8  12  103.55   15.14
  -1   8  12   78.71   18.17
  -1   8  12  123.61    8.79
  -1   8  12  119.93    9.68
  -1  -8  12   81.89   19.88
  -1  -8  12  113.54   18.78
  -1  -8  12  106.01   10.05
  -1  -8  12  121.03   10.19
  -1   8  12  157.32   18.53
  -1   8  11    3.31    1.23
  -1   8  11    2.79    1.41
  -1   8  11    2.44    2.78
  -1  -8  11    4.05    1.73
   1  -8 -11    4.59    1.85
  -1  -8  11    2.39    1.48
  -1   8  11    5.92    3.85
  -1   8  11    6.11    5.20
  -1   8  11   -1.39    3.34
  -1  -8  11    1.26    5.26
  -1  -8  11    2.03    4.88
  -1   8  10   42.31   11.92
  -1  -8  10   43.71   11.60
  -1   8  10   95.99   12.94
   1  -8 -10   63.84    6.69
  -1  -8  10   60.15    6.58
  -1   8  10   66.77    6.33
  -1   8  10   40.88    6.84
  -1  -8  10   62.64    6.66
  -1   8  10  107.79   12.62
  -1   8   9   52.33    8.87
   1  -8  -9   39.28    4.80
   1   8  -9   18.63    4.72
  -1   8   9   42.42    4.62
  -1  -8   9   39.13    4.88
  -1  -8   9   46.19    5.25
  -1   8   9   25.86    4.89
  -1   8   9   67.22    9.13
   1  -8  -8  260.74   18.26
  -1   8   8  273.33   17.99
  -1  -8   8  240.87   18.25
  -1   8   8  273.18   17.28
  -1  -8   8  257.09   18.52
   1  -8  -7   79.17    6.60
  -1   8   7   92.56   10.60
  -1   8   7   67.44    6.01
  -1  -8   7   84.88    7.60
  -1   8   7   50.00    5.86
  -1  -8   7   62.72    6.30
   1  -8  -6  698.04   42.71
  -1   8   6  719.54   42.38
  -1  -8   6  698.25   43.77
  -1   8   6  576.84   42.56
  -1   8   5    1.91    2.30
   1  -8  -5    1.03    0.84
   1   8  -5    0.80    2.48
  -1   8   5    1.32    0.75
  -1  -8   5    0.83    1.00
  -1   8   5    0.53    0.88
  -1   8   4  236.15   19.35
   1  -8  -4  217.18   14.60
  -1   8   4  228.16   15.13
  -1   8   4  195.57   14.86
  -1  -8   4  197.20   15.17
  -1   8   3  498.28   38.63
   1  -8  -3  587.18   34.45
  -1   8   3  488.65   34.64
  -1  -8   3  579.05   35.21
  -1   8   2   98.03   12.70
   1  -8  -2  159.70   10.25
  -1   8   2  163.10   17.88
  -1  -8   2   72.94   13.57
   1   8  -2  147.27   10.24
  -1   8   2  120.06   10.18
  -1  -8   2  152.63   10.64
   1  -8  -1  119.34    8.59
  -1  -8   1   94.97    8.37
   1  -8  -1  120.53    8.54
  -1   8   1   71.13   12.62
   1   8  -1  117.70    9.08
  -1  -8   1   86.01   12.87
  -1  -8   1  107.76    8.62
   1   8  -1  108.77    8.59
   1  -8  -1  122.77    8.49
   1  -8   0   47.20    4.48
   1  -8   0   49.80    4.65
  -1   8   0   27.68    7.73
  -1  -8   0   44.35    4.34
  -1  -8   0   42.55    4.40
   1  -8   0   47.62    4.52
  -1  -8   0   46.99    4.52
   1   8   0   45.18    4.62
  -1  -8  -1   62.23    5.03
   1  -8   1   59.12    5.32
   1  -8   1   54.19    5.31
  -1  -8  -1   61.58    5.15
   1  -8   1   53.96    5.27
   1   8   1   51.86    5.24
   1  -8   1   62.40    5.38
   1  -8   2   14.78    2.73
   1  -8   2   19.27    2.97
  -1  -8  -2   24.96    2.71
  -1  -8  -2   20.94    2.60
   1   8   2   22.22    2.19
   1  -8   2   20.60    2.92
   1  -8   2   17.88    2.97
   1   8   3    0.17    0.48
   1   8   3    1.07    2.10
  -1   8  -3   -0.73    2.69
   1   8   3    4.14    1.25
   1  -8   3    0.51    0.79
   1   8   3    0.18    1.07
   1   8   4  222.03   12.86
   1   8   4  160.25   17.31
   1  -8   4  164.95   21.06
   1   8   4  218.95   14.07
   1  -8   4  182.03   13.72
   1   8   4  219.87   14.25
   1   8   5  139.84    8.45
  -1   8  -5   43.66   10.67
   1   8   5  101.73   12.51
   1   8   5  133.86    9.49
   1  -8   5   94.62   15.97
   1   8   5  106.55    9.00
   1  -8   5  127.46    9.50
   1  -8   5   78.34    8.66
   1   8   6  145.21    9.26
   1   8   6  129.09   14.02
  -1   8  -6   43.93   11.27
   1   8   6  122.47    9.97
   1  -8   6   74.73   15.61
   1  -8   6  142.97   10.47
   1   8   7   54.09    4.75
   1  -8   7   44.37    5.28
   1   8   7   37.51    7.78
  -1   8  -7   22.76    7.07
   1  -8   7   26.00    9.44
   1  -8   8   51.45   13.83
   1  -8   8   61.11   12.49
   1   8   8   84.08   11.84
   1   8   8   85.98    7.28
   1  -8   8   72.86    7.43
   1  -8   8   78.08    8.00
   1  -8   8   88.85    6.77
   1   8   8   83.69    6.79
   1  -8   8   85.48    7.40
   1  -8   8   89.01    7.46
   1  -8   9   66.19   16.95
   1  -8   9   79.14   14.89
   1   8   9  116.14   14.85
   1   8   9  116.74    9.15
   1  -8   9   94.49    9.18
   1  -8   9  107.55    9.16
   1   8   9  115.87    8.42
   1  -8   9  105.23    9.05
   1  -8  10   95.02   17.56
   1  -8  10   98.15   20.83
   1   8  10  138.84   10.35
   1  -8  10  181.03   12.58
   1   8  10  157.74   11.73
   1  -8  10  137.83   11.92
   1  -8  10  143.81   11.68
   1   8  10  148.36   10.62
   1   8  10  203.32   18.39
   1   8  10  150.94   18.20
   1  -8  11   66.23   17.28
   1  -8  11   86.06   15.89
   1   8  11   91.10    7.48
   1   8  11  102.58    8.73
   1  -8  11  108.37    9.20
   1  -8  11   92.43    8.96
   1  -8  11  109.25    9.14
   1   8  11  129.74   15.39
   1  -8  11   56.00    9.29
   1   8  11  120.59   16.06
   1   8  12    0.80    0.94
   1   8  12    1.41    1.26
   1  -8  12    1.24    4.22
   1   8  12    4.38    4.21
   1  -8  12    0.49    1.65
   1  -8  13    1.65    2.81
   1  -8  13    1.26    3.49
   1   8  13    2.92    3.58
   1  -8  13    1.47    1.92
   1   8  13    1.92    1.19
   1  -8  14    2.51    3.29
   1  -8  14    3.72    5.70
   1   8  14    3.25    4.26
   1  -8  14    0.95    1.87
   1   8  14    1.49    1.39
   1  -8  15   28.54    7.91
   1   8  15   18.33    3.06
   1  -8  15   27.01    9.13
   1  -8  15   16.13    4.47
   1   8  15    9.05    5.54
   1  -8  16   46.35    9.45
   1   8  16   56.14    5.39
   1  -8  16   43.98    5.34
   1  -8  16   61.62   12.54
   1  -8  17    0.39    0.91
   1   8  17    0.17    1.08
   1  -8  17    2.02    3.10
   1  -8  18  197.71   15.54
   1   8  18  246.54   15.94
   1  -8  19   66.76    6.33
   1   8  19   92.92    6.89
  -1  -9  19   22.73    2.82
  -1   9  19   30.08    3.09
  -1  -9  18    0.88    0.82
  -1   9  18    0.14    0.80
  -1  -9  17   28.11    7.77
   1   9 -17   27.92    4.73
  -1  -9  17   18.40    3.02
  -1   9  17   23.77    3.13
  -1  -9  16    7.57    2.10
  -1   9  16    5.06    1.71
  -1   9  16    3.32    4.62
  -1  -9  16    5.10    4.71
   1   9 -16   10.65    3.44
  -1   9  15  114.28    8.74
  -1  -9  15  128.22   19.03
  -1   9  14  131.86    9.80
  -1  -9  14  140.22   11.03
  -1   9  14   58.37   17.39
  -1   9  14   77.69   15.17
  -1  -9  14  143.02   21.00
  -1   9  13   30.90    3.80
  -1   9  13   22.06   10.37
  -1   9  13   22.64    7.82
  -1  -9  13   37.22    4.93
  -1  -9  13   30.09   10.11
  -1  -9  12   70.12   15.22
  -1  -9  12   44.94   15.08
  -1   9  12   80.56    7.48
  -1   9  12   75.96   14.04
  -1  -9  12   59.77    7.19
  -1  -9  12   73.69    7.51
  -1   9  12   78.54   12.92
  -1   9  12   41.74   13.59
  -1  -9  11   31.37   10.22
  -1  -9  11   16.70    9.29
  -1   9  11   24.32    3.78
  -1   9  11   35.41    8.72
  -1  -9  11   25.58    4.28
  -1  -9  11   28.82    4.34
  -1   9  11   30.42    7.50
  -1  -9  10   75.81   20.20
  -1  -9  10   95.09   18.36
  -1   9  10  172.13   19.16
   1  -9 -10  148.72   12.21
  -1   9  10  159.28   11.81
  -1  -9  10  139.39   11.98
  -1  -9  10  144.90   12.02
  -1   9  10  200.84   18.65
  -1  -9   9    0.96    1.11
  -1   9   9    0.77    1.84
   1  -9  -9    1.65    1.31
   1   9  -9    0.44    1.37
  -1   9   9    1.78    1.10
  -1  -9   9    0.48    0.82
  -1   9   9    0.83    0.67
  -1   9   9    1.77    2.46
  -1  -9   9    1.21    3.76
  -1  -9   9    3.75    5.21
  -1  -9   8   10.42    7.00
   1  -9  -8   30.66    4.06
  -1   9   8   30.29    7.35
  -1   9   8   27.82    3.63
  -1  -9   8   20.07    3.49
  -1   9   8   33.05    3.45
  -1  -9   8   22.92    3.75
  -1   9   8   48.12    7.47
  -1  -9   7   14.30    8.10
  -1   9   7   30.56    6.94
   1  -9  -7   30.09    3.78
  -1   9   7   28.84    3.49
  -1  -9   7   24.27    4.06
  -1  -9   7   23.04    3.47
  -1   9   7   19.72    3.38
  -1   9   7   27.71    3.19
  -1  -9   7   24.30    3.69
  -1   9   6  548.17   31.44
   1  -9  -6  572.11   32.14
  -1   9   6  587.41   40.00
  -1  -9   6  514.31   32.94
  -1   9   5 1199.20   68.78
  -1   9   5 1252.30   76.75
   1  -9  -5 1300.17   69.65
  -1  -9   5 1191.88   70.42
  -1   9   4 1073.98   61.57
   1  -9  -4 1104.48   62.43
  -1   9   4  889.70   67.68
  -1   9   4 1253.26   63.43
  -1   9   4  902.65   62.45
  -1  -9   4 1027.77   63.08
  -1   9   3  124.16    8.49
   1  -9  -3  139.29    9.51
  -1   9   3   77.01   11.91
  -1  -9   3   72.47   14.17
  -1  -9   3  135.97   10.09
  -1   9   3   99.68    9.30
  -1   9   2 1454.11   87.12
  -1   9   2 2123.75  105.80
   1  -9  -2 1734.64   88.69
   1  -9  -2 1636.92   88.60
  -1  -9   2 1094.11   96.05
   1   9  -2 1422.18   88.26
  -1  -9   2 1564.80   88.99
  -1   9   2 1242.81   88.46
   1  -9  -1  112.04    8.58
  -1  -9   1   83.48    8.14
   1  -9  -1  115.81    8.51
  -1   9   1  124.79   16.34
   1   9  -1  124.71    8.85
  -1   9   1   86.83    8.36
  -1  -9   1  112.23    8.71
  -1   9   0    5.25    4.22
   1  -9   0    4.93    1.54
   1  -9   0    3.47    1.32
  -1  -9   0    4.59    1.38
  -1  -9   0    4.20    1.32
   1  -9   0    6.22    1.61
  -1  -9   0    4.64    1.46
   1   9   0    5.96    1.87
  -1   9  -1   72.88   13.36
  -1  -9  -1  108.97    8.54
   1  -9   1  109.46    8.80
  -1  -9  -1  112.78    8.42
   1  -9   1  105.44    8.86
   1  -9   1  111.21    8.73
   1   9   1  105.41    8.79
   1  -9   1  102.88    8.85
   1  -9   2  479.25   31.77
  -1  -9  -2  564.61   31.20
   1  -9   2  468.89   31.86
   1   9   2  561.06   31.86
   1  -9   2  506.86   31.70
   1   9   2  473.45   31.65
   1   9   3  722.04   41.37
  -1  -9  -3  801.19   42.39
   1   9   3  730.40   42.97
   1   9   3  660.21   42.95
   1  -9   3  653.70   42.91
   1   9   4   53.48    4.31
  -1   9  -4   31.73    8.23
   1   9   4   48.04    5.16
   1   9   4   45.98    5.22
   1  -9   4   45.79    5.15
   1   9   5  366.32   21.31
   1   9   5  314.96   22.44
   1  -9   5  350.36   22.76
   1   9   5  370.84   22.89
   1   9   6  539.60   29.88
   1  -9   6  423.90   30.67
   1   9   6  580.85   29.88
  -1   9  -6  239.79   34.48
   1   9   6  411.64   36.72
   1  -9   6  316.32   40.06
   1   9   6  453.48   30.93
   1   9   7   42.36    6.78
   1  -9   7   15.16    6.02
  -1   9  -7   17.93    3.90
   1  -9   7    4.45    5.21
   1   9   7   24.31    2.73
   1   9   7   25.06    3.22
   1  -9   7   27.17    4.02
   1   9   7   29.34    3.24
   1  -9   7   18.87    3.00
   1  -9   7   22.40    3.42
   1   9   7   16.75    5.64
  -1   9  -7   13.13    5.45
   1  -9   8    3.11    3.81
   1  -9   8    8.15    5.54
  -1   9  -8    1.82    1.52
   1   9   8    1.68    2.34
   1   9   8    2.67    1.19
   1  -9   8    3.82    1.50
   1  -9   8    1.91    1.37
   1   9   8    2.44    1.06
   1  -9   8    1.68    1.05
   1  -9   8    1.47    1.15
   1   9   8    5.22    2.81
   1  -9   9   -1.77    3.47
   1  -9   9   -1.12    3.47
   1   9   9    0.93    2.88
   1   9   9    1.97    1.16
   1  -9   9    0.24    0.90
   1  -9   9    1.18    1.16
   1   9   9    1.03    0.82
   1  -9   9    0.83    0.86
   1  -9   9    0.14    0.60
   1  -9   9    0.20    0.88
   1   9   9   -0.60    2.04
   1   9  10   73.66   13.11
   1   9  10   65.37    6.46
   1  -9  10   67.64    6.95
   1  -9  10   52.76    6.45
   1  -9  10   63.44    6.51
   1   9  10   56.39    5.52
   1  -9  10   52.36   12.32
   1  -9  11    3.75    3.90
   1   9  11    4.66    1.40
   1   9  11    7.00    2.02
   1  -9  11    5.93    2.05
   1  -9  11    6.88    2.25
   1   9  11    5.62    1.52
   1  -9  11    7.95    2.29
   1   9  11    5.58    3.52
   1   9  11    2.24    3.82
   1   9  12  556.45   33.07
   1  -9  12  495.91   47.04
   1   9  12  614.06   44.99
   1   9  12  602.25   34.75
   1   9  13  298.22   17.88
   1   9  13  234.93   26.79
   1  -9  13  285.58   31.11
  -1   9 -13  260.94   21.48
   1   9  14  315.98   18.66
   1  -9  14  208.60   20.81
   1   9  14  174.73   24.99
   1  -9  14  320.79   32.60
   1  -9  15  176.67   18.68
   1  -9  15  222.26   24.74
   1   9  15  172.34   11.71
   1   9  15   77.51   16.25
   1  -9  15  119.56   13.45
   1  -9  16   70.63   10.81
   1   9  16   68.65    5.90
   1  -9  16   49.38    7.12
   1  -9  16   56.98    5.91
   1  -9  17   91.76   11.35
   1   9  17   78.25    6.11
   1  -9  18   53.23    7.76
   1   9  18   42.20    4.15
   1  -9  19    1.00    0.73
   1  -9  19    2.20    2.16
   1   9  19    1.88    0.94
  -1 -10  19    0.39    0.54
   1  10 -18   10.68    2.55
  -1  10  18   12.86    2.03
  -1 -10  18    6.89    1.63
   1  10 -17    5.19    2.13
  -1 -10  17    1.59    3.13
  -1  10  17    4.95    1.44
  -1 -10  17    1.94    1.09
  -1 -10  16   42.03    4.88
  -1 -10  16   64.11   12.27
   1  10 -16   68.82    7.85
  -1  10  16   52.40    4.91
   1  10 -15   12.04    3.72
  -1 -10  15    8.95    5.40
  -1  10  15    8.38    1.90
  -1  10  15    3.25    4.01
  -1 -10  14   85.95    7.95
  -1  10  14   54.63   12.21
  -1  10  14   45.06   14.71
  -1 -10  14   84.92   16.09
   1  10 -14   82.72    9.84
  -1 -10  13    0.26    1.26
  -1  10  13    3.01    4.62
  -1  10  13    1.87    4.50
  -1 -10  13    5.21    6.00
  -1 -10  12    5.61    2.11
  -1 -10  12    4.02    5.58
  -1  10  12    2.71    4.17
  -1  10  12   -1.80    6.12
  -1  10  11   -1.14    3.54
  -1 -10  11    0.27    1.39
  -1  10  11    0.95    1.19
  -1 -10  11    0.83    1.09
  -1  10  11    0.82    3.42
  -1 -10  11   -1.34    4.92
  -1 -10  11    2.13    5.13
  -1 -10  10   67.89   18.59
  -1 -10  10   87.55   17.34
  -1  10  10  109.38   17.31
  -1  10  10  123.67   10.03
  -1 -10  10   98.96    9.95
  -1  10  10  123.97    9.05
  -1 -10  10  112.48   10.22
  -1 -10   9   56.54   16.66
  -1 -10   9  101.98   17.62
   1  10  -9   49.40    9.29
  -1  10   9  140.28   17.65
  -1  10   9  113.10    9.20
  -1 -10   9  102.90    9.40
  -1  10   9  121.78    8.55
  -1 -10   9  109.76    9.63
  -1 -10   8  299.13   34.95
  -1  10   8  415.15   34.85
  -1  10   8  393.06   25.08
  -1 -10   8  331.60   25.23
  -1  10   8  415.09   24.53
  -1 -10   8  357.98   25.51
  -1  10   7  152.94   17.73
  -1  10   7  124.36    9.51
  -1 -10   7  131.85   11.10
  -1  10   7  134.12    9.30
  -1 -10   7  122.25   10.13
   1  10  -7  129.10   11.90
   1 -10  -6  311.82   19.02
  -1  10   6  275.41   25.97
  -1  10   6  282.21   17.97
  -1  10   6  213.13   18.35
  -1 -10   6  304.00   19.91
  -1  10   6  293.95   17.85
  -1 -10   6  255.03   18.56
   1  10  -6  231.71   19.85
  -1 -10   6  152.71   26.67
  -1  10   5   17.86    2.53
  -1  10   5   17.49    3.20
  -1 -10   5   14.09    2.98
  -1  10   5   17.56    2.45
  -1  10   5   11.17    4.60
   1 -10  -5   18.57    3.00
  -1 -10   5   13.56    2.67
   1  10  -5   14.88    3.37
  -1 -10   5   11.01    6.40
  -1  10   4    5.14    1.32
   1 -10  -4    4.86    1.48
  -1  10   4    1.43    2.44
  -1 -10   4    8.59    5.90
  -1  10   4    2.25    1.34
  -1 -10   4    4.18    1.66
  -1  10   3    6.68    1.40
   1 -10  -3    5.15    1.52
  -1  10   3    2.74    2.71
   1 -10  -3    5.79    1.64
  -1 -10   3    4.33    4.26
  -1  10   3    4.42    1.87
  -1 -10   3    6.34    1.85
   1 -10  -2  234.62   15.45
   1 -10  -2  233.91   15.58
  -1  10   2  177.76   15.25
   1  10  -2  218.43   15.26
  -1 -10   2  218.35   15.69
   1 -10  -1  128.12    9.32
  -1 -10   1   90.98    8.75
   1 -10  -1  122.42    9.36
   1  10  -1  119.22    9.18
  -1 -10   1  110.48    9.15
  -1  10   1   82.73    8.65
  -1  10   0   16.01    6.40
   1 -10   0    9.70    2.20
   1 -10   0   11.30    2.42
  -1 -10   0   11.15    2.37
  -1 -10   0   13.25    2.43
   1  10   0   14.83    2.74
  -1  10   0    9.76    2.50
   1 -10   0   10.70    2.26
   1 -10   1   23.65    3.60
  -1 -10  -1   20.64    3.05
  -1  10  -1   11.80    5.76
   1 -10   1   22.59    3.42
   1 -10   1   20.50    3.41
   1  10   1   20.88    3.40
   1 -10   1   22.64    3.37
  -1  10  -2  171.29   22.15
  -1 -10  -2  235.34   14.81
   1 -10   2  184.73   15.08
   1  10   2  220.66   15.20
   1 -10   2  205.15   15.16
   1  10   2  195.42   15.07
   1  10   3 1066.70   58.18
  -1  10  -3  784.13   68.69
   1  10   3 1030.80   60.09
   1 -10   3  971.32   60.01
   1  10   3  840.40   59.61
   1  10   4  100.15    7.04
   1  10   4   75.40    7.93
   1 -10   4   81.15    8.05
  -1  10  -4   70.17   12.99
   1  10   4   98.14    8.48
  -1  10  -5   75.30    8.55
   1  10   5   94.48    8.56
   1  10   5   53.27   11.06
  -1  10  -5   53.96   11.77
   1  10   5   95.82    7.17
   1 -10   5   90.49    8.46
   1  10   5   79.35    8.13
   1  10   5  100.60    7.30
   1 -10   5   78.86    7.55
  -1  10  -6  310.22   26.39
   1  10   6  389.75   26.44
   1  10   6  398.76   24.25
   1  10   6  433.11   24.85
   1 -10   6  371.37   26.19
   1  10   6  453.59   24.89
   1 -10   6  337.33   24.47
   1 -10   6  347.24   25.16
  -1  10  -6  269.01   31.99
   1  10   6  251.72   30.48
   1  10   7   25.04    5.47
  -1  10  -7   13.24    3.36
   1 -10   7   10.08    5.48
   1  10   7   13.92    2.15
   1  10   7   14.34    2.52
   1 -10   7   12.10    2.88
   1  10   7   20.79    2.77
   1 -10   7   12.78    2.52
   1 -10   7   13.94    2.83
  -1  10  -7   11.59    5.59
   1  10   7   13.01    5.83
   1 -10   8   68.92   14.03
  -1  10  -8   76.60    9.36
   1  10   8   62.79   12.56
   1  10   8  104.60    8.14
   1 -10   8   82.90    8.72
   1 -10   8   80.03    8.09
   1  10   8   99.93    7.63
   1 -10   8   82.48    8.20
   1 -10   8   86.71    7.81
   1 -10   9  119.95   19.50
  -1  10  -9  132.49   13.65
   1  10   9  122.17   18.84
   1  10   9  172.35   12.08
   1 -10   9  134.11   12.03
   1 -10   9  126.53   12.37
   1  10   9  157.15   11.16
   1 -10   9  152.48   10.90
   1 -10   9  149.59   11.78
   1  10  10   31.51    9.53
   1  10  10   38.71    4.82
   1 -10  10   49.42    5.67
   1 -10  10   25.50    4.37
   1  10  10   37.08    4.13
   1 -10  10   37.30    4.80
   1  10  10   42.94    8.66
   1 -10  10   38.47   10.82
  -1  10 -10   29.49    5.71
   1  10  11   59.22   13.61
   1  10  11   82.22    7.59
   1 -10  11   76.87    7.75
   1  10  11   72.79    6.36
   1 -10  11   59.19   13.76
  -1  10 -11   66.44    9.04
   1 -10  11   62.17    7.42
   1  10  11   77.21   12.49
   1  10  12   47.08   10.47
   1 -10  12   28.91    6.25
   1 -10  12   35.24   10.47
  -1  10 -12   44.76    7.06
   1  10  13   -0.17    1.03
   1  10  13    2.04    3.75
   1 -10  13    0.50    2.31
  -1  10 -13    2.76    2.31
   1 -10  13    1.29    4.00
   1  10  14  124.26    8.98
   1  10  14   71.51   14.14
   1 -10  14   75.99   10.54
   1 -10  14  136.66   20.01
   1  10  15    2.47    1.43
   1 -10  15    2.26    3.51
   1  10  15   -1.10    3.75
   1 -10  15   -0.42    1.55
   1 -10  16   79.20    7.01
   1  10  16   85.45    6.84
   1 -10  17    3.79    1.38
   1  10  17    5.71    1.60
   1  10  17    2.97    3.90
   1 -10  18  132.56   10.57
   1  10  18  177.82   11.09
   1  11 -18    2.55    1.05
   1  11 -18    4.49    1.63
  -1 -11  18    2.24    0.95
   1  11 -17    1.90    1.36
  -1 -11  17    1.29    0.96
  -1  11  16    6.03    4.46
   1  11 -16   12.36    3.21
  -1 -11  16   10.47    2.20
   1  11 -15    9.30    3.09
  -1 -11  15   10.55    5.70
  -1  11  15    9.44    5.85
  -1  11  14  151.60   21.89
  -1  11  14  121.87   25.17
  -1 -11  14  229.79   26.67
   1  11 -14  235.89   18.62
  -1 -11  14  222.59   15.74
  -1  11  13   21.26    7.40
  -1  11  13   18.79    9.84
  -1 -11  13   12.39    3.98
   1  11 -13   34.12    6.02
  -1 -11  13   35.71   10.84
  -1 -11  13   23.20    3.86
  -1  11  12  259.58   27.61
  -1  11  12  227.19   33.90
  -1 -11  12  275.73   20.10
  -1 -11  12  277.58   31.83
   1  11 -12  311.17   23.50
  -1  11  11   10.28    6.23
  -1 -11  11   15.18    3.31
  -1  11  11   15.52    3.10
  -1 -11  11   12.92    3.00
  -1 -11  11    6.72    6.24
   1  11 -11   12.57    3.90
  -1 -11  11   12.93    8.50
  -1  11  11   22.35    7.00
  -1 -11  10    0.54    1.12
  -1  11  10    1.20    3.34
  -1  11  10    1.16    1.07
  -1 -11  10    0.27    1.07
  -1  11  10    0.97    0.95
  -1  11  10   -0.76    2.12
  -1 -11  10    1.33    4.52
   1  11 -10    0.91    1.78
  -1 -11  10   -2.10    5.84
   1  11  -9   18.69    4.44
  -1 -11   9   18.09    8.07
  -1 -11   9    8.06    6.31
   1  11  -9    7.36    3.09
  -1  11   9   12.24    6.05
  -1  11   9   15.47    2.93
  -1 -11   9   12.55    2.96
  -1  11   9   16.07    2.58
  -1 -11   9   24.24    3.93
  -1  11   9   30.33    6.93
  -1 -11   8   74.03   18.86
   1  11  -8  136.03   12.84
  -1 -11   8   99.99   17.74
  -1  11   8  105.40   17.39
  -1  11   8  126.29   10.08
  -1 -11   8  103.80   10.15
  -1  11   8  134.79    9.72
  -1 -11   8  117.69   10.56
  -1  11   7   79.19   14.01
  -1  11   7  108.80    8.43
  -1 -11   7   98.56    9.57
  -1  11   7   74.14    8.42
  -1  11   7  122.13    8.36
  -1 -11   7   85.56    8.55
  -1 -11   7   59.96   16.25
  -1 -11   7   85.11   15.66
   1  11  -7   98.78   10.44
  -1  11   6  585.53   53.19
  -1  11   6  822.30   44.29
  -1 -11   6  783.20   46.19
  -1  11   6  544.02   44.49
  -1  11   6  827.88   44.16
  -1 -11   6  671.94   44.71
   1  11  -6  703.03   46.92
  -1 -11   6  552.16   59.21
   1 -11  -5  225.56   15.24
  -1  11   5  129.07   19.38
  -1  11   5  217.68   13.88
  -1 -11   5  203.26   15.48
  -1  11   5  156.52   14.50
  -1  11   5  240.75   14.16
  -1 -11   5  177.48   14.29
  -1 -11   5  158.85   24.65
  -1  11   5  208.93   16.10
   1  11  -5  169.38   15.59
  -1  11   4  540.92   30.84
   1 -11  -4  594.20   32.61
   1 -11  -4  569.42   32.63
  -1 -11   4  411.64   31.20
   1  11  -4  406.85   32.64
  -1  11   4  586.08   33.87
  -1 -11   4  381.09   42.75
  -1 -11   4  519.90   32.83
  -1  11   4  414.02   31.93
   1 -11  -3  139.68   10.15
   1 -11  -3  133.33   10.14
  -1 -11   3   94.90    8.89
   1  11  -3   96.14   10.03
  -1  11   3  150.47   11.19
  -1  11   3   98.07    9.62
  -1 -11   3  114.44   10.03
  -1 -11   2    0.86    0.83
   1 -11  -2    0.89    0.87
   1 -11  -2    0.85    1.02
  -1  11   2    0.98    1.32
  -1 -11   2    0.23    0.97
  -1 -11   1   41.86    4.79
   1 -11  -1   54.37    5.90
   1 -11  -1   58.79    5.89
   1  11  -1   54.67    5.68
   1 -11  -1   48.79    5.48
  -1  11   1   46.69    5.64
   1 -11   0    6.48    2.11
  -1 -11   0    4.95    1.72
  -1  11   0   11.28    5.87
   1 -11   0    7.28    2.00
  -1  11   0    6.79    2.23
   1 -11   0    3.70    1.51
   1  11   0    5.73    1.86
   1 -11   1   58.38    6.85
  -1 -11  -1   78.39    6.96
   1 -11   1   73.57    7.25
   1  11   1   71.32    7.06
   1 -11   1   70.59    7.04
  -1  11  -1   60.39    6.62
  -1  11  -2    6.29    2.13
   1 -11   2    5.20    1.79
   1  11   2    9.77    2.53
  -1  11  -2    9.98    5.98
   1 -11   2    8.81    1.97
   1  11   2    8.82    2.23
  -1  11  -3   78.92   14.33
   1  11   3   72.46    7.62
   1  11   3   93.70    8.11
   1 -11   3   75.93    7.59
   1  11   3   93.97    6.67
   1 -11   3   60.29    6.61
  -1  11  -3   69.01    7.81
   1  11   3   85.85    7.94
  -1  11  -4 1284.74   88.71
   1  11   4 1329.98   73.24
   1  11   4  964.96   74.54
   1 -11   4 1218.16   75.34
   1  11   4 1575.42   73.95
   1 -11   4 1088.14   73.94
   1  11   4 1269.98   75.47
  -1  11  -4 1071.26   75.51
  -1  11  -5  175.47   16.96
   1  11   5  232.91   17.33
  -1  11  -5  202.16   24.83
   1  11   5  242.44   15.41
   1 -11   5  225.17   17.09
   1  11   5  170.01   16.26
   1  11   5  272.70   15.82
   1 -11   5  199.69   15.96
  -1  11  -6    0.72    1.00
   1  11   6    2.12    1.39
   1  11   6    0.57    0.68
   1  11   6    0.95    0.85
   1 -11   6   -0.28    1.17
   1  11   6    0.62    0.89
   1 -11   6    0.90    1.04
  -1  11  -6   -1.07    2.57
   1  11   6    0.52    1.77
   1  11   7    4.02    2.65
  -1  11  -7    2.31    1.70
   1 -11   7    2.11    3.29
   1  11   7    7.03    1.53
   1  11   7    3.90    1.41
   1 -11   7    3.27    1.66
   1  11   7   10.90    2.06
   1 -11   7    4.30    1.46
  -1  11  -7    6.43    4.21
   1 -11   7    2.41    1.40
   1  11   7   -1.06    3.89
  -1  11  -8   51.44    7.26
   1 -11   8   39.88   10.61
   1  11   8   26.23    8.81
   1  11   8   48.57    5.23
   1 -11   8   45.12    6.06
   1 -11   8   39.20    5.35
   1  11   8   57.26    5.23
   1 -11   8   47.47    5.76
   1 -11   8   44.84    5.21
  -1  11  -9   70.43    8.89
   1 -11   9   54.68   12.76
   1  11   9   35.20   10.56
   1  11   9   68.89    6.79
   1 -11   9   53.70    6.77
   1 -11   9   65.73    7.76
   1  11   9   77.73    6.54
   1 -11   9   71.26    6.13
   1 -11   9   69.95    6.84
   1 -11   9   63.03    7.06
   1  11   9  104.15   12.95
   1  11  10   -1.30    3.62
   1  11  10    0.47    1.03
   1  11  10    0.34    0.89
   1 -11  10    1.27    4.32
  -1  11 -10   -0.45    1.26
   1  11  10   -0.79    2.69
   1 -11  10    0.84    1.17
  -1  11 -11  335.11   27.02
   1 -11  11  357.68   36.91
   1  11  11  423.08   34.03
   1  11  11  349.44   23.05
   1 -11  12   79.03   11.12
   1  11  12  139.80   17.77
   1 -11  12  131.81   19.95
  -1  11 -12  117.94   12.27
   1 -11  13    5.93    3.34
   1  11  13    9.02    5.05
  -1  11 -13   13.07    3.80
   1  11  14  183.80   26.30
   1 -11  14  252.81   22.54
  -1  11 -14  369.60   24.29
   1 -11  14  450.44   37.04
   1  11  15   19.25    7.65
   1 -11  15   33.26    5.75
   1  11  16   77.23    6.17
   1 -11  16   67.18    7.73
   1  11  17   56.29    4.71
   1 -11  17   42.69    4.42
   1  11  18   18.79    2.41
   1 -11  18   14.13    2.16
   1  12 -18    0.71    0.67
   1  12 -17   40.55    4.93
  -1 -12  17   28.58    3.31
   1  12 -16   41.02    5.44
  -1 -12  16   36.36    8.34
  -1 -12  16   28.37    3.53
  -1 -12  15    3.88    4.04
   1  12 -15    3.18    2.03
  -1  12  15    0.99    3.09
   1  12 -14    2.81    2.16
  -1 -12  14    3.32    4.35
  -1  12  14    5.04    4.65
  -1 -12  14    4.96    2.43
  -1  12  14    1.78    4.29
  -1 -12  14    2.42    1.47
   1  12 -13   14.35    3.99
  -1 -12  13   26.71    9.26
  -1  12  13   13.02    8.60
  -1 -12  13   15.02    3.98
  -1  12  13   12.08    6.29
  -1 -12  13   10.98    2.71
  -1  12  12  432.75   37.31
  -1 -12  12  390.13   27.79
   1  12 -12  491.21   31.91
  -1 -12  12  465.54   42.35
  -1  12  11   26.71    8.01
  -1  12  11   28.81    3.61
  -1 -12  11   31.09    4.69
   1  12 -11   32.02    6.15
  -1 -12  11   35.70   10.69
   1  12 -10   32.23    5.93
  -1 -12  10   35.79   10.87
  -1  12  10   23.64    9.01
  -1  12  10   32.99    4.50
  -1 -12  10   23.01    4.19
  -1  12  10   31.99    3.80
  -1 -12  10   27.39    4.42
  -1  12  10   44.26    9.24
   1  12  -9    6.14    2.99
  -1 -12   9    8.42    2.54
  -1  12   9    9.15    5.77
  -1  12   9   11.67    2.59
  -1 -12   9    9.43    2.49
  -1  12   9   10.29    2.13
  -1  12   9   18.79    5.79
  -1 -12   9    7.81    5.45
   1  12  -9   12.55    3.83
  -1  12   8  144.45   10.75
  -1 -12   8  115.51   10.74
  -1  12   8  141.18   10.21
  -1 -12   8  116.76   10.86
   1  12  -8  136.60   13.16
  -1 -12   8  127.81   19.83
  -1  12   7    2.67    1.28
  -1 -12   7    2.87    1.78
  -1 -12   7    1.96    1.24
  -1  12   7    3.43    1.32
  -1  12   7    2.31    3.58
  -1 -12   7    3.56    1.70
   1  12  -7    4.49    2.34
   1 -12  -6   74.43    7.16
  -1  12   6   26.91    8.56
  -1  12   6   66.49    5.86
  -1 -12   6   54.96    6.73
  -1  12   6   38.97    5.93
  -1  12   6   71.31    5.92
  -1 -12   6   52.38    6.06
   1  12  -6   57.96    7.64
   1 -12  -5   81.57    7.59
  -1  12   5   64.49    5.95
  -1  12   5   74.51    6.28
   1  12  -5   61.27    7.78
  -1  12   5   67.38    8.02
  -1 -12   5   64.65    6.77
  -1 -12   5   69.35    7.48
  -1  12   5   52.35    6.79
  -1  12   4   11.11    2.10
  -1  12   4    9.37    2.72
  -1 -12   4    9.95    2.59
  -1  12   4   14.51    3.38
   1  12  -4   14.88    3.41
  -1 -12   4    9.09    2.32
   1 -12  -4   12.29    2.70
   1 -12  -4   10.81    2.61
  -1  12   3   12.44    2.93
  -1 -12   3    8.76    2.43
  -1 -12   3    7.14    2.07
  -1  12   3   18.07    3.60
   1  12  -3   10.81    2.89
   1 -12  -3    9.50    2.43
   1 -12  -3   11.05    2.55
  -1  12   2   69.71    7.45
  -1 -12   2   73.63    7.44
  -1 -12   2   53.31    6.18
   1  12  -2   61.59    7.47
  -1  12   2   85.49    8.30
   1 -12  -2   80.85    7.75
   1 -12  -2   87.27    7.81
  -1  12   1  490.15   35.81
   1  12  -1  603.07   36.06
  -1 -12   1  482.44   34.71
   1  12  -1  512.17   36.36
  -1  12   1  635.90   37.43
   1 -12  -1  592.74   36.43
   1 -12  -1  585.11   36.71
  -1  12   0   23.55    4.05
   1  12   0   31.90    4.43
   1 -12   0   24.45    3.96
   1  12   0   32.16    4.52
  -1 -12   0   22.54    3.35
  -1  12   0   29.70    4.61
   1 -12   0   22.98    4.03
   1 -12   0   24.65    4.14
  -1 -12   0   23.34    3.88
  -1  12  -1   40.11    5.56
   1 -12   1   57.38    6.30
   1  12   1   61.50    6.52
   1  12   1   57.06    6.32
  -1  12  -1   51.89    6.50
   1 -12   1   46.75    6.09
   1 -12   2  221.89   15.72
  -1  12  -2  178.44   14.67
   1  12   2  230.40   15.95
   1  12   2  226.87   15.85
   1 -12   2  171.88   14.00
  -1  12  -2  162.17   15.15
   1  12   3   18.81    3.83
   1 -12   3   26.35    4.17
   1  12   3   32.95    4.52
  -1  12  -3   40.08   10.61
   1  12   3   22.44    2.90
   1 -12   3   18.49    3.22
  -1  12  -3   20.57    4.03
   1  12   4    8.62    2.66
   1 -12   4    3.92    1.77
  -1  12  -4   10.67    5.71
   1  12   4    6.29    1.52
   1 -12   4    3.67    1.59
  -1  12  -4    5.18    2.16
  -1  12  -5   37.36    5.96
   1  12   5   39.18    5.70
   1 -12   5   41.86    5.71
   1  12   5   49.61    4.77
   1 -12   5   38.18    5.06
  -1  12  -6  124.89   13.35
   1  12   6  149.40   11.25
   1  12   6  157.43   11.53
   1 -12   6  147.87   13.09
   1  12   6  183.10   11.88
   1 -12   6  129.57   11.99
  -1  12  -6  204.12   23.98
  -1  12  -7  130.57   13.15
   1  12   7  133.00   10.28
   1  12   7  139.61   10.81
   1 -12   7  124.20   12.01
   1  12   7  154.05   10.91
   1 -12   7  125.37   11.37
  -1  12  -7  163.45   21.33
  -1  12  -8   93.78   10.78
   1 -12   8  103.18   17.14
   1  12   8   88.65    7.65
   1  12   8  116.39    8.94
   1 -12   8   80.31    8.68
   1 -12   8   78.08    9.23
   1  12   8  126.52    8.79
   1 -12   8   91.50    9.07
   1  12   8  148.16   15.55
   1  12   9  196.16   14.50
   1  12   9  211.55   14.14
   1 -12   9  199.10   13.62
  -1  12  -9  180.12   16.98
   1 -12   9  182.66   24.44
   1 -12   9  192.73   15.15
   1 -12   9  182.07   14.27
   1 -12   9  157.22   14.55
   1  12  10  256.07   17.78
   1 -12  10  232.82   29.18
  -1  12 -10  246.11   21.31
   1  12  11    0.52    0.98
   1  12  11    0.89    2.78
  -1  12 -11    0.93    1.94
   1 -12  11    1.29    4.01
   1  12  12   45.46   10.72
   1 -12  12   41.06    7.39
   1 -12  12   64.85   14.20
  -1  12 -12   61.18    8.26
   1  12  13    2.05    3.77
   1 -12  13    0.95    1.75
   1 -12  13   -1.21    3.37
  -1  12 -13    0.86    1.59
   1 -12  14   19.60    4.52
   1  12  14    8.23    5.07
   1 -12  14   26.78    8.83
  -1  12 -14   26.83    5.11
   1 -12  15    8.00    2.75
   1  12  15    5.08    4.48
   1 -12  16    6.16    1.68
   1 -12  16    7.35    2.33
   1  12  16    1.91    2.98
   1 -12  17    8.30    1.70
   1  13 -17    6.96    1.40
  -1 -13  17    7.68    1.46
   1  13 -17   11.49    2.42
  -1 -13  16   80.85    6.34
   1  13 -16  106.84    8.71
  -1 -13  15    1.72    3.79
   1  13 -15    6.31    2.34
  -1  13  15    5.52    3.85
  -1  13  14   54.07   12.05
  -1  13  14   26.85   11.90
  -1 -13  14   75.41    8.86
  -1 -13  14  134.56   17.61
   1  13 -14  116.83   10.56
  -1 -13  14   91.46    7.76
  -1  13  13   50.41   16.14
  -1 -13  13   83.87   10.00
  -1  13  13   71.56   13.86
  -1 -13  13  102.96    8.84
   1  13 -13  114.24   11.18
  -1 -13  13  116.80   17.85
  -1  13  12   57.36    5.28
  -1  13  12   46.44   14.49
  -1  13  12   64.06   12.07
  -1 -13  12   52.38    6.19
  -1 -13  12   44.83   11.86
   1  13 -12   64.80    8.45
  -1  13  11  279.49   19.22
  -1  13  11  342.06   30.34
  -1 -13  11  272.64   20.57
  -1 -13  11  301.58   32.64
   1  13 -11  326.12   24.00
  -1  13  10    3.67    1.40
   1  13 -10    0.46    2.02
  -1 -13  10    2.58    5.07
  -1 -13  10    1.91    1.48
  -1  13   9   14.49    2.53
  -1 -13   9    8.79    2.63
   1  13  -9   13.71    4.27
  -1  13   8   26.34    3.79
  -1 -13   8   17.38    3.54
  -1  13   8   29.83    3.70
  -1 -13   8   22.89    3.96
   1  13  -8   28.05    5.43
  -1  13   7   11.35    2.35
  -1  13   7   12.51    2.40
   1  13  -7    9.00    3.09
  -1 -13   7    7.71    2.25
  -1 -13   7    9.33    2.52
  -1 -13   6  474.27   31.14
   1  13  -6  464.55   32.33
  -1  13   6  520.53   29.10
  -1 -13   6  410.90   29.53
   1 -13  -6  562.34   31.52
  -1  13   5   10.58    2.18
   1  13  -5   10.15    3.15
  -1  13   5    6.55    2.61
  -1  13   5    4.78    2.13
  -1 -13   5   10.28    2.81
  -1 -13   5    8.65    2.32
   1 -13  -5    7.50    2.28
  -1  13   4  109.27   11.01
  -1 -13   4  119.04   11.16
  -1  13   4  138.85   12.49
   1  13  -4  111.24   11.64
  -1  13   4  145.86    9.95
  -1 -13   4  102.15   10.01
   1 -13  -4  147.64   11.67
  -1  13   3    6.07    2.22
  -1 -13   3    8.78    2.50
   1  13  -3    6.36    2.33
  -1  13   3    5.96    2.36
  -1  13   3    5.99    1.56
  -1 -13   3    5.41    1.81
   1 -13  -3    5.13    2.04
   1 -13  -3    8.50    2.45
   1  13  -2    2.37    1.52
  -1  13   2    6.45    2.29
  -1 -13   2    5.82    1.83
   1 -13  -2    8.26    2.43
   1 -13  -2    8.20    2.41
  -1  13   1    3.34    1.68
   1  13  -1    1.31    1.37
  -1  13   1    5.51    2.18
  -1 -13   1    3.73    1.48
   1 -13  -1    4.36    1.94
   1 -13  -1    6.16    2.19
  -1  13   0   38.62    5.72
  -1  13   0   41.21    5.42
   1  13   0   43.78    5.44
   1  13   0   41.58    5.60
  -1 -13   0   33.97    4.45
   1 -13   0   38.22    5.57
   1 -13   0   34.24    5.26
   1 -13   1    3.45    1.76
  -1  13  -1    4.77    2.08
   1 -13   1    4.87    2.01
  -1  13  -1    4.67    2.03
   1  13   1    7.30    2.36
   1 -13   1    3.54    1.53
   1  13   1    5.06    1.96
   1  13   2   69.24    7.44
   1 -13   2   61.18    7.05
   1  13   2   69.13    7.31
  -1  13  -2   54.89    6.46
  -1  13  -2   47.04    6.82
   1 -13   2   49.27    5.84
   1 -13   3   59.81    6.78
   1  13   3   48.66    6.41
  -1  13  -3   40.12    6.32
   1  13   3   60.36    5.17
   1 -13   3   43.90    5.48
  -1  13  -4    7.80    5.72
   1 -13   4    5.27    2.13
   1  13   4    5.48    2.22
  -1  13  -4    7.62    2.67
   1  13   4    7.59    1.70
   1 -13   4    3.80    1.72
   1  13   4    6.98    3.35
   1 -13   5    0.63    1.23
   1  13   5    1.19    0.92
   1  13   5    2.31    1.15
   1  13   5    1.82    2.53
   1 -13   5    2.00    1.39
  -1  13  -5    3.84    3.98
  -1  13  -6   13.81    3.67
   1  13   6   13.48    2.43
   1 -13   6   13.26    3.18
   1  13   6   12.88    2.41
   1  13   6   19.25    5.40
  -1  13  -6   26.50    8.97
   1 -13   6   12.78    2.89
  -1  13  -7   17.07    4.26
   1  13   7   14.22    2.46
   1  13   7   13.60    2.60
   1 -13   7   13.03    3.42
   1  13   7   17.76    2.82
   1 -13   7   13.01    3.02
  -1  13  -8   11.78    3.62
   1  13   8   11.08    2.15
   1  13   8   12.34    2.55
   1 -13   8   11.90    2.82
   1 -13   8   11.38    3.17
   1  13   8   14.24    2.51
   1 -13   8    9.14    2.61
   1  13   8    7.50    4.22
   1 -13   9   80.38    6.95
   1  13   9   76.35    7.08
  -1  13  -9   76.53    9.76
   1 -13   9   85.82   16.26
   1 -13   9   81.31    8.27
   1  13   9   97.69   13.93
   1  13  10   33.86    4.11
   1 -13  10   51.39   12.21
  -1  13 -10   30.81    5.96
   1 -13  10   28.50    4.60
   1  13  10   45.14    9.45
   1  13  11   17.92    2.78
  -1  13 -11   13.78    4.15
   1 -13  11   14.96    7.41
   1  13  11   18.24    6.77
  -1  13 -12   95.75   10.53
   1  13  12   79.20   14.05
   1 -13  12   72.67   10.05
   1 -13  13   13.54    6.47
  -1  13 -13   10.96    3.46
   1 -13  13    5.39    2.75
   1  13  13    5.01    4.42
   1  13  14   43.12   10.71
   1 -13  14   61.32    8.32
   1 -13  15    7.46    2.54
   1  13  15    6.62    4.56
   1 -13  16   19.98    2.68
   1 -13  16   18.25    3.40
   1 -13  17    5.73    1.30
  -1 -14  16  101.28    7.98
   1  14 -16  142.41   10.22
   1  14 -15    2.18    1.70
  -1 -14  15    2.21    3.39
  -1 -14  14   53.11    7.04
  -1 -14  14   62.23    6.08
   1  14 -13  282.37   19.96
  -1 -14  13  333.58   29.55
  -1 -14  13  245.53   16.99
  -1 -14  13  203.43   18.37
  -1  14  13  128.83   25.70
  -1  14  12  215.55   14.98
  -1 -14  12  326.07   30.20
   1  14 -12  301.26   20.41
  -1 -14  12  237.00   16.58
  -1  14  12  131.31   25.97
  -1 -14  12  177.49   17.79
  -1 -14  11   87.04    8.80
  -1 -14  11  120.04   18.56
   1  14 -11  118.95   11.78
  -1  14  11   99.04    8.06
  -1 -14  10  301.05   21.93
  -1  14  10  302.22   20.61
   1  14 -10  356.78   25.37
  -1 -14  10  310.44   33.18
  -1  14   9    3.12    1.41
  -1 -14   9    3.56    1.71
   1  14  -9    5.93    2.98
  -1  14   8    9.37    2.14
  -1 -14   8    6.37    2.23
  -1  14   7   19.28    3.01
   1  14  -7   22.68    4.81
  -1 -14   7   15.44    3.17
  -1 -14   7   16.44    3.39
  -1  14   6  486.75   25.88
   1  14  -6  401.72   29.03
  -1 -14   6  358.67   26.18
  -1 -14   6  400.45   27.61
  -1  14   6  283.52   26.19
  -1  14   5    1.96    1.16
   1  14  -5    0.42    1.53
  -1  14   5    2.56    2.06
  -1  14   5    2.06    1.72
  -1 -14   5    1.98    1.52
  -1 -14   5    2.36    1.51
  -1  14   4   10.56    2.19
  -1  14   4   11.45    3.42
   1  14  -4   16.04    3.87
  -1 -14   4   10.56    2.82
  -1  14   4   10.77    3.06
  -1 -14   4   11.45    2.70
   1 -14  -4   12.21    3.13
  -1  14   3  242.81   18.35
  -1  14   3  230.83   18.91
   1  14  -3  195.92   18.07
  -1  14   3  261.70   16.09
  -1 -14   3  198.49   16.55
   1 -14  -3  242.06   18.26
  -1  14   2   11.53    3.14
  -1  14   2   13.07    3.54
   1  14  -2   16.07    3.79
  -1  14   2   14.55    2.44
  -1 -14   2   10.68    2.62
   1 -14  -2   15.45    3.52
   1 -14  -2   13.62    3.27
  -1  14   1   12.10    3.39
   1  14  -1   11.33    3.20
  -1  14   1   15.89    3.45
  -1 -14   1   10.36    2.49
   1 -14  -1   11.69    3.09
   1 -14  -1   13.91    3.45
  -1  14   0  114.77   11.48
   1  14   0  130.61   11.43
   1  14   0  141.85   11.18
  -1  14   0  119.05   10.78
   1 -14   0  106.09    9.61
  -1 -14   0   98.01    9.38
   1 -14   0  101.31   10.74
   1  14   1   10.88    2.93
   1 -14   1   12.28    3.07
   1 -14   1   11.18    2.53
  -1 -14  -1    9.50    2.36
   1  14   1   13.28    3.26
  -1  14  -1    9.55    2.98
  -1  14  -2   19.15    4.27
   1 -14   2   17.27    3.30
  -1  14  -2   23.54    4.06
   1  14   2   26.12    4.48
   1 -14   2   22.02    4.14
   1  14   3  100.75    7.42
  -1  14  -3   66.78    8.98
   1 -14   3   71.59    7.85
   1  14   3   95.54    9.46
   1 -14   3   90.61    9.21
   1 -14   4    6.95    2.51
  -1  14  -4    5.82    2.61
   1  14   4    7.57    1.79
   1 -14   4    6.19    2.12
   1  14   4    5.14    3.11
   1  14   5  254.99   17.30
   1 -14   5  232.07   19.20
  -1  14  -5  212.82   19.86
   1 -14   5  210.56   17.89
   1  14   6   91.38    7.72
   1 -14   6   86.27    9.38
  -1  14  -6   81.49   10.16
   1  14   6   96.60    7.90
   1 -14   6   77.34    8.41
   1  14   7    0.87    0.97
   1 -14   7    1.74    1.53
   1  14   7    2.40    1.29
   1 -14   7    1.68    1.51
   1  14   7    1.48    2.73
  -1  14  -7    0.91    1.80
  -1  14  -8   28.86    5.73
   1  14   8   25.67    3.46
   1  14   8   35.20    4.09
   1 -14   8   18.07    3.81
   1  14   8   38.03    8.37
   1  14   9   96.63    8.07
   1 -14   9   86.24    7.53
   1  14   9  112.88   15.20
   1 -14   9   88.21    8.90
  -1  14  -9  100.51   11.13
   1  14  10  199.13   14.02
   1  14  10  215.92   22.81
   1 -14  10  244.39   27.17
  -1  14 -10  192.89   17.49
   1 -14  10  176.07   14.88
   1  14  11    9.33    5.08
  -1  14 -11   17.66    4.41
   1 -14  11   13.99    7.64
   1 -14  12   18.50    4.62
   1  14  12   20.73    7.25
   1 -14  12   24.33    8.62
  -1  14 -12   16.94    4.43
   1 -14  13   24.87    5.18
   1  14  13   17.17    6.81
  -1  14 -13   33.47    5.52
   1 -14  13   39.54   10.08
   1 -14  14   43.00    6.12
  -1  14 -14   53.05    6.49
   1 -14  15   25.95    4.20
   1  14  15    8.72    4.96
   1 -14  16    1.91    0.88
   1 -14  16   -1.05    1.62
   1  14  16    1.53    3.00
  -1 -15  15   10.43    1.78
   1  15 -15   16.27    3.02
  -1 -15  14   18.90    3.53
   1  15 -14   26.96    4.33
  -1 -15  14   25.83    7.12
  -1 -15  14   16.81    2.68
  -1 -15  13   42.24    6.06
   1  15 -13   61.31    7.07
  -1 -15  13   71.68   12.04
  -1 -15  13   39.63    4.79
  -1 -15  12   15.71    3.95
  -1  15  12   16.87   10.28
  -1 -15  12   21.67    3.44
   1  15 -12   26.81    5.00
  -1 -15  12   25.22    7.83
  -1  15  11    4.72    1.45
  -1 -15  11    5.26    4.63
   1  15 -11    5.69    2.71
  -1 -15  11    1.64    1.44
  -1 -15  10   88.20    8.94
  -1  15  10  108.69    8.43
   1  15 -10  109.11   11.41
  -1  15   9    4.30    1.68
   1  15  -9    7.57    3.11
  -1 -15   9    5.33    2.01
  -1  15   8   19.87    3.09
   1  15  -8   25.74    5.29
  -1 -15   8   15.85    3.40
  -1 -15   7   18.30    3.54
   1  15  -7   18.02    4.41
  -1  15   7   18.39    2.98
   1  15  -6   28.07    5.54
  -1  15   6   34.56    4.06
  -1 -15   6   23.19    4.21
  -1  15   6   29.05    3.67
  -1  15   5   24.97    3.34
   1  15  -5   23.17    5.01
  -1  15   5   13.41    4.04
  -1 -15   5   21.10    3.83
  -1  15   5   22.97    4.57
  -1  15   4   21.42    3.05
   1  15  -4   16.60    4.25
  -1  15   4   13.02    3.91
  -1  15   4   15.32    3.73
  -1 -15   4   15.05    3.25
  -1  15   3   26.69    3.27
  -1  15   3   17.85    4.38
   1  15  -3   16.19    4.11
  -1  15   3   21.31    4.27
   1 -15  -3   21.38    4.30
  -1 -15   3   14.97    3.20
  -1  15   2   76.96    8.44
  -1  15   2   62.83    8.58
   1  15  -2   57.85    8.13
  -1  15   2   78.71    6.42
  -1 -15   2   62.66    7.04
   1 -15  -2   76.82    8.76
   1  15  -1    6.40    2.52
  -1  15   1   10.50    3.22
  -1  15   1    9.87    2.92
  -1 -15   1    7.54    2.30
   1 -15  -1    5.55    2.34
  -1  15   0    1.59    1.77
   1 -15   0    3.26    1.68
  -1 -15   0    2.47    1.50
   1  15   0    2.15    1.73
  -1  15   0    1.68    1.65
  -1  15  -1    7.19    2.78
  -1  15  -1    7.98    2.58
   1  15   1    7.65    2.49
   1 -15   1    4.86    1.91
  -1 -15  -1    5.60    1.89
  -1  15  -2  146.92   14.76
  -1 -15  -2  163.48   13.03
   1 -15   2  151.89   13.03
   1  15   3   11.50    3.40
   1 -15   3   11.71    3.18
  -1  15  -3   11.76    3.70
   1  15   3   14.51    2.36
   1 -15   3   10.45    2.76
   1  15   3   21.77    5.94
   1  15   4  446.04   27.30
   1 -15   4  391.77   29.14
   1  15   4  445.55   26.87
   1 -15   4  354.50   27.78
  -1  15  -4  366.02   30.09
  -1  15  -5  298.85   24.91
   1  15   5  320.09   21.51
   1  15   5  343.48   21.48
   1 -15   5  275.54   22.30
  -1  15  -6  136.50   14.02
   1  15   6  134.68   10.71
   1  15   6  152.65   10.95
   1 -15   6  119.12   11.57
  -1  15  -7    8.43    3.30
   1  15   7   11.68    2.27
   1  15   7    9.34    2.14
   1 -15   7    7.95    2.46
   1  15   7   15.75    5.60
  -1  15  -8   69.92    9.45
   1  15   8   79.51    6.89
   1  15   8   79.39    7.05
   1 -15   8   78.47    6.84
   1 -15   8   73.44    7.92
   1  15   8  103.10   14.10
   1 -15   9   36.36    4.13
   1  15   9   38.49    4.44
   1  15   9   36.10    8.71
   1 -15   9   36.06    5.13
  -1  15  -9   46.75    7.19
   1  15  10   66.64    6.23
   1  15  10   86.27   13.48
  -1  15 -10   67.96    8.89
   1 -15  10   66.21    7.12
  -1  15 -11   25.66    5.07
   1 -15  11   11.25    3.85
   1  15  11   27.15    8.12
  -1  15 -12    4.14    2.35
   1  15  12    1.83    3.83
   1 -15  12    3.75    2.40
  -1  15 -13   14.87    3.42
   1  15  13    5.43    4.21
   1 -15  13    8.98    3.01
  -1  15 -14   18.74    3.50
   1 -15  14   12.08    3.08
   1  15  14   10.06    4.72
   1 -15  15   29.81    4.05
   1  15  15    8.29    4.47
   1  16 -14   23.08    3.70
  -1 -16  14   18.54    3.35
  -1 -16  13   47.55    5.89
   1  16 -13   48.43    5.96
  -1 -16  13   37.13    4.35
  -1 -16  12   45.12    6.31
  -1 -16  12   41.84    4.87
   1  16 -12   46.67    6.31
  -1  16  11  155.55   10.81
  -1 -16  11  135.77   11.50
  -1  16  10  231.40   15.62
  -1 -16  10  206.77   16.38
   1  16 -10  263.04   19.59
  -1  16   9    0.17    0.84
  -1 -16   9    0.25    1.04
   1  16  -9   -0.42    1.55
  -1  16   8   26.77    3.54
  -1 -16   8   21.33    3.83
   1  16  -8   25.70    5.22
  -1  16   7    7.62    1.89
  -1  16   7    5.38    1.61
  -1 -16   7    6.23    2.22
   1  16  -7    6.23    2.65
  -1  16   6   31.61    3.91
  -1  16   6   25.42    3.51
  -1 -16   6   26.81    4.38
   1  16  -6   36.19    6.17
  -1  16   5    1.78    1.24
  -1 -16   5   -0.28    1.33
   1  16  -5    0.89    1.52
  -1  16   4    3.62    1.40
  -1 -16   4    1.66    1.54
   1  16  -4    2.65    2.30
  -1  16   4    1.91    1.76
  -1  16   3   70.55    6.03
  -1 -16   3   54.07    6.61
  -1  16   3   48.30    7.90
   1  16  -3   60.24    8.21
  -1  16   2    4.35    1.35
   1 -16  -2    2.67    1.66
   1  16  -2    1.29    1.90
  -1  16   2    1.38    1.81
  -1 -16   2    1.35    1.31
   1 -16  -1  176.82   13.53
  -1 -16   1  157.29   13.12
  -1  16   1  146.99   15.00
  -1 -16   0   18.73    3.60
   1 -16   0   17.85    3.49
  -1  16   0   21.32    4.84
   1 -16   1   99.09    9.17
  -1 -16  -1   96.84    9.02
  -1  16  -1   79.52   10.21
  -1 -16  -2   74.87    7.63
   1 -16   2   72.68    7.67
  -1  16  -2   71.32    9.30
  -1  16  -3    9.22    3.31
   1 -16   3    7.32    2.37
  -1 -16  -3    9.28    2.48
  -1  16  -4   29.32    5.85
   1  16   4   38.77    4.46
   1  16   4   43.27    4.38
   1 -16   4   29.04    4.78
  -1  16  -5   49.61    7.53
   1  16   5   53.75    5.34
   1  16   5   50.88    5.04
   1 -16   5   35.38    5.42
   1  16   5   68.25   10.99
  -1  16  -6  203.88   18.92
   1  16   6  215.99   15.52
   1  16   6  229.98   15.57
   1 -16   6  200.14   16.66
  -1  16  -7    1.86    1.93
   1  16   7    0.52    0.77
   1  16   7    0.70    1.00
   1 -16   7    0.56    1.28
   1  16   7    4.87    3.38
  -1  16  -8   82.29    9.74
   1  16   8   63.60    6.15
   1 -16   8   70.32    6.29
   1  16   8   74.55    6.60
   1 -16   8   71.36    7.53
   1  16   8   73.94   12.23
   1  16   9  318.51   20.33
   1 -16   9  290.00   19.74
   1 -16   9  288.40   21.25
  -1  16  -9  324.80   24.28
   1  16   9  346.71   30.26
  -1  16 -10   -0.41    1.71
   1  16  10    1.73    3.39
   1 -16  10    1.16    1.12
  -1  16 -11   93.14    9.76
   1  16  11   67.09   12.35
   1 -16  11   79.71    9.67
  -1  16 -12    0.66    1.60
   1 -16  12    1.81    1.59
  -1  16 -13   31.51    4.70
   1 -16  13   30.16    4.72
  -1  16 -14   23.50    3.63
   1 -16  14   14.52    3.03
   1  16  14   12.50    5.10
  -1 -17  13   72.11    6.35
   1  17 -13   95.98    8.20
  -1 -17  13   88.15    7.91
   1  17 -12    0.55    1.38
  -1 -17  12   -0.28    1.34
  -1 -17  12    0.30    0.82
  -1 -17  11  202.65   17.29
  -1 -17  11  211.04   15.49
  -1  17  10    1.93    1.04
  -1 -17  10    1.84    1.24
   1  17 -10    3.54    2.20
  -1  17   9   69.90    6.08
  -1 -17   9   57.77    6.56
  -1  17   8  141.89   10.49
  -1 -17   8  124.93   11.19
   1  17  -8  158.63   13.98
  -1  17   7   24.74    3.23
  -1  17   7   18.28    2.77
   1  17  -7   21.56    4.65
  -1 -17   7   17.23    3.40
  -1  17   6   -0.17    0.78
  -1  17   6   -0.17    0.84
  -1 -17   6    0.27    1.22
   1  17  -6    0.87    1.81
  -1  17   5   80.09    6.86
  -1  17   5   77.75    6.90
  -1 -17   5   65.92    7.51
   1  17  -5   83.29    9.87
  -1  17   4    3.95    1.44
  -1 -17   4    3.31    1.76
   1 -17  -4    2.21    1.39
   1  17  -4    3.53    2.13
  -1  17   4    1.47    1.81
  -1  17   3    5.51    1.56
   1 -17  -3    4.71    1.94
  -1  17   3    4.87    2.72
   1  17  -3    4.42    2.47
  -1 -17   3    4.15    1.74
  -1 -17   2   76.76    7.97
   1 -17  -2   91.64    8.51
  -1  17   2   62.94    9.30
   1  17  -2   70.54    9.23
   1 -17  -1    3.36    1.75
  -1  17   1    3.34    2.20
  -1 -17   1    3.30    1.76
   1 -17   0   42.25    5.68
  -1 -17   0   50.71    6.04
  -1  17   0   41.74    7.11
  -1 -17  -1    6.77    2.18
   1 -17   1    9.07    2.62
  -1  17  -1   10.88    3.57
  -1 -17  -2    1.07    1.35
  -1  17  -2    2.36    1.97
   1 -17   2    3.42    1.73
  -1  17  -3    3.77    2.37
   1  17   3    3.71    1.47
  -1 -17  -3    4.00    1.97
   1 -17   3    4.00    1.83
  -1  17  -4   47.83    7.41
   1  17   4   42.49    4.68
   1  17   4   38.05    4.22
   1 -17   4   38.45    5.44
  -1  17  -5    0.93    1.71
   1  17   5    1.81    1.07
   1  17   5    1.73    1.03
   1 -17   5    0.56    1.23
   1  17   5    3.09    3.03
  -1  17  -6   81.98    9.94
   1  17   6   77.51    6.89
   1  17   6   85.79    6.96
   1 -17   6   62.48    7.52
   1  17   6   90.28   13.02
  -1  17  -7   29.32    5.64
   1  17   7   26.88    3.53
   1 -17   7   29.65    3.60
   1  17   7   32.28    3.74
   1 -17   7   27.58    4.39
   1  17   7   38.94    8.57
  -1  17  -8   63.88    8.39
   1  17   8   55.42    5.41
   1 -17   8   58.68    5.42
   1  17   8   69.50    5.84
   1 -17   8   51.69    6.26
   1  17   8   66.00   11.54
   1  17   9   79.88    6.62
   1 -17   9   76.95    6.31
   1 -17   9   71.40    7.35
   1  17   9   64.08   11.61
  -1  17  -9   82.81    9.40
   1 -17  10   -0.41    1.20
   1  17  10   -0.81    3.39
   1 -17  10    0.82    1.60
  -1  17 -10   -0.37    1.53
   1 -17  11   73.72    8.80
   1  17  11   65.23   11.73
  -1  17 -11   97.50    9.40
   1 -17  12    4.79    2.13
   1  17  12    0.75    2.77
  -1  17 -12    4.75    1.95
   1 -17  13   13.91    2.99
   1  17  13   13.18    5.25
  -1  17 -13   15.96    3.00
  -1 -18  12    0.83    0.72
  -1 -18  12    0.22    1.13
   1  18 -12    1.31    1.29
  -1 -18  11    1.03    0.89
   1  18 -11    1.57    1.41
  -1 -18  11    2.70    1.68
  -1  18  10    9.63    1.71
  -1 -18  10    6.37    1.87
   1  18 -10    9.34    2.79
  -1  18   9  224.12   15.36
  -1 -18   9  216.88   16.19
  -1  18   8    1.41    0.94
  -1 -18   8   -0.22    0.95
   1  18  -8    0.36    1.52
   1  18  -7    7.72    2.79
  -1  18   7    3.93    1.28
  -1  18   7    2.38    1.15
   1 -18  -7    5.82    2.00
  -1 -18   7    3.95    1.72
   1  18  -6    5.23    2.57
  -1  18   6    4.62    1.39
  -1  18   6    4.27    1.37
   1 -18  -6    3.93    1.87
  -1 -18   6    2.70    1.54
   1  18  -5    2.91    2.00
  -1  18   5    0.49    0.85
  -1  18   5    1.07    0.97
   1 -18  -5   -0.27    1.24
  -1 -18   5    0.76    1.17
  -1  18   4   47.28    4.59
  -1  18   4   46.77    4.79
   1  18  -4   39.95    6.60
   1 -18  -4   45.66    5.79
  -1 -18   4   35.25    5.14
  -1  18   3   40.30    3.98
   1 -18  -3   34.28    4.98
  -1 -18   3   30.50    4.73
   1  18  -3   34.50    6.03
  -1  18   3   22.31    5.40
   1 -18  -2   96.21    9.34
  -1 -18   2   99.11    9.32
  -1  18   2   82.32   10.78
   1  18  -2  115.80   11.69
  -1 -18   1  244.91   18.00
   1 -18  -1  262.94   18.45
  -1  18   1  200.80   19.68
   1 -18   0  115.96   10.10
  -1 -18   0   97.68    9.45
  -1  18   0   92.40   11.27
   1 -18   1  130.44   12.00
  -1 -18  -1  137.47   12.03
  -1  18  -1  148.36   14.59
   1  18   1  159.34   11.12
  -1 -18  -2   73.59    8.02
   1 -18   2   82.79    8.54
  -1  18  -2   76.27    9.92
   1  18   2   99.55    7.63
  -1  18  -3    1.85    2.03
  -1 -18  -3   -0.26    1.10
   1 -18   3    0.28    1.34
   1  18   3    0.17    0.80
   1  18   4   39.39    4.40
   1 -18   4   38.80    5.30
  -1  18  -4   40.37    6.72
   1  18   5    1.26    0.91
   1  18   5    1.00    0.90
  -1  18  -5    0.89    1.75
   1 -18   5    0.79    1.37
   1  18   6   14.84    2.30
   1  18   6   12.11    2.25
   1 -18   6   11.91    2.78
  -1  18  -6   13.71    3.84
  -1  18  -7   65.87    8.08
   1  18   7   46.04    4.71
   1  18   7   50.67    4.74
   1 -18   7   48.02    4.65
   1 -18   7   38.99    5.28
   1  18   7   57.47   10.39
  -1  18  -8    2.69    2.14
   1  18   8    2.33    1.14
   1  18   8    3.78    1.24
   1 -18   8    2.35    1.07
   1 -18   8    1.76    1.37
   1  18   8    6.88    4.38
   1 -18   9  145.18   10.42
   1  18   9  160.49   18.09
  -1  18  -9  175.55   14.26
   1 -18   9  151.21   11.67
   1 -18  10   28.78    4.98
   1  18  10   30.81    7.66
  -1  18 -10   35.15    5.23
   1 -18  10   25.71    3.58
  -1  18 -11   23.79    3.96
   1 -18  11   17.52    3.63
   1  18  11   16.19    5.97
  -1  18 -12   30.18    4.17
   1 -18  12   27.39    4.13
   1  19 -11   47.00    5.09
  -1 -19  11   36.66    4.75
  -1 -19  10   67.83    7.03
  -1 -19  10   54.49    5.38
   1  19 -10   73.58    7.09
  -1  19   9   10.02    1.64
  -1 -19   9    8.02    1.90
   1  19  -9   10.49    2.76
  -1  19   8    2.79    1.02
  -1 -19   8    2.36    1.24
   1  19  -8    2.15    1.60
  -1  19   7  119.87    8.69
  -1  19   7  115.79    8.56
  -1 -19   7  119.65    9.69
   1 -19  -7  100.26    9.66
   1  19  -7  141.81   11.95
   1  19  -6   14.62    3.70
  -1  19   6   10.86    1.96
  -1  19   6   10.83    1.92
   1 -19  -6   13.29    2.84
  -1 -19   6    9.27    2.35
   1  19  -5   15.77    3.81
  -1  19   5   12.60    2.19
  -1  19   5    9.12    1.80
   1 -19  -5    9.54    2.56
  -1 -19   5   10.49    2.47
   1  19  -4    3.88    2.29
  -1  19   4    1.07    0.90
  -1  19   4    1.41    0.88
   1 -19  -4    1.81    1.39
  -1 -19   4    1.91    1.25
  -1 -19   3   45.36    5.48
   1 -19  -3   39.21    5.35
   1  19  -3   42.63    6.58
  -1  19   3   45.34    4.61
   1 -19  -2    6.12    2.27
  -1  19   2    5.07    2.66
  -1 -19   2    5.79    2.12
  -1  19   1    3.69    2.57
   1 -19  -1    2.68    1.50
  -1 -19   1    5.85    2.04
   1  19  -1    3.87    1.22
  -1  19   0    4.55    2.79
   1 -19   0    8.59    2.51
  -1 -19   0    5.86    2.17
   1  19   0    9.33    1.89
   1 -19   1  119.04   10.47
  -1 -19  -1  108.05   10.08
  -1  19  -1  109.80   12.17
   1  19   1  120.37    9.00
  -1 -19  -2   25.45    4.07
   1 -19   2   26.61    4.31
  -1  19  -2   22.11    5.00
   1  19   2   29.66    3.49
   1 -19   3   91.30    8.86
  -1  19  -3   94.84   10.80
   1  19   3   97.75    7.78
  -1  19  -4   -0.84    2.11
   1 -19   4    0.50    1.25
   1  19   4    0.61    0.79
   1  19   5   55.64    5.15
   1 -19   5   48.63    5.88
  -1  19  -5   63.41    8.05
   1  19   6  185.58   12.68
   1 -19   6  195.40   12.97
   1  19   6  181.93   12.97
   1 -19   6  177.75   14.05
  -1  19  -6  219.48   17.07
   1 -19   7  186.21   12.36
   1  19   7  177.17   12.48
   1 -19   7  167.16   13.36
  -1  19  -7  214.35   16.34
   1 -19   8   27.93    3.01
   1 -19   8   28.71    3.79
   1  19   8   27.84    3.10
  -1  19  -8   30.80    5.08
   1 -19   9   28.02    3.53
  -1  19  -9   28.37    4.67
   1 -19   9   25.44    4.53
  -1  19 -10   48.45    5.78
   1 -19  10   39.25    5.46
   1 -19  11   33.86    4.53
  -1 -20   9   34.40    3.81
  -1 -20   9   48.87    5.42
   1  20  -9   44.65    5.14
  -1 -20   8    5.16    1.47
   1  20  -8    7.08    2.19
  -1  20   7   49.94    4.36
  -1 -20   7   52.66    5.22
   1  20  -7   57.81    6.54
  -1  20   6   24.66    2.79
  -1  20   6   27.15    2.95
  -1 -20   6   23.69    3.47
   1 -20  -6   24.72    3.75
  -1  20   5   66.29    5.18
  -1 -20   5   58.21    6.01
   1 -20  -5   55.13    6.23
   1  20  -5   74.97    8.00
  -1  20   5   58.79    5.22
   1  20  -4   -0.34    1.32
   1 -20  -4    0.46    1.15
  -1 -20   4    0.20    0.94
  -1  20   4   -0.13    0.69
   1 -20  -3    2.84    1.59
  -1 -20   3    4.49    1.67
  -1  20   3    3.62    1.22
   1 -20  -2   36.85    5.03
  -1 -20   2   39.90    4.92
  -1  20   2   41.79    4.15
  -1 -20   1  216.58   15.48
   1 -20  -1  224.19   15.87
  -1  20   1  176.21   17.14
  -1  20   1  209.44   14.08
   1  20  -1  201.02   13.68
  -1 -20   0  235.08   16.69
   1 -20   0  230.52   16.85
   1  20   0  221.90   15.02
  -1  20   0  228.35   19.11
   1  20   1    0.13    0.62
   1 -20   1    0.72    1.00
  -1 -20  -1    0.23    1.22
  -1  20  -1   -0.41    1.70
   1  20   2   -0.39    0.83
  -1 -20  -2    0.22    0.88
   1 -20   2   -0.47    1.08
  -1  20  -2    0.40    1.35
   1  20   3    1.18    0.93
   1 -20   3    1.58    1.21
  -1  20  -3    0.77    1.51
   1  20   4    0.13    0.64
  -1  20  -4   -0.37    1.26
   1 -20   4   -0.86    1.30
   1 -20   5   12.60    2.02
   1  20   5   11.60    1.98
   1 -20   5   14.12    2.70
  -1  20  -5    9.09    2.91
   1 -20   6   42.14    3.85
   1  20   6   38.76    3.84
   1 -20   6   36.41    4.47
  -1  20  -6   46.04    6.21
   1 -20   7    3.16    1.00
   1  20   7    2.92    0.95
   1 -20   7    2.16    1.23
  -1  20  -7    2.67    1.75
   1  20   8  112.52    8.22
   1 -20   8  119.45    9.09
   1 -20   8  128.46   10.94
  -1  20  -8  137.42   11.05
   1 -20   9   47.25    5.77
  -1  20  -9   54.35    5.95
  -1 -21   7   90.01    7.03
   1  21  -6    4.11    1.78
  -1 -21   6    2.90    1.13
  -1  21   6    5.49    1.10
   1 -21  -5   68.52    6.49
  -1 -21   5   73.67    6.29
  -1  21   5   68.45    5.42
   1 -21  -4    4.41    1.53
  -1 -21   4    3.30    1.28
  -1  21   4    5.97    1.28
   1 -21  -3   69.77    6.66
  -1 -21   3   66.46    6.26
  -1  21   3   65.75    5.39
  -1 -21   2   10.38    2.21
   1 -21  -2   12.01    2.54
  -1  21   2    9.99    1.74
   1 -21  -1    0.21    0.90
  -1 -21   1    0.37    0.90
  -1  21   1    0.65    0.60
   1  21  -1    0.09    0.65
   1 -21   0   47.70    5.23
  -1 -21   0   42.16    4.82
  -1  21   0   45.06    6.36
   1  21   0   40.34    3.77
  -1  21   0   42.60    3.94
  -1  21  -1    2.06    1.79
  -1 -21  -1    2.45    1.31
   1 -21   1    1.61    1.19
  -1  21  -1    2.02    0.85
   1  21   1    1.63    0.77
   1  21   2   86.87    6.43
  -1  21  -2   75.60    6.11
  -1  21  -2   95.92    9.50
   1 -21   2   88.88    7.69
  -1  21  -3   40.63    3.79
   1  21   3   49.12    4.20
   1 -21   3   56.80    5.44
  -1  21  -3   52.91    6.71
   1 -21   4    5.40    1.29
   1  21   4    6.16    1.30
   1 -21   4    4.70    1.54
  -1  21  -4    3.02    1.76
   1 -21   5  300.37   18.77
   1  21   5  287.89   18.79
   1 -21   5  299.07   19.84
  -1  21  -5  349.15   22.34
   1 -21   6    5.48    1.15
   1  21   6    5.87    1.18
   1 -21   6    3.56    1.31
  -1  21  -6    5.66    2.04
  -1  22   3    1.40    0.64
  -1 -22   2    2.87    1.15
   1 -22  -2    3.14    1.21
  -1  22   2    3.91    0.93
  -1 -22   1    8.60    1.81
   1 -22  -1    9.90    2.10
  -1  22   1    9.25    1.43
   1 -22   0   22.67    3.07
  -1 -22   0   19.56    2.78
   1  22   0   18.75    2.04
  -1  22   0   19.55    2.16
   1 -22   1    0.46    0.89
  -1  22  -1    0.73    0.51
   1  22   1    0.07    0.43
   1 -22   2   10.23    2.00
   1  22   2   10.05    1.46
  -2   0  21    0.59    0.71
   2   0 -21   -0.33    0.63
  -2   0  20   17.25    2.68
  -2   0  19    0.63    2.32
  -2   0  19   -0.36    1.16
  -2   0  18   58.94   10.27
  -2   0  18   46.97    5.34
  -2   0  17   -0.83    2.57
  -2   0  17   -0.43    1.23
  -2   0  17    0.68    0.91
  -2   0  16  154.01   20.09
  -2   0  16  165.93   14.29
  -2   0  16  209.25   13.97
  -2   0  16  207.86   14.58
  -2   0  15   -0.50    1.10
  -2   0  15    1.23    0.91
  -2   0  15    0.43    1.15
  -2   0  15    0.88    3.01
  -2   0  15   -2.13    5.12
  -2   0  14   45.00    5.49
  -2   0  14   58.98    5.30
  -2   0  14   55.47    5.50
  -2   0  14   21.48    6.36
  -2   0  14   46.68   10.17
  -2   0  14   18.44    9.79
  -2   0  13    5.77    7.06
  -2   0  13    0.19    0.93
  -2   0  13    3.35    1.35
  -2   0  13    0.22    0.93
  -2   0  13    2.12    2.19
  -2   0  13   -0.31    1.13
  -2   0  12   18.25    3.60
  -2   0  12   20.61    3.25
  -2   0  12   16.04    6.03
  -2   0  12   15.97    5.25
  -2   0  12   14.15    7.84
  -2   0  11    0.25    0.86
  -2   0  11    3.49    1.45
  -2   0  11    0.62    1.49
  -2   0  11    1.59    4.42
  -2   0  11    1.65    2.81
  -2   0  10 1005.05   86.99
  -2   0  10  753.46   74.76
  -2   0   9    0.19    0.71
  -2   0   9    0.54    1.50
  -2   0   9    3.80    3.93
  -2   0   8  231.38   13.94
  -2   0   8  111.83   15.13
  -2   0   8  154.92   21.83
  -2   0   8  199.24   13.29
  -2   0   7    0.29    0.73
  -2   0   7   -0.46    1.57
  -2   0   7    0.95    2.95
  -2   0   7    0.92    0.69
   2   0  -6  106.74    7.15
  -2   0   6   90.43    6.82
  -2   0   6   85.12   13.04
  -2   0   5    0.28    0.53
   2   0  -5   -0.10    0.54
  -2   0   5    1.51    0.68
  -2   0   4  191.52   13.23
  -2   0   4  222.87   19.54
   2   0  -4  236.91   13.79
  -2   0   3    0.06    0.36
   2   0  -3    0.08    0.45
  -2   0   3    0.69    0.46
   2   0  -2 1567.45   86.40
  -2   0   2 1675.45   86.31
   2   0  -1    0.70    0.26
   2   0  -1    0.94    0.35
  -2   0   1    1.27    0.47
   2   0  -1    0.36    0.35
   2   0   0  763.20   43.92
   2   0   0  795.49   43.93
   2   0   0  731.80   43.72
   2   0   0  768.73   43.98
   2   0   0  697.45   43.59
   2   0   0  741.85   43.70
   2   0   1    0.47    0.20
   2   0   1    2.08    0.36
   2   0   1    0.47    0.35
   2   0   1    0.36    0.18
   2   0   1    0.44    0.22
   2   0   1    2.03    0.56
   2   0   1    1.04    0.33
   2   0   2  309.88   17.50
   2   0   2  276.80   17.38
   2   0   2  291.64   17.36
   2   0   2  269.08   17.32
   2   0   2  291.96   17.23
   2   0   2  299.48   17.28
   2   0   2  269.72   17.10
   2   0   2  291.70   17.14
   2   0   2  324.18   17.89
   2   0   2  334.78   21.04
   2   0   3    0.74    0.48
  -2   0  -3    0.12    0.41
   2   0   3    0.10    0.30
   2   0   3    0.20    0.34
   2   0   3    0.23    0.31
   2   0   3    0.20    0.26
   2   0   3    0.11    0.46
   2   0   3    2.57    0.56
   2   0   3    2.15    0.89
   2   0   3   -0.71    2.08
   2   0   3    0.61    0.36
   2   0   4 3122.88  178.75
   2   0   4 3257.55  178.93
   2   0   4 3020.03  178.96
   2   0   4 2747.65  178.63
   2   0   4 3018.17  185.96
   2   0   5    2.02    0.65
   2   0   5   -0.63    2.64
   2   0   5    0.37    0.44
   2   0   5    1.56    0.50
   2   0   6    5.57    4.15
   2   0   6    6.58    1.21
   2   0   6    5.96    1.19
   2   0   6    6.90    1.08
   2   0   7    0.97    4.04
   2   0   7    0.43    0.56
   2   0   8 2632.54  192.52
   2   0   8 3118.21  178.02
   2   0   9   -1.35    4.94
   2   0   9    0.15    0.69
   2   0  10 1622.22  153.65
   2   0  10 2498.51  139.24
   2   0  11    0.44    0.87
   2   0  11    0.96    1.47
   2   0  11   -0.60    2.50
   2   0  11   -1.76    5.47
   2   0  11    0.47    0.78
   2   0  12  375.25   21.11
   2   0  12  485.57   25.82
   2   0  12  419.01   29.82
   2   0  12  196.83   33.50
   2   0  12  224.85   19.90
   2   0  13    0.19    0.93
   2   0  13    2.15    5.18
   2   0  13    1.50    3.12
   2   0  14   64.36    5.93
   2   0  14   29.68   12.91
   2   0  14   52.55   10.01
   2   0  14   21.82    5.54
   2   0  15    1.70    3.33
   2   0  15    0.55    1.52
   2   0  15   -0.23    1.21
   2   0  16  183.07   14.20
   2   0  17    0.24    1.16
   2   0  18  287.79   20.10
   2   0  19   -0.20    1.09
   2   0  20   17.01    2.75
   2   0  21   -0.39    0.76
   2  -1 -21   25.65    3.02
  -2  -1  21   30.86    3.26
  -2   1  21   30.06    3.23
  -2  -1  20    4.82    1.58
  -2   1  20    5.56    1.55
  -2   1  19   29.11    6.76
  -2  -1  19   25.46    6.47
  -2  -1  19   22.85    3.30
  -2   1  19   22.81    3.00
  -2   1  19   21.21    3.25
  -2  -1  18    2.94    3.38
  -2   1  18    1.49    3.11
  -2   1  18    2.40    1.26
  -2  -1  18    2.65    1.56
  -2   1  18    1.82    1.26
  -2  -1  17   75.18   12.45
  -2   1  17   70.37   12.05
  -2  -1  17   64.68    7.22
  -2   1  17   81.49    7.48
  -2  -1  17   83.24    7.62
  -2   1  17   83.39    7.03
  -2   1  16   99.73   15.19
  -2  -1  16  107.37   15.67
  -2  -1  16  108.98   10.06
  -2   1  16  116.60    9.84
  -2   1  16  129.27    9.61
  -2  -1  16  116.63    9.90
  -2   1  15    8.46    2.32
  -2  -1  15    8.24    2.35
  -2   1  15   11.00    2.18
  -2  -1  15   10.19    2.40
  -2   1  15    7.08    2.10
  -2   1  15    4.42    4.62
  -2  -1  15    9.65    5.19
  -2   1  15    2.16    6.03
  -2  -1  15    6.26    7.11
  -2  -1  14   74.94    7.16
  -2   1  14   64.14    6.76
  -2   1  14   77.31    6.46
  -2   1  14   69.43    6.52
  -2  -1  14   79.49    6.94
  -2  -1  14   34.88    8.38
  -2   1  14   50.08   10.62
  -2  -1  14   70.44   12.20
  -2   1  14   41.46    8.81
  -2   1  14   35.50   13.17
  -2  -1  14   34.16   13.01
  -2   1  13   66.78   18.16
  -2  -1  13   67.80   17.68
  -2   1  13  101.63    8.38
  -2   1  13  114.52    8.47
  -2  -1  13  111.99    8.80
  -2  -1  13  114.49    9.24
  -2   1  13  100.12    8.85
  -2   1  13   61.65   11.01
  -2  -1  13   55.32   10.74
  -2  -1  13  102.69    9.91
  -2   1  13  102.67    9.90
  -2   1  12  521.94   57.14
  -2  -1  12  450.02   54.00
  -2   1  12  592.02   49.00
  -2  -1  12  605.00   49.29
  -2   1  12  719.26   39.60
  -2   1  12  660.42   39.99
  -2  -1  12  691.21   40.26
  -2   1  12  362.09   42.55
  -2  -1  12  404.80   43.29
  -2  -1  12  796.17   42.13
  -2   1  12  723.36   41.59
  -2   1  11   10.72    2.56
  -2  -1  11   11.58    2.68
  -2  -1  11   10.86    2.29
  -2   1  11   11.30    2.39
  -2   1  11    5.54    3.00
  -2   1  11    1.61    2.54
  -2  -1  11    3.71    2.75
  -2   1  11   11.45    6.83
  -2  -1  11   12.41    7.16
  -2   1  11    7.38    4.13
  -2  -1  11    7.44    4.00
  -2   1  10  146.81   23.40
  -2  -1  10  122.30   20.99
  -2  -1  10  104.59   14.55
  -2   1  10   90.41   14.11
  -2   1  10  203.00   13.39
  -2  -1  10  232.29   14.00
  -2  -1  10  190.78   13.00
  -2  -1   9   28.35    9.78
  -2   1   9   38.73   11.11
  -2   1   9   24.12    6.18
  -2  -1   9   35.63    7.18
  -2   1   9   58.22    5.54
  -2  -1   9   65.49    5.84
  -2  -1   9   55.72    5.34
  -2  -1   8    3.24    4.24
  -2   1   8   -1.13    3.85
  -2   1   8    0.99    2.27
  -2  -1   8    0.50    1.55
  -2   1   8    1.15    0.91
  -2  -1   8    1.75    0.96
  -2  -1   7   50.28   10.99
  -2   1   7   55.51   11.59
  -2   1   7   36.27    7.03
  -2  -1   7   51.87    8.01
   2   1  -7   74.06    6.16
  -2   1   7   73.90    5.88
  -2  -1   7   72.50    5.83
  -2   1   6    1.65    2.83
  -2  -1   6    5.49    3.63
  -2   1   6    0.41    1.86
  -2  -1   6    3.34    2.42
   2   1  -6    6.75    1.65
   2  -1  -6    9.90    1.50
  -2   1   6    6.43    1.40
  -2  -1   6    8.75    1.57
  -2  -1   5  104.98    7.70
  -2   1   5  105.65    7.72
   2  -1  -5  110.98    7.53
  -2   1   5  113.47    7.87
   2   1  -5  109.71    8.37
  -2   1   5   90.57   13.17
  -2  -1   5   90.48   12.77
  -2  -1   4  114.26    8.29
   2  -1  -4  126.97    7.95
  -2  -1   4  127.76    8.08
  -2   1   4  129.74    8.57
   2  -1  -4  116.23    8.15
   2   1  -4  123.62    9.14
  -2   1   4  119.82    8.32
  -2   1   4  141.40   14.25
  -2  -1   4  119.05   13.34
   2  -1  -3   24.82    2.04
  -2   1   3   23.47    1.82
  -2  -1   3   23.63    2.30
  -2  -1   3   25.84    2.22
   2   1  -3   22.81    2.75
   2  -1  -3   23.92    2.21
  -2  -1   3   22.58    4.82
   2  -1  -2  113.67    7.17
   2   1  -2  110.68    7.90
   2  -1  -2  113.35    6.99
  -2  -1   2  104.65    7.17
   2  -1  -1   13.07    1.15
  -2  -1   1   10.70    1.11
   2  -1  -1   11.47    0.80
   2   1  -1   13.30    1.65
  -2   1   1   12.41    1.33
  -2   1   1   11.37    1.08
   2  -1  -1   10.38    1.11
   2  -1   0  333.32   19.17
   2  -1   0  320.28   19.14
  -2  -1   0  314.41   18.90
   2   1   0  343.61   20.10
   2   1   0  362.72   19.19
   2  -1   0  332.37   19.12
   2  -1   0  300.73   18.90
  -2   1   0  307.62   18.86
   2   1   0  317.32   19.49
  -2   1   0  354.28   19.45
   2  -1   0  308.10   19.05
   2  -1   1  550.98   36.24
   2   1   1  551.51   36.27
   2   1   1  789.28   37.01
   2  -1   1  851.59   36.25
   2  -1   1  579.55   36.32
   2   1   1  605.81   36.24
   2  -1   1  587.58   36.31
   2  -1   1  585.77   36.28
   2  -1   1  829.37   37.24
   2   1   1  662.97   36.71
   2  -1   1  634.44   36.71
  -2   1  -1  639.45   36.52
   2  -1   1  572.66   36.29
  -2   1  -1  744.86   37.24
   2   1   1  587.31   36.26
   2  -1   1  538.22   36.32
   2   1   2  400.62   25.14
   2  -1   2  427.17   25.13
   2   1   2  425.06   25.15
   2  -1   2  414.37   25.19
   2   1   2  429.02   25.24
   2   1   2  462.01   28.29
   2  -1   2  460.06   24.90
   2  -1   2  495.49   29.53
   2  -1   2  426.62   25.23
   2   1   2  398.90   24.89
   2  -1   2  406.92   25.09
   2  -1   2  577.66   26.25
   2   1   2  406.67   24.72
   2   1   2  400.93   24.82
   2  -1   2  470.75   25.68
   2   1   2  473.66   25.64
  -2   1  -2  632.98   27.45
  -2   1  -2  491.86   25.95
   2   1   2  408.48   26.02
  -2   1  -2  462.22   25.24
   2  -1   3 1168.95   64.27
   2   1   3 1103.74   64.27
   2   1   3 1079.72   64.38
   2  -1   3 1111.77   64.13
   2  -1   3 1077.98   64.36
   2   1   3 1203.63   64.34
   2   1   3 1160.68   64.46
   2   1   3 1254.85   69.81
   2  -1   3 1043.15   69.38
   2  -1   3  924.18   64.27
   2  -1   3 1530.99   65.72
   2  -1   3  963.79   64.50
   2   1   3 1256.53   65.00
   2  -1   3 1212.91   65.03
   2  -1   3  970.65   63.84
  -2   1  -3 1467.34   66.52
  -2   1  -3  994.77   64.72
   2   1   3 1369.75   65.21
  -2   1  -3 1147.21   64.14
   2  -1   4 4418.96  219.39
   2  -1   4 3418.86  218.24
   2  -1   4 3383.46  218.37
   2  -1   4 3260.02  224.70
   2   1   4 3743.04  225.33
   2   1   4 3591.74  218.35
   2  -1   4 4874.27  223.77
   2   1   4 3909.40  218.28
   2  -1   4 3626.51  217.98
   2  -1   4 3924.24  218.24
   2   1   4 3769.49  218.20
   2   1   4 3814.72  218.39
   2  -1   4 3643.15  218.33
  -2   1  -4 4024.91  220.11
   2   1   4 4948.88  219.37
   2  -1   5  404.49   26.18
   2   1   5  435.41   34.25
   2  -1   5  402.24   30.35
   2  -1   5  378.53   33.54
   2   1   5  450.78   26.25
   2   1   5  447.81   26.07
   2  -1   5  440.43   26.18
   2  -1   5  425.64   26.26
   2   1   5  416.43   26.22
   2  -1   5  427.45   25.81
  -2   1  -5  397.25   27.63
   2   1   6  705.70   52.96
   2  -1   6  604.72   51.89
   2  -1   6  661.62   42.61
   2   1   6  721.07   42.73
   2   1   6  754.14   42.79
   2  -1   6  721.09   42.64
   2   1   6  742.73   42.45
   2   1   7  363.68   34.74
   2  -1   7  325.46   33.87
   2   1   7  435.68   23.98
   2   1   7  373.19   24.15
   2  -1   7  367.21   24.12
   2  -1   8   -1.16    3.60
   2   1   8   -1.15    3.59
   2  -1   8    2.84    1.14
   2   1   8    6.06    1.41
   2   1   9   52.40   13.51
   2  -1   9   82.33   16.70
   2  -1   9   86.44    6.99
   2   1   9   83.38    6.91
   2   1  10  207.23   30.34
   2  -1  10  202.85   30.29
   2   1  10  291.14   18.78
   2  -1  10  282.40   18.71
   2  -1  11   73.84    8.01
   2   1  11   98.58    8.33
   2  -1  11  126.84    9.49
   2   1  11   86.29    8.08
   2   1  11   81.67   18.51
   2  -1  11   82.77   18.70
   2  -1  11  176.71   12.60
   2   1  11  173.71   16.03
   2  -1  11  164.77   15.74
   2   1  11   77.48   13.32
   2   1  11  172.86   12.24
   2   1  11  122.37    8.39
   2   1  11  111.51    8.55
   2  -1  11  120.81    8.74
   2  -1  12   47.54    5.99
   2   1  12   53.11   15.54
   2  -1  12   49.15   15.05
   2   1  12   97.54   12.43
   2   1  12   36.76    9.79
   2  -1  12   86.30   12.01
   2  -1  12  114.25   10.20
   2   1  12   87.06    6.60
   2  -1  12   91.13    7.05
   2   1  12   80.81    6.82
   2  -1  13   17.09    9.43
   2   1  13    4.31    5.27
   2   1  13    4.19    3.96
   2  -1  13   12.08    4.78
   2  -1  13   21.12    4.49
   2   1  13   19.22    5.79
   2  -1  13   19.60    3.11
   2   1  13   16.57    2.92
   2   1  13   24.15    3.05
   2   1  14   11.48    8.64
   2  -1  14   29.46   12.73
   2   1  14   43.41    4.45
   2   1  14   41.62    4.76
   2  -1  14   39.97    4.74
   2   1  14   40.74    8.93
   2   1  14   15.40    4.78
   2  -1  14   24.03    5.65
   2  -1  14   30.06    7.72
   2   1  15   75.45    7.47
   2  -1  15   84.33    7.74
   2   1  15   64.63   11.77
   2  -1  15   65.46   11.90
   2   1  16   80.16    7.95
   2  -1  16   85.92    8.11
   2   1  17    2.90    1.61
   2  -1  17    1.90    1.51
   2  -1  17    1.67    3.27
   2  -1  18  102.52    9.10
   2   1  18  105.31    9.23
   2  -1  18  106.74   14.51
   2  -1  19   34.70    4.41
   2   1  19   34.87    4.54
   2  -1  19   43.82    8.16
   2  -1  20  208.01   14.58
   2   1  20  209.77   14.72
   2   1  21   15.43    2.36
  -2  -2  21    2.56    2.09
   2  -2 -21    0.52    0.62
  -2  -2  21    1.12    0.75
  -2   2  20   48.04    4.38
  -2   2  20   49.52    4.80
  -2  -2  20   51.54    4.85
   2  -2 -20   43.43    4.62
  -2  -2  19   29.30    6.59
  -2   2  19   22.34    6.14
  -2  -2  19   31.37    3.91
  -2   2  19   30.55    3.88
  -2   2  19   27.86    3.41
  -2  -2  18    6.40    3.97
  -2   2  18    4.40    4.10
  -2  -2  18    7.02    2.05
  -2   2  18    7.21    1.79
  -2   2  18    6.97    1.97
  -2   2  17    6.53    4.55
  -2  -2  17    3.98    3.68
  -2  -2  17    4.76    1.99
  -2   2  17    6.46    1.80
  -2   2  17    6.36    2.04
  -2  -2  17    3.81    1.80
  -2  -2  16   69.37   12.25
  -2   2  16   51.79   11.00
  -2   2  16   71.70    6.97
  -2   2  16   77.39    6.78
  -2  -2  16   69.74    7.06
  -2  -2  16   66.94    7.13
  -2   2  15   66.70   19.68
  -2  -2  15   81.37   20.52
  -2  -2  15  118.15   16.53
  -2   2  15  105.02   15.96
  -2   2  15  134.95   10.27
  -2   2  15  142.02   10.72
  -2  -2  15  136.92   10.83
  -2  -2  15  126.08   10.87
  -2   2  14   70.23   19.27
  -2  -2  14   94.37   21.05
  -2   2  14   86.39   14.31
  -2  -2  14  114.40   16.08
  -2   2  14   77.20   12.81
  -2  -2  14   73.77   12.78
  -2   2  14  129.69   10.01
  -2  -2  14  146.72   10.62
  -2   2  14  139.53    9.95
  -2  -2  14  144.81   10.90
  -2   2  13   44.23   14.84
  -2  -2  13   57.25   15.53
  -2  -2  13   84.50    7.56
  -2   2  13   71.35    7.09
  -2  -2  13   36.95    8.47
  -2   2  13   46.67    9.21
  -2   2  13   92.17    7.01
  -2   2  13   86.32    7.00
  -2   2  12    4.10    1.42
  -2  -2  12    2.66    3.02
  -2  -2  12    3.34    1.57
  -2   2  12    3.50    3.22
  -2   2  12    1.86    3.66
  -2  -2  12    1.70    4.09
  -2   2  12    2.62    1.36
  -2  -2  12    5.85    1.82
  -2  -2  12    5.67    2.05
  -2  -2  12    1.95    1.82
  -2   2  12    2.67    3.27
  -2   2  12    1.95    2.56
  -2  -2  11  143.60   17.83
  -2   2  11  137.97   19.07
  -2   2  11  116.41   16.83
  -2   2  11  230.57   14.26
  -2   2  11  194.23   21.71
  -2  -2  11  237.04   23.13
  -2  -2  11  233.27   15.71
  -2  -2  11  280.49   16.77
  -2   2  11  221.09   15.75
  -2   2  11  201.22   14.59
  -2  -2  11  238.11   15.27
  -2   2  11  176.92   27.68
  -2  -2  11  141.20   24.40
  -2   2  11  105.68   20.18
  -2  -2  10  671.02   31.97
  -2   2  10  516.63   30.59
  -2   2  10  277.60   31.98
  -2  -2  10  308.61   32.63
  -2   2  10  400.99   43.94
  -2  -2  10  319.47   39.91
  -2  -2  10  543.11   30.62
  -2   2   9  568.49   30.84
  -2   2   9  315.50   32.63
  -2  -2   9  343.40   33.21
  -2  -2   9  365.91   40.45
  -2   2   9  460.18   44.39
  -2  -2   9  586.84   30.94
  -2   2   8   33.73    3.85
  -2  -2   8   31.71    6.20
  -2   2   8   19.95    5.17
  -2   2   8   24.55    8.64
  -2  -2   8   19.05    7.72
  -2  -2   8   44.37    4.34
   2   2  -7  547.62   30.53
  -2   2   7  503.52   29.17
  -2  -2   7  322.38   31.75
  -2   2   7  308.82   31.48
  -2  -2   7  414.83   38.31
  -2   2   7  402.07   39.10
  -2  -2   7  540.47   29.38
  -2   2   6  294.91   17.76
  -2   2   6  279.45   18.15
   2   2  -6  305.36   19.19
  -2  -2   6  179.45   19.96
  -2   2   6  174.41   19.75
  -2  -2   6  325.91   18.13
  -2   2   6  271.02   26.71
  -2  -2   6  282.50   26.30
  -2  -2   5  897.74   49.81
  -2   2   5  819.56   58.93
  -2  -2   5  730.54   56.92
  -2   2   5  847.41   50.02
   2   2  -5  772.39   50.80
  -2   2   5  821.96   49.47
   2  -2  -4   39.92    3.07
  -2  -2   4   42.41    3.71
  -2   2   4   39.02    3.07
  -2  -2   4   41.82    7.34
  -2   2   4   40.69    3.50
   2   2  -4   35.35    4.41
  -2  -2   4   45.49    3.37
  -2   2   4   44.60    3.94
  -2   2   4   51.96    3.95
   2  -2  -3 3268.94  203.76
  -2   2   3 3332.49  203.85
  -2  -2   3 3693.26  204.47
  -2  -2   3 3715.33  210.15
  -2   2   3 3746.44  204.76
   2   2  -3 2942.38  205.47
  -2   2   3 3299.06  204.09
  -2   2   3 4566.31  205.28
  -2   2   3 4396.81  205.06
   2  -2  -2  806.82   49.48
   2  -2  -2  848.59   49.70
  -2  -2   2  852.26   49.89
  -2  -2   2 1019.98   54.08
  -2   2   2 1162.80   51.29
   2   2  -2  659.89   50.76
   2  -2  -2  836.67   49.78
  -2   2   2  968.05   50.39
  -2   2   2  747.16   49.57
  -2   2   2 1033.20   50.67
   2  -2  -1  889.97   50.86
   2  -2  -1  913.07   50.98
  -2   2   1 1290.05   53.08
   2   2  -1  737.93   52.02
   2  -2  -1  874.40   50.96
  -2   2   1  749.26   50.68
   2  -2  -1  843.85   50.86
  -2   2   1 1076.02   52.06
  -2  -2   1 1105.81   53.28
   2  -2   0  727.88   43.76
   2  -2   0  765.67   43.59
   2   2   0  666.46   43.53
   2   2   0  764.90   43.63
   2  -2   0  714.43   43.72
  -2   2   0  944.35   44.02
  -2   2   0  831.69   44.80
  -2   2   0  991.95   45.90
   2   2   0  562.28   44.38
   2   2   0  824.34   44.94
   2   2   1 1441.55  106.78
  -2   2  -1 2344.36  108.88
  -2   2  -1 1771.71  107.35
   2  -2   1 1766.57  106.62
   2  -2   1 1783.84  106.58
   2  -2   1 1833.08  106.54
   2  -2   1 2267.82  107.72
   2  -2   1 1828.88  106.51
   2  -2   1 1859.91  106.31
   2   2   1 1627.00  106.34
   2  -2   1 1796.85  106.74
   2   2   1 1914.34  106.71
   2   2   1 2639.38  107.86
   2   2   1 2260.01  107.34
  -2   2  -2  310.69   17.58
   2   2   2  226.15   14.95
  -2  -2  -2  219.30   14.73
   2  -2   2  217.86   15.42
   2   2   2  204.91   16.36
  -2   2  -2  221.33   15.86
   2   2   2  262.07   14.83
   2  -2   2  274.44   15.42
   2  -2   2  345.10   16.55
   2  -2   2  244.21   15.20
   2   2   2  276.86   15.11
   2  -2   2  269.68   15.04
   2   2   2  244.82   15.10
   2  -2   2  290.16   15.63
   2   2   2  293.94   15.55
   2   2   2  302.42   18.12
  -2   2  -3 2756.90  149.64
   2   2   3 2812.77  148.65
   2  -2   3 2266.85  147.53
   2  -2   3 2101.72  147.28
   2  -2   3 3219.47  148.61
   2   2   3 2442.90  147.14
   2  -2   3 2614.30  147.07
   2   2   3 2652.35  147.16
   2   2   3 2637.19  147.65
   2  -2   3 2686.59  147.80
   2   2   3 2820.78  152.55
   2   2   3 2500.09  147.42
   2  -2   3 2579.41  153.14
   2  -2   4   18.91    1.72
   2  -2   4   18.38    1.87
   2   2   4   18.80    1.78
   2   2   4   20.71    1.83
   2  -2   4   10.14    1.68
   2  -2   4   15.75    2.19
   2   2   4   14.63    1.79
   2  -2   4    8.85    3.87
   2   2   4   15.98    4.57
   2  -2   4   21.39    4.37
  -2   2  -4   10.97    2.51
   2   2   4   18.95    2.51
   2  -2   5    2.33    0.78
   2   2   5    1.95    0.66
   2  -2   5    1.97    0.94
   2  -2   5    1.51    0.67
   2  -2   5    1.24    0.65
   2  -2   5    1.64    0.56
   2   2   5    1.61    0.67
   2  -2   5    1.32    2.91
   2   2   5   -0.63    2.46
   2  -2   5    3.23    2.79
  -2   2  -5    1.87    1.38
   2   2   5    1.59    0.92
   2  -2   6   91.76    6.98
   2   2   6  121.50   15.16
   2  -2   6   83.54   13.24
   2  -2   6   62.31   10.19
   2   2   6  126.10    8.48
   2  -2   6   90.68    6.90
   2   2   6   88.32    6.62
   2   2   6   97.26    6.94
   2  -2   6   97.27    6.78
   2   2   7  369.75   34.24
   2  -2   7  302.84   32.48
   2   2   7  381.22   22.82
   2  -2   7  364.10   23.10
   2   2   8  542.35   50.81
   2  -2   8  616.59   38.16
   2   2   8  663.59   37.85
   2   2   9  108.72   19.28
   2  -2   9   96.87   18.42
   2  -2   9  138.10    9.94
   2   2  10  452.40   28.62
   2  -2  10  345.40   42.36
   2   2  10  331.29   42.13
   2  -2  10  531.43   29.90
   2   2  10  455.21   28.73
   2   2  11   12.81    2.04
   2  -2  11   11.80    2.17
   2   2  11    7.84    1.78
   2  -2  11    8.58    3.66
   2   2  11    4.47    3.63
   2   2  11   16.21    4.72
   2  -2  11   16.62    3.74
   2  -2  11   17.62    9.17
   2   2  11    7.08    6.53
   2   2  11    9.29    2.00
   2  -2  11   10.14    2.24
   2   2  12   68.02   14.08
   2  -2  12  171.57   17.49
   2   2  12  216.84   18.75
   2  -2  12  192.20   14.63
   2  -2  12  154.54   11.07
   2   2  12  143.59   10.80
   2   2  12  142.31   10.43
   2  -2  12   87.81   20.99
   2   2  12   61.34   18.39
   2   2  13   86.80   16.72
   2  -2  13  180.00   19.24
   2  -2  13  188.61   15.65
   2   2  13  218.35   20.38
   2   2  13  163.20   12.33
   2   2  13  162.80   11.89
   2  -2  13  172.75   12.46
   2  -2  13  126.91   25.78
   2   2  13  103.70   23.74
   2  -2  14   22.70    6.86
   2  -2  14   13.56    4.26
   2  -2  14   28.32    5.44
   2   2  14   28.22    7.48
   2   2  14    3.42    4.05
   2   2  14   13.11    4.19
   2  -2  14   29.27    3.86
   2   2  14   28.05    3.52
   2   2  14   25.93    3.71
   2   2  14    9.18    7.90
   2  -2  14   24.64   12.10
   2   2  15   36.97    4.89
   2  -2  15   43.15    5.11
   2   2  15   40.18    4.67
   2  -2  15   36.31    8.75
   2   2  15   32.11    8.23
   2   2  16   61.95    6.27
   2  -2  16   67.17    6.86
   2   2  16   67.12    6.94
   2  -2  17    5.92    4.41
   2   2  17    5.84    2.15
   2  -2  17    6.08    2.09
   2   2  17    9.50    2.18
   2  -2  18   51.93   10.04
   2  -2  18   57.26    6.01
   2   2  18   54.31    6.04
   2  -2  19   12.54    4.74
   2   2  19    9.83    2.34
   2  -2  19   15.08    2.74
   2   2  20   28.39    3.72
   2  -2  20   28.67    3.64
  -2  -3  21   20.08    4.30
  -2  -3  21    8.56    1.62
  -2  -3  20   24.77    5.91
  -2  -3  20   28.49    3.34
  -2   3  20   28.03    3.05
   2  -3 -20   23.14    3.07
  -2  -3  19    8.08    1.91
  -2   3  19    7.75    1.76
  -2  -3  19    6.77    3.35
  -2   3  19    4.77    3.44
  -2  -3  18    0.84    1.10
  -2  -3  18   -0.20    0.99
  -2   3  18    0.50    1.00
  -2  -3  18   -1.35    2.48
  -2   3  18   -0.71    2.41
  -2  -3  17  130.04   12.22
  -2   3  17  174.62   12.31
  -2   3  17  172.32   12.68
  -2  -3  17  177.13   12.82
  -2  -3  17  213.27   20.50
  -2   3  17  130.97   17.52
  -2  -3  16  204.35   16.40
  -2  -3  16  248.77   24.23
  -2   3  16  177.79   22.00
  -2   3  16  235.21   16.06
  -2   3  16  222.51   16.24
  -2  -3  16  252.57   16.87
  -2  -3  15   20.33    3.64
  -2   3  15   26.97   11.74
  -2  -3  15    1.97    4.90
  -2  -3  15   20.96    7.00
  -2   3  15   23.11    7.43
  -2   3  15   24.08    3.44
  -2  -3  15   26.43    3.89
  -2   3  15   25.89    3.69
  -2   3  14  185.15   13.14
  -2  -3  14  202.43   14.01
  -2  -3  14  118.91   24.52
  -2   3  14  107.30   24.76
  -2  -3  14  166.84   13.65
  -2   3  14  132.69   18.40
  -2  -3  14  174.95   20.27
  -2   3  13  148.62   10.25
  -2  -3  13  149.44   11.86
  -2   3  13   82.38   20.35
  -2  -3  13   99.45   21.25
  -2  -3  13  149.73   11.15
   2  -3 -13  166.40   13.00
  -2   3  13  256.59   19.55
  -2   3  13   87.70   13.38
  -2   3  13   52.17   12.97
  -2  -3  13   76.69   12.85
  -2  -3  12   39.81    8.26
  -2   3  12   45.35    8.78
  -2   3  12   53.90   10.88
  -2   3  12   74.82    6.12
  -2  -3  12   63.86   11.78
  -2   3  12   91.82   13.71
  -2  -3  12   70.65    7.19
  -2  -3  12   72.38    7.51
  -2  -3  12   69.42    6.83
  -2   3  12   28.76   12.17
  -2  -3  12   44.97   13.18
  -2   3  11   57.81   15.61
  -2   3  11   51.97   12.62
  -2  -3  11   58.74   14.59
  -2  -3  11   75.81   12.51
  -2  -3  11  104.49    8.67
  -2   3  11  134.64   15.68
  -2  -3  11  126.01    9.61
  -2   3  11   77.58    7.37
  -2  -3  11  107.84    8.44
  -2   3  11   75.97   10.91
  -2   3  11   72.25   11.96
  -2   3  11   60.29   13.85
  -2  -3  11   62.50   10.17
  -2   3  10    0.80    0.89
  -2  -3  10   -0.56    1.35
  -2   3  10    1.10    2.02
  -2   3  10    1.56    3.76
  -2  -3  10    1.34    4.57
  -2  -3  10    0.21    0.89
  -2   3   9    1.54    1.14
  -2  -3   9   -0.52    1.77
  -2   3   9    1.01    2.11
  -2   3   9    5.54    5.09
  -2  -3   9    1.20    4.71
  -2  -3   9    1.92    1.19
   2   3  -8  167.45   13.53
  -2   3   8  181.60   12.60
  -2  -3   8  128.04   15.04
  -2   3   8  183.13   16.53
  -2  -3   8  134.45   19.74
  -2   3   8  155.80   22.13
  -2  -3   8  200.73   12.99
  -2   3   7  446.26   27.65
   2   3  -7  435.71   29.28
  -2   3   7  481.39   32.50
  -2  -3   7  387.03   36.45
  -2   3   7  415.24   39.10
  -2  -3   7  515.23   28.23
  -2   3   6   13.50    1.98
  -2   3   6   11.82    2.38
   2   3  -6   11.50    2.66
  -2   3   6   15.05    4.11
  -2  -3   6   11.49    3.59
  -2  -3   6   10.19    1.94
   2  -3  -6   15.24    1.87
  -2   3   6   14.07    5.51
  -2  -3   6   12.04    5.38
   2  -3  -5  192.21   11.60
  -2  -3   5  194.35   12.22
  -2  -3   5  177.05   18.16
  -2   3   5  168.84   11.73
  -2   3   5  178.90   12.59
   2   3  -5  136.72   12.95
  -2   3   4    9.54    1.28
   2  -3  -4    8.18    1.04
  -2  -3   4    8.22    1.49
   2  -3  -4   10.48    1.35
  -2  -3   4    8.85    3.78
  -2   3   4    8.43    1.36
  -2   3   4    8.67    1.72
   2  -3  -4   11.06    1.56
   2   3  -4    5.96    1.96
  -2   3   4   10.82    1.83
   2  -3  -3   40.81    2.94
  -2  -3   3   39.11    3.43
   2  -3  -3   46.22    3.26
  -2  -3   3   41.64    6.15
   2  -3  -3   37.80    3.27
  -2   3   3   43.38    3.82
  -2   3   3   31.82    4.25
   2  -3  -3   36.86    3.18
  -2   3   3   41.15    3.85
   2  -3  -2    5.51    0.82
   2  -3  -2    5.39    0.89
   2   3  -2    8.82    0.95
   2  -3  -2    5.03    0.88
  -2   3   2    6.20    1.84
   2  -3  -2    6.74    1.01
  -2   3   2    4.58    1.18
  -2   3   2    4.30    1.30
  -2  -3   2    7.78    2.49
   2  -3  -1   34.97    2.58
   2   3  -1   37.54    2.60
  -2  -3   1   31.86    2.94
   2   3  -1   32.38    2.17
  -2   3   1   36.11    2.99
  -2   3   1   27.57    3.74
  -2   3   1   24.06    3.02
   2  -3  -1   25.40    2.37
  -2   3   1   28.00    2.81
   2   3  -1   20.77    3.12
   2  -3   0    5.58    0.90
   2   3   0    9.39    1.16
  -2  -3   0    7.69    1.18
   2  -3   0   10.08    1.13
   2   3   0   11.33    0.95
   2   3   0    8.36    0.85
   2  -3   0    7.80    0.79
  -2   3   0    5.59    1.25
  -2   3   0    5.47    1.08
  -2   3   0    5.91    1.98
  -2  -3   0    5.58    0.90
   2  -3   0    6.51    0.98
  -2   3   0    6.15    1.51
   2   3   0   10.03    1.66
  -2   3  -1  197.56   11.58
   2  -3   1  185.67   11.55
   2  -3   1  182.48   11.53
  -2  -3  -1  169.59   10.99
  -2   3  -1  197.32   13.90
  -2  -3  -1  156.66   11.04
   2  -3   1  193.06   11.46
   2  -3   1  180.81   11.39
  -2  -3  -1  224.92   11.49
   2  -3   1  188.89   11.00
   2   3   1  154.46   11.06
   2   3   1  188.25   11.07
   2   3   1  212.17   11.48
   2  -3   1  181.52   11.49
   2   3   1  214.72   12.24
   2  -3   2 3935.09  210.92
   2  -3   2 4348.56  212.13
   2   3   2 3438.37  210.40
   2  -3   2 4013.43  210.30
   2   3   2 3944.85  210.37
   2   3   2 4268.76  210.80
   2  -3   2 4069.37  210.91
  -2   3  -2 3645.36  213.45
   2  -3   2 3405.36  211.01
  -2   3  -2 3745.56  210.55
  -2  -3  -2 3140.04  210.09
   2   3   2 2579.60  212.17
   2  -3   2 3201.76  210.95
  -2   3  -3 1538.99  110.29
   2   3   3 1919.96  110.05
   2  -3   3 2146.46  109.28
   2  -3   3 1711.16  108.30
   2  -3   3 1654.86  108.08
   2   3   3 1892.09  107.69
   2  -3   3 1855.47  107.56
   2   3   3 1719.68  107.72
   2   3   3 2089.32  108.22
   2  -3   3 2036.74  108.39
   2   3   3 2346.88  113.87
   2  -3   3 1984.02  114.52
   2   3   4 1689.61   88.96
   2  -3   4 1652.95   88.77
   2   3   4 1614.19   88.94
  -2   3  -4 1056.75   92.26
   2   3   4 1871.67   91.49
  -2   3  -4 1087.14   91.14
   2  -3   4 1426.24   96.22
   2   3   4 1938.45   97.72
   2   3   4 1479.47   89.24
   2  -3   4 1731.54   96.43
   2  -3   4 1315.84   89.58
   2  -3   4 1673.73   90.23
   2  -3   4 1316.85   89.23
   2  -3   5  708.99   40.59
   2   3   5  759.93   40.89
   2   3   5  722.99   40.75
   2   3   5  848.03   43.14
  -2   3  -5  401.89   42.44
   2  -3   5  674.26   49.72
   2   3   5  839.70   51.16
   2  -3   5  571.16   46.77
   2   3   5  646.72   41.03
   2  -3   5  632.14   41.20
   2  -3   5  715.41   41.86
   2  -3   6  708.93   39.47
   2   3   6  738.73   39.82
   2  -3   6  697.76   39.85
   2   3   6  708.20   39.52
   2   3   6  852.47   42.24
   2   3   6  662.22   50.09
   2  -3   6  552.96   48.56
   2  -3   6  372.49   43.85
   2   3   6  592.36   39.76
   2  -3   6  611.49   40.35
   2  -3   6  624.80   40.05
   2  -3   6  593.94   39.69
   2  -3   7   79.01    6.26
   2   3   7   89.18    6.15
   2   3   7  104.33    8.43
   2   3   7   73.48   13.26
   2  -3   7   34.24    8.72
   2  -3   7   62.92   12.55
   2  -3   7   69.68    6.18
   2  -3   7   70.82    6.67
   2   3   8   65.72    5.48
   2  -3   8   68.82    5.82
   2  -3   8   45.91   11.82
   2   3   8   62.45   13.58
   2  -3   9    5.87    1.62
   2   3   9    5.85    1.41
   2   3   9    2.72    5.00
   2  -3   9    4.10    6.30
   2   3  10   26.00    2.90
   2   3  10   21.81    2.85
   2  -3  10   26.43    3.83
   2  -3  10   24.29    2.92
   2  -3  10   24.35    3.69
   2   3  10   23.26    3.00
   2  -3  10   27.37    3.61
   2  -3  10   30.70    5.00
   2  -3  10   21.85    9.04
   2   3  10   15.70    8.28
   2   3  11    0.61    0.70
   2  -3  11    0.16    0.92
   2   3  11    0.26    0.69
   2  -3  11    0.43    0.71
   2   3  11    0.57    1.92
   2   3  11    0.73    2.67
   2  -3  11   -0.37    1.35
   2  -3  11    3.07    2.56
   2   3  11    1.76    4.89
   2  -3  11    1.76    3.45
   2   3  11    0.47    0.75
   2  -3  11    0.21    0.87
   2   3  12  207.57   15.61
   2  -3  12  258.31   16.19
   2   3  12  224.85   15.47
   2  -3  12  273.07   23.55
   2   3  12  158.48   21.33
   2  -3  12  281.33   19.84
   2  -3  12  164.64   29.15
   2   3  12  193.91   15.52
   2  -3  13   41.94   14.44
   2  -3  13   86.58    9.54
   2  -3  13   76.56   11.90
   2   3  13   34.05    9.63
   2   3  13  120.65   13.89
   2  -3  13   33.71    7.02
   2   3  13   55.16    8.17
   2   3  13   70.20    6.18
   2  -3  13   73.22    6.61
   2   3  13   71.13    6.55
   2  -3  14   88.06   21.64
   2   3  14  206.95   19.48
   2  -3  14   71.88   11.28
   2   3  14   57.10   13.80
   2   3  14   87.99   11.84
   2  -3  14  140.79   13.36
   2  -3  14  146.89   17.32
   2   3  14  140.96   10.05
   2   3  14  135.96   10.44
   2  -3  14  130.36   10.30
   2  -3  14  133.04   10.65
   2  -3  15   17.16    4.60
   2   3  15   23.58    3.74
   2   3  15   23.11    3.45
   2  -3  15   26.40    3.93
   2  -3  15   19.62    3.55
   2  -3  16   44.76    5.36
   2   3  16   45.89    5.10
   2   3  16   43.44    5.41
   2  -3  16   32.57    8.61
   2  -3  17   13.31    2.85
   2   3  17   11.71    2.73
   2   3  17   15.09    2.78
   2  -3  17   12.72    5.70
   2   3  18   12.86    2.76
   2   3  18   12.19    2.38
   2  -3  18    8.42    2.29
   2  -3  18   10.52    4.71
   2   3  19   25.49    3.31
   2   3  19   24.02    3.65
   2  -3  19   23.16    3.43
   2  -3  19   28.07    6.63
   2   3  20    8.50    1.95
   2  -3  20    7.56    1.84
   2  -3  20   12.90    4.01
  -2  -4  20    4.17    1.33
  -2   4  20    3.67    1.16
  -2  -4  20    4.69    2.85
  -2   4  19  302.43   20.37
  -2  -4  19  313.36   20.81
  -2   4  19  328.55   26.48
  -2  -4  19  374.24   26.91
  -2  -4  18  110.40   10.36
  -2   4  18  143.89   10.46
  -2  -4  18  148.55   10.85
  -2   4  18  145.46   16.28
  -2  -4  18  155.76   16.38
  -2  -4  17   17.73    3.25
  -2  -4  17   18.75    3.35
  -2   4  17   19.82    3.12
  -2  -4  17   30.96    7.49
  -2   4  17   14.37    5.95
  -2  -4  16    1.45    1.43
  -2   4  16    3.19    1.53
  -2  -4  16    3.98    1.71
  -2   4  16    5.68    3.90
  -2  -4  16    0.78    2.87
  -2  -4  15    1.72    1.68
  -2   4  15    0.83    3.99
  -2  -4  15   -0.81    4.48
  -2  -4  15    2.91    1.65
  -2   4  15    2.43    1.52
  -2   4  14    0.72    1.03
  -2   4  14    2.22    4.37
  -2  -4  14    0.96    1.30
  -2   4  14    1.45    2.24
  -2   4  14   -1.07    4.72
  -2  -4  14   -0.80    4.17
  -2   4  14    3.26    3.92
  -2   4  13  355.44   31.57
  -2   4  13  217.55   31.25
  -2   4  13  579.28   38.10
  -2  -4  13  284.33   30.06
  -2   4  13  238.11   39.82
  -2   4  13  446.86   26.11
  -2  -4  13  403.71   27.64
  -2  -4  13  434.60   27.29
  -2   4  13  699.95   38.13
  -2  -4  12   -1.65    4.58
  -2   4  12   -1.21    2.91
  -2   4  12    1.97    3.88
  -2   4  12    0.31    0.82
  -2  -4  12   -0.53    1.17
  -2  -4  12    0.86    2.38
   2  -4 -12    3.03    1.73
  -2  -4  12    0.93    1.12
  -2   4  12    3.45    2.77
  -2  -4  12    0.63    1.75
  -2   4  12    0.62    1.73
  -2   4  12    0.86    2.38
  -2   4  12   -1.43    2.82
  -2   4  11 1128.39   69.98
  -2   4  11  703.39   73.40
  -2  -4  11  770.78   67.02
  -2   4  11  815.67   69.15
  -2   4  11  769.56   80.08
  -2  -4  11  645.69   74.35
  -2   4  11  642.85   71.46
  -2   4  11 1120.52   62.40
  -2  -4  11 1131.54   63.98
  -2  -4  11 1084.12   64.13
   2  -4 -11 1211.85   65.16
  -2   4  10   56.55   12.24
  -2  -4  10   57.48   13.63
  -2   4  10   53.66   14.51
   2  -4 -10   82.07    7.59
  -2  -4  10   74.78    7.13
  -2  -4  10   77.86    7.13
  -2   4  10   95.81   11.04
  -2  -4  10   50.76    8.82
  -2   4  10   57.12   12.44
   2  -4  -9   15.73    2.83
  -2  -4   9   13.78    2.68
  -2   4   9   14.58    2.24
  -2  -4   9    8.03    3.21
  -2   4   9   15.92    4.25
  -2  -4   9    7.05    5.21
  -2   4   9   11.61    7.30
   2   4  -8  476.74   36.23
   2  -4  -8  635.76   35.61
  -2  -4   8  438.25   38.04
  -2   4   8  747.63   41.37
  -2  -4   8  422.42   43.75
  -2   4   8  484.75   47.95
  -2  -4   8  605.20   35.38
   2   4  -7  179.93   15.95
   2  -4  -7  224.38   14.89
  -2  -4   7  183.63   17.60
  -2  -4   7  177.16   21.62
  -2   4   7  168.11   23.21
  -2  -4   7  235.08   15.05
   2  -4  -6  177.95   11.76
   2   4  -6  132.90   12.88
  -2  -4   6  144.21   14.37
  -2  -4   6  149.94   17.92
  -2   4   6  137.97   19.15
  -2  -4   6  173.49   11.81
  -2  -4   5  584.86   45.59
  -2   4   5 1026.97   48.37
  -2  -4   5  757.02   42.87
   2  -4  -5  799.98   42.17
  -2   4   5  685.72   41.95
   2   4  -5  468.72   43.55
   2  -4  -5  755.80   42.70
  -2   4   5  642.14   43.36
   2  -4  -4    9.32    1.29
  -2   4   4    8.52    1.33
  -2  -4   4    6.11    1.38
   2  -4  -4    8.80    1.46
   2  -4  -4    6.43    1.24
  -2   4   4    7.42    1.75
  -2   4   4   11.11    2.14
   2  -4  -3  393.78   23.64
   2  -4  -3  363.49   23.80
   2  -4  -3  354.28   23.69
  -2   4   3  357.96   24.56
   2  -4  -2  202.49   13.43
  -2  -4   2  239.93   14.48
   2   4  -2  294.97   13.73
   2  -4  -2  187.93   13.44
  -2   4   2  269.37   14.93
  -2   4   2  194.44   14.15
   2  -4  -2  196.48   13.53
   2   4  -2  174.95   14.90
   2   4  -1 1221.54   52.45
  -2  -4   1 1040.64   52.89
   2  -4  -1  910.98   52.03
   2  -4  -1  891.23   51.95
   2   4  -1  717.09   51.34
   2   4  -1  936.14   51.60
   2  -4  -1  908.83   51.48
  -2   4   1 1078.92   53.52
   2  -4  -1  891.85   52.09
  -2   4   1  860.29   52.64
  -2   4   1  623.09   54.25
   2   4  -1  929.13   53.69
  -2  -4   0  467.46   25.24
   2  -4   0  444.37   24.82
   2  -4   0  443.57   24.85
   2   4   0  579.56   25.45
   2   4   0  363.10   24.24
  -2   4   0  325.20   27.27
  -2  -4   0  340.73   24.56
   2  -4   0  436.45   24.94
  -2   4   0  407.38   25.22
  -2   4   0  378.71   26.12
   2   4   0  470.32   26.07
   2   4   1   11.59    1.53
   2  -4   1    8.86    1.23
   2  -4   1    8.35    1.23
   2  -4   1   10.12    0.90
   2   4   1    7.71    0.99
   2   4   1   10.25    0.97
   2  -4   1    7.84    1.26
   2  -4   1    8.30    1.31
  -2  -4  -1    7.99    1.00
  -2   4  -1    5.22    2.33
  -2  -4  -1    7.30    1.08
  -2   4  -1    7.42    1.28
   2   4   1    9.47    1.60
   2  -4   2  166.25   10.67
   2   4   2  183.59   10.03
   2  -4   2  172.68    9.87
   2   4   2  146.91   10.05
   2  -4   2  173.23   10.46
   2   4   2  202.99   10.45
   2  -4   2  150.96   10.77
  -2   4  -2  136.26   10.22
   2  -4   2  150.20   10.79
   2   4   2   93.60   11.74
  -2   4  -2  118.17   12.77
  -2   4  -2  164.06   15.06
   2  -4   3 1533.84   92.10
   2  -4   3 1383.37   91.05
   2  -4   3 1431.31   91.29
   2   4   3 1737.81   90.55
   2   4   3 1538.06   90.60
   2  -4   3 1669.10   90.36
   2  -4   3 1679.68   91.10
   2   4   3 1787.02   90.94
  -2   4  -3 1072.22   94.79
  -2   4  -3  891.28   92.88
   2   4   3 1374.61   93.44
   2   4   4 1051.41   57.43
   2  -4   4  778.25   54.37
   2  -4   4  922.62   55.33
   2  -4   4  796.92   54.73
   2   4   4  894.07   53.92
   2   4   4 1046.70   54.03
   2  -4   4  968.01   53.72
   2  -4   4  992.60   54.68
   2   4   4 1041.14   54.46
   2   4   4  888.85   54.44
   2  -4   4 1022.38   63.00
   2  -4   4 1004.54   62.18
   2   4   5  187.44   12.39
   2  -4   5  205.62   12.28
   2   4   5  223.47   12.67
   2   4   5  212.66   15.03
   2   4   5  177.32   12.80
   2  -4   5  171.57   19.17
   2  -4   5  155.00   17.94
   2  -4   5  163.78   12.87
   2  -4   5  188.33   13.45
   2   4   6 1014.04   55.33
   2  -4   6  913.17   66.57
   2   4   6  940.40   55.84
   2  -4   6  855.21   56.15
   2  -4   6  895.76   56.02
   2  -4   7  931.95   50.09
   2   4   7  933.45   49.61
   2   4   7 1049.17   53.47
   2  -4   7  835.73   50.00
   2  -4   7  673.52   50.01
   2  -4   7  401.59   54.36
   2  -4   7  691.26   60.68
   2  -4   8   19.03    7.53
   2  -4   8   25.29    3.25
   2   4   8   26.85    3.06
   2  -4   9  440.47   27.82
   2   4   9  443.13   27.38
   2   4  10    1.06    0.75
   2   4  10    1.63    0.95
   2  -4  10    1.55    0.92
   2  -4  10    1.49    1.19
   2  -4  10    1.53    1.14
   2  -4  10    2.14    1.15
   2   4  10    2.39    1.06
   2  -4  10    3.13    4.85
   2  -4  10    1.62    2.97
   2  -4  10    1.43    1.57
   2   4  10    2.36    2.32
   2   4  11    2.04    1.05
   2   4  11    2.66    1.10
   2  -4  11    4.18    1.29
   2  -4  11    3.56    1.62
   2  -4  11    1.74    3.43
   2  -4  11    3.91    2.24
   2   4  11    3.59    2.83
   2   4  11    4.05    1.38
   2  -4  11    1.95    1.21
   2  -4  12   11.09    2.29
   2   4  12   10.33    2.06
   2   4  12   12.10    2.35
   2  -4  12   17.26    9.25
   2   4  12    5.88    3.74
   2  -4  12   16.75    4.28
   2   4  12   23.44    5.91
   2  -4  12   12.91    4.85
   2  -4  12   11.89    2.63
   2   4  12    7.92    2.04
   2  -4  13    6.16    6.99
   2  -4  13    2.17    1.23
   2   4  13    0.86    0.93
   2   4  13    1.01    1.23
   2  -4  13    3.11    2.05
   2  -4  13    2.97    2.91
   2  -4  13    1.43    1.75
   2   4  13    6.92    4.34
   2   4  13    0.88    2.02
   2   4  13    4.78    3.55
   2  -4  14   25.87   11.69
   2   4  14   28.49    4.05
   2  -4  14   24.86    3.80
   2   4  14   24.56    3.53
   2  -4  14   41.71    8.80
   2  -4  14   20.70    4.97
   2   4  14   22.06    8.52
   2  -4  14   28.41    4.26
   2  -4  15    7.66    2.21
   2   4  15    6.93    2.01
   2   4  15    8.08    2.35
   2  -4  15    7.80    3.15
   2   4  15    4.76    5.25
   2  -4  15    8.69    2.40
   2  -4  16    2.16    1.42
   2   4  16    2.71    1.64
   2  -4  16    0.68    1.14
   2   4  16    1.81    1.28
   2  -4  16    1.80    3.54
   2  -4  17    6.66    2.06
   2   4  17    8.74    2.14
   2  -4  17    6.32    2.00
   2   4  17    6.32    2.25
   2  -4  17    5.87    4.37
   2  -4  18   16.05    2.90
   2   4  18   13.82    2.56
   2   4  18   16.36    3.09
   2  -4  18    9.58    4.65
   2   4  19  106.75    9.43
   2   4  19  120.41    9.07
   2  -4  19  112.40    9.16
   2   4  20   14.69    2.61
   2   4  20   16.86    2.39
  -2  -5  20   30.67    3.42
  -2   5  20   31.76    3.33
  -2  -5  20   37.64    6.37
  -2  -5  19   37.90    4.54
  -2   5  19   55.00    4.85
  -2  -5  19   50.95    4.95
  -2  -5  18   22.56    3.63
  -2  -5  18   30.96    3.93
  -2   5  18   35.39    3.96
  -2  -5  17  113.26   10.15
  -2   5  17  126.94    9.93
  -2  -5  17  136.16   10.40
  -2  -5  16    5.66    2.04
  -2   5  16    8.05    2.07
  -2  -5  16    8.51    2.23
  -2  -5  15  223.84   17.92
  -2   5  15  259.32   17.56
  -2  -5  15  275.05   18.31
  -2   5  14   62.72   14.06
  -2   5  14  124.91    9.74
  -2  -5  14  109.70   10.77
  -2   5  14   65.89   19.38
  -2  -5  14  133.57   10.65
  -2  -5  14  118.05   10.46
  -2   5  14  183.22   18.52
   2  -5 -14  137.55   12.01
  -2   5  13   13.13    9.14
  -2   5  13    6.56    1.82
  -2  -5  13   13.83    3.07
   2  -5 -13   12.24    3.12
  -2  -5  13   10.52    2.69
  -2   5  13   20.64    5.87
  -2   5  13    8.66    5.20
  -2   5  12  121.92   22.00
  -2   5  12  134.26   18.64
  -2   5  12   94.16   23.01
  -2   5  12  101.41   20.17
  -2   5  12  188.28   12.98
  -2  -5  12  193.14   14.70
  -2  -5  12  195.57   14.32
   2  -5 -12  205.38   15.25
  -2   5  12  304.78   22.19
  -2   5  11  175.69   26.32
  -2   5  11  216.47   22.92
  -2   5  11  255.88   16.56
  -2   5  11  119.45   22.49
  -2   5  11  166.10   29.36
  -2  -5  11  243.76   18.02
  -2  -5  11  256.51   17.95
   2  -5 -11  264.25   18.52
   2  -5 -11  270.67   18.69
  -2   5  10   21.92    7.70
  -2   5  10    9.17    4.01
  -2   5  10    5.11    5.31
  -2   5  10    8.38    5.65
  -2   5  10    5.97    1.71
  -2   5  10    8.23    1.67
  -2  -5  10    9.11    2.35
  -2   5  10    6.46    2.35
  -2  -5  10   12.03    2.52
   2  -5 -10    6.78    2.07
   2  -5 -10    7.76    2.07
  -2   5  10   13.82    4.16
  -2   5   9  251.04   17.84
   2  -5  -9  280.46   19.09
   2  -5  -9  278.86   18.94
  -2  -5   9  252.75   18.67
  -2   5   8   17.47    7.67
   2   5  -8   23.61    4.55
   2  -5  -8   31.62    3.88
  -2   5   8   42.79    5.85
   2  -5  -8   30.76    3.92
  -2  -5   8   33.86    4.08
  -2   5   7  271.33   31.93
   2  -5  -7  337.47   21.47
   2  -5  -7  338.98   21.59
  -2  -5   7  331.23   21.64
  -2   5   6    4.87    4.28
   2   5  -6    4.51    2.14
   2  -5  -6    4.01    1.11
   2  -5  -6    4.76    1.33
  -2   5   6    5.06    2.04
  -2  -5   6    3.90    1.24
   2  -5  -5  521.85   31.55
   2  -5  -5  503.16   31.39
  -2  -5   5  462.58   31.50
   2  -5  -5  535.85   31.05
  -2   5   5  458.37   31.02
   2  -5  -4  130.37    9.60
   2  -5  -4  139.12    9.78
  -2  -5   4  153.78   10.79
   2  -5  -4  141.82    9.44
  -2   5   4  131.37    9.65
   2   5  -3   13.42    2.95
  -2   5   3   20.72    3.10
  -2   5   3   13.14    2.47
   2  -5  -3   16.24    1.99
   2  -5  -3   16.93    2.10
  -2  -5   3   22.82    2.83
   2  -5  -3   19.43    2.01
   2   5  -2  545.83   38.10
  -2   5   2  725.14   38.51
  -2   5   2  480.64   36.91
   2  -5  -2  560.39   36.29
   2   5  -2  761.14   36.65
  -2  -5   2  650.87   37.31
   2  -5  -2  599.62   36.25
   2  -5  -2  602.62   36.20
   2   5  -1  174.00   12.35
  -2   5   1  164.56   12.64
   2  -5  -1  163.51   10.99
  -2   5   1  131.57   11.27
   2  -5  -1  172.37   10.88
  -2  -5   1  169.34   11.46
   2  -5  -1  164.41   10.88
   2   5   0   38.48    3.40
   2   5   0   58.78    5.05
   2  -5   0   64.57    4.42
  -2  -5   0   45.74    3.95
  -2   5   0   39.15    5.29
  -2   5   0   43.36    4.30
  -2   5   0   58.46    8.50
   2  -5   0   58.38    4.32
   2  -5   0   60.54    4.20
  -2  -5   0   62.75    4.55
   2  -5   0   55.32    4.13
   2   5   0   68.16    4.61
   2   5   1 1706.11  108.10
   2   5   1 2090.52  109.77
  -2   5  -1 1484.48  108.69
   2  -5   1 2027.67  109.12
  -2  -5  -1 1853.03  108.40
  -2   5  -1 1733.68  115.31
   2  -5   1 1931.69  109.07
   2  -5   1 2071.43  108.98
   2   5   1 2316.16  109.51
   2   5   2  350.41   21.01
   2  -5   2  360.37   22.09
   2   5   2  191.74   23.07
   2  -5   2  346.27   21.97
  -2   5  -2  256.41   25.97
   2   5   2  446.78   22.39
   2  -5   2  385.54   21.96
   2   5   3    7.47    1.11
   2   5   3    5.89    2.50
  -2   5  -3    0.56    2.34
   2  -5   3    3.93    1.18
   2  -5   3    4.05    1.21
   2  -5   3    3.82    1.41
   2   5   4 2608.18  140.70
   2   5   4 2539.83  141.40
   2   5   4 2564.87  145.02
   2  -5   4 2297.68  141.81
   2  -5   4 2172.18  142.00
   2  -5   4 2300.92  141.35
   2   5   5  831.96   41.64
   2   5   5  800.78   42.35
   2  -5   5  800.04   52.54
   2  -5   5  596.21   49.70
   2   5   5  923.72   46.67
   2  -5   5  720.01   42.40
   2  -5   5  642.59   42.52
   2   5   6   67.02    4.87
   2  -5   6   59.37   11.19
   2   5   6   58.29    5.21
   2   5   6   55.21    6.94
   2  -5   6   39.54    4.95
   2  -5   6   53.01    5.22
   2   5   7    1.10    0.78
   2  -5   7    1.03    3.21
   2  -5   7    0.97    3.02
   2   5   7    5.14    2.28
   2  -5   7    1.10    0.82
   2  -5   7    1.47    0.96
   2  -5   7    1.55    0.97
   2   5   8    4.34    1.27
   2  -5   8   -0.17    0.66
   2  -5   8    0.35    0.65
   2  -5   8    1.20    3.33
   2  -5   8    3.30    3.74
   2   5   8    1.26    1.94
   2  -5   9   37.28    4.55
   2  -5   9   39.89    4.62
   2  -5   9   40.40    4.48
   2   5   9   40.52    4.24
   2  -5   9   47.04    4.82
   2   5   9   33.74    3.53
   2  -5   9   33.01   10.52
   2   5  10  337.34   24.75
   2   5  10  368.27   24.63
   2  -5  10  437.27   26.56
   2  -5  10  409.51   26.11
   2  -5  10  376.53   24.86
   2   5  10  390.57   25.18
   2   5  10  451.41   25.95
   2  -5  10  449.46   26.56
   2   5  10  548.97   34.42
   2  -5  10  443.87   29.44
   2  -5  10  315.99   39.06
   2  -5  10  363.36   34.35
   2   5  11   73.88    6.34
   2   5  11   69.64    6.02
   2  -5  11   81.89    7.58
   2  -5  11   67.37    6.02
   2  -5  11   71.55    8.93
   2   5  11   70.48   11.34
   2  -5  11   53.82   11.24
   2   5  11   66.64    6.30
   2  -5  11   72.72    7.09
   2   5  12   13.77    2.44
   2   5  12   16.67    2.75
   2  -5  12   12.36    3.67
   2   5  12   15.04    5.63
   2  -5  12   13.38    5.95
   2  -5  12   17.09    8.79
   2  -5  12   16.75    3.17
   2   5  12   13.19    2.59
   2  -5  13   84.77   20.20
   2   5  13  107.31    8.35
   2   5  13  102.23    8.63
   2  -5  13   80.57   10.51
   2   5  13   75.51   14.14
   2  -5  14   31.54   12.48
   2  -5  14   26.05    5.48
   2   5  14   19.62    7.57
   2   5  14   27.05    3.71
   2   5  14   27.26    3.97
   2  -5  15   19.20    6.68
   2  -5  15   17.69    4.60
   2   5  15    7.17    5.08
   2   5  15   16.74    3.23
   2   5  15   21.06    3.24
   2  -5  15   20.74    3.67
   2  -5  16    4.42    4.26
   2   5  16    1.23    3.81
   2  -5  16    1.33    1.94
   2   5  16    0.81    1.06
   2   5  16    2.45    1.60
   2  -5  16    2.39    1.45
   2  -5  17   98.59   14.60
   2   5  17  113.78    9.02
   2   5  17  113.83    9.63
   2  -5  17   92.25    8.82
   2   5  18   63.65    6.57
   2   5  18   58.40    5.89
   2  -5  19    1.74    2.28
   2   5  19    1.80    1.17
   2   5  19    2.51    1.37
   2   5  20   91.77    7.81
   2   5  20   92.62    7.33
  -2  -6  20    0.39    1.79
  -2  -6  20    0.45    0.72
  -2   6  20    0.95    0.82
  -2  -6  19  123.98   13.36
  -2  -6  19  127.69    9.02
  -2   6  19  120.29    8.77
  -2  -6  19   98.68    8.60
  -2  -6  18   75.48    6.49
  -2   6  18   70.86    6.18
  -2  -6  18   57.78    6.10
  -2  -6  17  111.44    9.08
  -2   6  17  116.75    8.97
  -2  -6  17   95.12    8.93
  -2  -6  16  152.34   11.11
  -2   6  16  129.49   10.33
  -2  -6  16  114.94   10.54
  -2  -6  15    7.16    2.28
  -2   6  15    4.55    4.49
  -2   6  15    7.80    2.06
  -2  -6  15    6.65    2.13
  -2   6  14    9.22    7.85
  -2   6  14    8.45    2.04
  -2  -6  14    3.35    1.92
  -2   6  14    7.78    4.34
   2  -6 -14    7.59    2.51
  -2  -6  14    6.45    2.18
  -2   6  14    1.07    3.96
  -2   6  13  588.61   62.24
  -2   6  13  540.95   67.35
  -2   6  13  552.83   72.49
  -2  -6  13  709.61   66.95
  -2   6  13  948.75   55.07
  -2  -6  13  898.74   56.83
  -2  -6  13  979.15   56.67
   2  -6 -13 1036.96   58.20
  -2   6  12  374.06   47.51
  -2   6  12  484.44   44.10
  -2   6  12  385.28   46.82
  -2  -6  12  409.97   46.09
  -2   6  12  323.86   50.29
  -2   6  12  636.69   36.12
  -2  -6  12  536.99   37.45
  -2  -6  12  643.97   37.84
  -2   6  12  931.04   48.55
   2  -6 -12  651.93   38.70
  -2   6  11   79.67   12.19
  -2   6  11   58.46   14.01
  -2   6  11   80.06    6.68
  -2   6  11   62.37   14.26
  -2   6  11   48.81   15.08
  -2  -6  11   80.03    7.95
  -2  -6  11   80.96    7.90
  -2   6  11   66.34    8.63
   2  -6 -11   91.57    8.50
   2  -6 -11   92.63    8.61
  -2   6  10  165.45   16.60
  -2   6  10   90.48   16.76
  -2   6  10   99.98   21.12
  -2   6  10  132.46   10.57
  -2   6  10  137.31    9.99
  -2  -6  10  131.79   11.30
  -2   6  10  139.07   12.64
  -2  -6  10  148.19   11.53
   2  -6 -10  149.00   11.83
   2  -6 -10  143.87   11.66
  -2   6   9    2.93    3.84
  -2   6   9    3.21    4.99
  -2   6   9    0.65    0.85
  -2  -6   9    0.43    0.84
  -2   6   9    0.86    0.65
  -2   6   9    1.17    1.29
  -2  -6   9    0.42    1.01
   2  -6  -9   -0.21    0.79
   2  -6  -9    0.22    0.74
   2   6  -9    1.82    1.76
  -2   6   9    0.90    1.77
  -2   6   8   76.41    8.43
   2   6  -8   28.91    5.50
   2  -6  -8   53.82    5.41
   2  -6  -8   53.09    5.33
  -2   6   8   32.79   10.83
  -2  -6   8   49.09    5.25
   2  -6  -7  275.22   17.38
   2  -6  -7  260.34   17.17
  -2   6   7  214.22   27.52
  -2  -6   7  247.68   17.25
   2  -6  -6  187.40   12.19
   2  -6  -6  174.18   12.13
  -2   6   6  139.38   20.60
  -2  -6   6  160.70   12.08
  -2   6   6  144.47   11.44
   2  -6  -5  166.27   11.88
   2  -6  -5  169.08   12.00
  -2  -6   5  176.93   12.96
  -2   6   5  159.04   11.76
  -2   6   4    6.38    2.08
   2  -6  -4    3.81    1.05
   2  -6  -4    5.13    1.24
   2   6  -4    3.11    1.68
  -2   6   4    2.58    0.99
  -2  -6   4    2.79    1.26
   2  -6  -4    4.80    1.05
   2  -6  -4    7.02    1.20
  -2   6   3  132.90   16.28
  -2   6   3  199.17   13.56
   2  -6  -3  158.20   11.01
   2   6  -3  151.32   12.83
   2  -6  -3  170.03   10.81
   2  -6  -3  172.33   10.93
  -2  -6   3  164.77   11.84
  -2   6   3  149.68   11.24
  -2   6   2  305.64   21.24
   2  -6  -2  304.00   18.89
   2   6  -2  286.39   20.46
   2  -6  -2  299.51   18.69
  -2  -6   2  305.50   19.55
   2  -6  -2  314.82   18.65
   2  -6  -1   43.95    3.95
  -2   6   1   28.87    7.18
  -2   6   1   33.36    5.25
   2   6  -1   50.17    5.02
   2  -6  -1   43.28    3.76
   2  -6  -1   41.97    3.80
  -2  -6   1   47.66    4.37
   2   6  -1   63.20    4.47
   2   6   0  314.47   20.39
  -2   6   0  263.10   26.83
   2  -6   0  379.09   21.69
  -2  -6   0  302.87   21.30
   2  -6   0  396.52   21.70
  -2  -6   0  317.32   21.18
  -2   6   0  180.33   22.32
   2   6   0  374.54   22.50
  -2  -6   0  392.90   21.84
   2   6   0  430.71   22.07
   2  -6   0  361.82   21.38
   2  -6   0  404.61   21.52
   2  -6   1  135.81    9.33
  -2  -6  -1  135.11    8.74
   2  -6   1  139.70    9.39
   2   6   1  148.05    9.94
   2   6   1  161.68    9.77
   2  -6   1  138.86    9.21
   2  -6   2  242.39   16.23
   2  -6   2  247.15   16.19
   2   6   2  235.50   14.96
   2   6   2  292.47   16.46
   2  -6   2  249.11   16.07
   2   6   3   83.04   10.98
   2   6   3  143.44    8.41
   2  -6   3  130.51    9.46
   2  -6   3  130.57    9.18
   2  -6   3   75.49    8.99
   2   6   3  148.57    9.59
   2   6   4   26.26    2.53
   2   6   4   20.43    4.60
   2   6   4   27.00    3.10
   2  -6   4   23.76    3.30
   2  -6   4   23.44    3.04
   2  -6   4   15.06    2.95
   2   6   5   71.67    5.30
   2   6   5   59.21    8.06
   2   6   5   67.18    5.85
   2  -6   5   51.36   10.32
   2  -6   5   64.58    5.91
   2  -6   5   53.94    5.96
   2   6   6    2.08    0.89
   2   6   6    4.66    2.36
   2   6   6    3.71    1.31
   2  -6   6    2.88    3.27
   2  -6   6    2.04    1.07
   2  -6   6    2.73    1.22
   2   6   7   81.35    6.11
   2   6   7   79.66    9.74
   2  -6   7   71.72   13.19
   2  -6   7   56.50   12.24
   2   6   7   71.14    6.60
   2  -6   7   54.40    6.22
   2  -6   7   64.20    6.45
   2  -6   8    2.38    1.22
   2   6   8    1.94    0.94
   2  -6   8    1.52    0.96
   2  -6   8    2.66    1.63
   2  -6   8    1.22    4.49
   2  -6   8    3.65    4.14
   2   6   8    1.51    1.98
   2  -6   9    1.35    4.20
   2  -6   9    3.51    3.67
   2  -6   9    2.78    4.74
   2   6   9    6.76    1.74
   2   6   9    5.93    1.42
   2  -6   9    5.40    1.69
   2   6   9    4.71    1.32
   2   6   9    3.78    1.97
   2   6   9    5.67    1.30
   2  -6   9    4.59    1.27
   2  -6   9    3.21    1.38
   2   6   9    4.69    1.23
   2  -6   9    5.34    1.82
   2  -6   9    2.14    1.29
   2  -6   9    3.52    1.58
   2   6   9    7.67    3.19
   2   6  10   27.25    3.16
   2   6  10   34.29    3.71
   2  -6  10   24.79    3.89
   2  -6  10   29.24    3.41
   2  -6  10   29.16    4.03
   2   6  10   30.98    3.71
   2   6  10   30.92    3.91
   2  -6  10   37.54    4.52
   2  -6  10   18.25    7.14
   2  -6  10   18.75    8.29
   2  -6  10   30.68    5.63
   2   6  10   35.39    7.19
   2   6  11    6.81    1.73
   2   6  11    4.29    1.35
   2  -6  11    7.46    2.24
   2  -6  11    5.44    1.52
   2  -6  11    2.08    3.82
   2  -6  11   10.37    6.36
   2   6  11    5.82    3.79
   2  -6  11    2.66    2.15
   2   6  11    4.30    1.61
   2  -6  11    7.60    2.18
   2   6  11    5.86    1.72
   2   6  12    5.16    1.62
   2   6  12    6.81    1.75
   2  -6  12    7.72    5.53
   2  -6  12    3.73    5.18
   2   6  12    7.55    4.67
   2  -6  12    1.86    1.96
   2   6  12    5.97    1.88
   2  -6  12    5.17    1.92
   2   6  13    0.42    1.02
   2   6  13    0.89    1.08
   2  -6  13    0.96    1.89
   2   6  13    0.98    3.59
   2  -6  13    1.15    3.19
   2  -6  13    1.98    3.89
   2  -6  14    4.49    3.97
   2  -6  14    3.48    4.58
   2   6  14   10.03    2.27
   2   6  14    9.90    2.39
   2  -6  14    5.79    2.80
   2   6  14    8.62    5.81
   2  -6  15   90.52   14.51
   2   6  15  107.49    8.67
   2   6  15  108.28    9.23
   2  -6  15   70.62   10.10
   2   6  15   57.57   13.62
   2  -6  15  109.40    9.34
   2  -6  16  120.83   16.02
   2   6  16  116.08    9.06
   2   6  16  123.21    9.80
   2  -6  16   81.71   10.46
   2  -6  16  102.99    9.19
   2  -6  17    4.44    1.76
   2   6  17    6.48    2.02
   2   6  17    5.89    2.06
   2  -6  17    1.56    3.07
   2  -6  18  222.89   20.70
   2   6  18  214.10   13.98
   2   6  18  210.19   14.57
   2   6  19    5.96    1.92
   2   6  19    6.02    1.70
   2   6  20   19.55    2.52
   2   6  20   15.91    2.54
  -2  -7  20   14.05    3.72
  -2   7  20   11.31    1.78
  -2  -7  20   11.02    1.73
   2   7 -19  123.15    9.73
  -2  -7  19  121.74   12.10
  -2  -7  19  104.40    7.66
  -2   7  19  104.16    7.60
  -2  -7  18  102.47    7.77
  -2   7  18   93.29    7.48
  -2  -7  18   77.59    7.36
  -2  -7  17   24.98    3.59
  -2   7  17   32.99    3.87
  -2  -7  17   23.94    3.64
  -2  -7  16   32.80    4.28
  -2   7  16   30.59    3.95
  -2  -7  16   29.49    4.16
  -2   7  15   93.52    7.78
  -2  -7  15  101.85    8.47
  -2  -7  15   90.71    8.35
  -2  -7  15   91.48    8.56
  -2  -7  14   62.93   14.06
  -2   7  14   68.21    6.38
  -2  -7  14   82.47    7.81
  -2   7  14   43.58   11.16
  -2  -7  13   -1.27    4.31
  -2   7  13    1.45    4.93
  -2   7  13    0.50    0.99
  -2  -7  13    0.29    1.15
  -2   7  13    1.67    2.84
  -2  -7  13    0.52    1.15
   2  -7 -13    0.66    1.12
  -2   7  13    0.98    3.32
  -2   7  13   10.19    7.46
  -2   7  12   12.56    7.04
  -2   7  12   25.54    7.52
  -2   7  12   28.49    3.46
  -2   7  12    9.70    6.54
  -2  -7  12   10.16    6.51
  -2  -7  12   26.93    4.23
  -2  -7  12   29.05    4.35
  -2   7  12   23.71    5.07
   2  -7 -12   24.17    4.27
  -2   7  12   48.45    9.30
  -2   7  11  496.93   37.84
  -2   7  11  417.80   43.43
  -2   7  11  437.08   28.25
  -2   7  11  453.55   29.33
  -2   7  11  249.55   41.41
  -2   7  11  273.36   37.83
  -2  -7  11  437.97   30.10
  -2   7  11  424.74   31.92
  -2  -7  11  512.74   30.55
   2  -7 -11  504.48   31.01
  -2   7  11  724.95   41.28
  -2   7  10   24.42    6.16
  -2   7  10   11.73    5.95
  -2   7  10    9.32    7.83
  -2   7  10   14.62    2.69
  -2   7  10   19.41    2.56
  -2  -7  10   17.68    3.32
  -2   7  10   16.72    3.79
  -2  -7  10   17.24    3.23
  -2   7  10   22.44    5.65
   2  -7 -10   16.07    3.21
   2  -7 -10   16.26    3.21
   2   7  -9   23.67    4.89
   2  -7  -9   34.38    4.35
   2  -7  -9   29.34    4.03
  -2   7   9   43.91    7.28
  -2  -7   9   23.70    3.74
  -2   7   9   28.01    3.62
  -2   7   9   21.34    4.23
  -2  -7   9   26.36    3.94
  -2   7   9   24.07    7.84
  -2   7   9   16.97    8.64
   2   7  -8   85.00   11.71
  -2   7   8  225.05   16.62
   2  -7  -8  150.37   11.31
   2  -7  -8  166.34   11.65
  -2  -7   8  135.84   11.15
  -2   7   8  148.98   10.77
  -2  -7   8  153.82   11.49
  -2   7   8  138.18   12.09
  -2   7   8   92.59   19.21
   2  -7  -7  314.33   19.63
   2  -7  -7  326.67   19.81
  -2  -7   7  276.99   19.44
  -2   7   6   29.85    5.07
   2  -7  -6   24.41    3.21
   2  -7  -6   28.42    3.33
  -2   7   6   23.87    8.46
  -2  -7   6   20.25    3.04
  -2   7   6   21.18    2.91
   2  -7  -5  286.19   18.65
   2   7  -5  275.60   21.22
  -2  -7   5  309.54   19.91
  -2   7   5  247.34   18.43
   2  -7  -4   88.12    6.87
  -2   7   4  105.47    9.79
   2   7  -4   73.05    8.23
   2  -7  -4   92.48    6.69
  -2   7   4   74.08    6.81
  -2  -7   4   90.40    7.67
  -2   7   3    1.61    2.78
  -2   7   3    7.65    2.66
   2  -7  -3    7.88    1.54
   2   7  -3    6.63    2.17
  -2  -7   3    8.57    1.88
  -2   7   3    7.46    1.67
   2  -7  -3    8.30    1.46
   2  -7  -3   10.19    1.57
  -2   7   2  229.19   18.86
   2  -7  -2  260.67   16.13
   2   7  -2  233.86   17.44
   2  -7  -2  272.11   15.86
  -2  -7   2  244.73   16.66
   2  -7  -2  250.11   15.87
  -2   7   1  221.09   20.57
   2  -7  -1  309.87   18.23
  -2  -7   1  209.85   17.68
  -2   7   1  124.09   21.33
   2   7  -1  275.51   19.09
  -2  -7   1  305.30   18.66
   2  -7  -1  307.93   17.92
   2   7  -1  381.40   18.74
   2  -7  -1  295.11   17.93
   2  -7   0    8.14    1.61
  -2  -7   0    7.72    1.52
   2  -7   0    8.07    1.62
   2   7   0    7.18    1.84
   2  -7   0   10.44    1.71
   2   7   0   12.84    2.06
   2  -7   1   27.23    3.32
   2  -7   1   27.85    3.26
   2   7   1   26.44    2.39
   2  -7   1   28.68    3.25
   2   7   1   35.47    3.62
   2  -7   2  147.82   11.60
   2  -7   2  160.45   11.81
   2   7   2  159.16   10.46
   2  -7   2  167.84   11.79
   2   7   2  188.25   12.07
   2   7   3  149.65    9.95
   2  -7   3  145.11   11.25
   2   7   3  160.26   11.31
   2  -7   3  149.43   10.97
   2   7   4  831.22   41.39
   2   7   4  530.45   45.88
   2   7   4  781.06   42.51
   2  -7   4  705.27   42.38
   2  -7   4  456.27   42.08
   2   7   5  400.35   21.12
   2   7   5  327.28   26.62
   2   7   5  361.41   22.03
   2  -7   5  345.29   22.02
   2   7   6   24.65    2.80
   2   7   6   23.75    5.50
   2   7   6   21.02    3.15
   2  -7   6   14.25    2.92
   2  -7   6   22.18    3.29
   2   7   7   78.15    6.29
   2  -7   7   69.05    6.88
   2   7   7   72.16   10.12
   2   7   7   65.56    6.81
   2   7   8   33.10    5.93
   2  -7   8   12.95    5.60
   2   7   8   16.59    2.18
   2   7   8   19.49    4.08
   2   7   8   19.12    2.81
   2  -7   8   18.06    3.25
   2  -7   8   14.17    2.79
   2  -7   8   21.79    3.22
   2  -7   8   16.16    2.78
   2   7   8   21.42    2.66
   2  -7   8   25.86    2.85
   2  -7   8   19.10    2.82
   2  -7   8   19.81    3.05
   2   7   8   19.38    5.56
   2  -7   9   40.98    9.83
   2   7   9   42.54    6.45
   2   7   9   46.23    4.46
   2   7   9   52.70    5.34
   2  -7   9   61.06    6.04
   2  -7   9   46.91    5.62
   2  -7   9   51.92    5.58
   2  -7   9   50.13    5.65
   2  -7   9   53.46    5.43
   2  -7   9   51.61    4.88
   2   7   9   57.61    4.97
   2  -7   9   61.71    5.88
   2   7   9   57.54    9.64
   2   7  10  100.74    8.17
   2   7  10   72.43    9.50
   2   7  10   97.85    7.76
   2  -7  10  102.72    9.05
   2  -7  10  106.41    8.93
   2  -7  10  111.83    8.21
   2   7  10  116.11    9.03
   2  -7  10  120.09    9.61
   2  -7  10   70.89   10.19
   2  -7  10   90.13   15.40
   2   7  11    6.76    1.64
   2   7  11    8.72    1.97
   2  -7  11    6.99    2.13
   2   7  11   12.67    2.58
   2   7  11    9.53    2.14
   2  -7  11    8.86    1.89
   2  -7  11    8.26    2.36
   2  -7  11    5.17    2.81
   2   7  11    7.44    3.89
   2  -7  11    4.44    3.81
   2   7  12   25.57    3.40
   2   7  12   30.71    3.98
   2  -7  12   19.51    6.66
   2  -7  12   33.15    4.62
   2   7  12   27.04    3.91
   2   7  12   33.94    8.51
   2  -7  12   18.11    4.90
   2  -7  12   21.08    8.28
   2  -7  13  148.65   18.89
   2  -7  13  126.67   14.77
   2   7  13  162.81   20.65
   2   7  13  180.79   13.03
   2   7  13  178.92   12.44
   2  -7  13  142.43   21.58
   2  -7  14   64.21   11.89
   2  -7  14   58.21    9.04
   2   7  14   42.64   11.32
   2   7  14   83.59    7.11
   2   7  14   88.11    7.71
   2  -7  14   54.31   13.43
   2  -7  15   88.41   13.75
   2  -7  15   56.75    8.96
   2   7  15   54.11   12.77
   2   7  15   96.51    8.44
   2   7  15   95.83    7.84
   2  -7  16   40.91    9.00
   2  -7  16   27.56    5.75
   2   7  16   52.48    5.68
   2   7  16   46.44    4.92
   2  -7  16   39.10    4.89
   2  -7  17   66.68   10.73
   2  -7  17   42.52    6.59
   2   7  17   55.43    5.98
   2   7  17   61.69    5.74
   2  -7  17   41.62    5.17
   2  -7  18   52.44    5.56
   2   7  18   61.85    6.35
   2   7  18   61.01    5.75
   2  -7  19  215.66   16.93
   2   7  19  132.89   10.34
  -2  -8  19   11.51    2.01
   2   8 -19   23.73    3.57
  -2  -8  19   19.71    4.39
  -2  -8  19   15.47    2.19
  -2   8  19   14.55    2.20
  -2  -8  18   39.81    4.62
   2   8 -18   55.54    6.60
  -2   8  18   52.43    4.83
  -2  -8  18   49.27    4.77
  -2  -8  18   62.61    8.88
  -2  -8  17   87.23    8.19
  -2  -8  17  107.36    8.46
  -2   8  17  108.72    8.33
  -2  -8  16    5.44    1.89
  -2  -8  16    5.62    1.93
  -2   8  16    5.87    1.76
  -2  -8  16    7.21    4.54
  -2   8  15    0.53    1.12
  -2  -8  15    0.21    1.23
  -2  -8  15   -0.24    1.31
  -2  -8  15    1.16    3.60
  -2   8  15   -1.11    4.09
  -2  -8  14   27.59    9.35
  -2   8  14   31.22    3.84
  -2  -8  14   27.64    4.37
  -2   8  14   10.88    8.50
  -2   8  14   24.68    8.18
  -2   8  13   19.20    9.83
  -2   8  13   24.37    7.71
  -2   8  13   31.17    3.74
  -2   8  13    7.46    7.06
  -2  -8  13   23.44    9.19
  -2  -8  13   19.49   10.54
  -2  -8  13   28.86    4.65
  -2  -8  13   32.77    4.77
  -2   8  13   41.29    9.69
   2  -8 -13   31.05    4.96
  -2   8  12    1.63    4.53
  -2   8  12   -0.88    3.46
  -2   8  12    0.31    0.88
  -2   8  12    0.89    0.98
  -2   8  12    0.86    2.06
   2  -8 -12    1.88    1.45
  -2  -8  12    0.53    1.21
  -2  -8  12   -0.28    1.18
  -2   8  12    1.37    1.90
  -2   8  12   -1.44    3.47
  -2  -8  12    9.20    6.58
  -2   8  11   54.08   13.42
  -2  -8  11   40.19   11.30
  -2   8  11   58.02    6.12
   2  -8 -11   67.99    7.21
  -2   8  11   73.43   11.54
  -2  -8  11   54.47    6.46
  -2   8  11   49.41    7.57
  -2  -8  11   59.50    6.58
  -2   8  11   55.29   10.13
  -2   8  10   99.04   18.83
  -2   8  10  163.59   12.37
   2  -8 -10  179.42   13.48
  -2   8  10  216.16   19.88
  -2  -8  10  155.26   12.85
  -2   8  10  129.68   13.75
  -2  -8  10  160.61   12.91
  -2   8  10  230.63   19.99
  -2   8   9   28.94    6.62
   2  -8  -9   24.42    3.79
   2   8  -9   15.69    4.14
  -2  -8   9   25.14    3.84
  -2   8   9   25.49    3.52
  -2  -8   9   28.88    4.08
  -2   8   9   21.41    4.40
  -2   8   9   21.34    7.60
   2  -8  -8  150.96   11.06
  -2  -8   8  122.73   10.48
  -2   8   8  141.02   10.26
  -2  -8   8  137.84   10.85
  -2   8   8  122.00   11.55
  -2   8   8  132.20   18.18
  -2  -8   7  238.30   17.57
  -2   8   7  254.32   17.23
  -2   8   7  229.43   18.51
  -2  -8   7  255.10   17.91
   2  -8  -7  276.56   17.99
  -2   8   6   59.43    8.12
   2  -8  -6   48.23    4.76
  -2   8   6   39.63   11.12
  -2  -8   6   36.25    4.33
  -2   8   6   34.85    4.22
   2  -8  -5   25.83    3.31
   2  -8  -5   28.34    3.44
  -2   8   5   32.56    6.05
  -2   8   5   24.27    3.30
  -2  -8   5   24.17    3.78
  -2   8   4   16.63    4.32
   2  -8  -4   12.21    2.18
  -2   8   4   11.57    2.27
  -2  -8   4   13.84    2.62
  -2   8   3   31.73    6.02
   2  -8  -3   38.61    3.91
   2   8  -3   36.38    4.93
  -2  -8   3   38.81    4.41
  -2   8   3   29.53    3.91
   2  -8  -3   34.61    3.62
  -2   8   2    3.68    3.55
   2  -8  -2   22.60    2.82
  -2   8   2    9.83    3.67
   2   8  -2   21.70    3.48
  -2  -8   2   28.04    3.41
   2  -8  -2   20.64    2.52
   2  -8  -1   38.42    3.97
   2  -8  -1   35.34    3.88
   2   8  -1   41.67    4.78
   2  -8  -1   41.43    3.90
  -2  -8   1   39.22    4.22
   2   8  -1   40.62    4.09
   2  -8   0  747.44   44.47
   2  -8   0  715.18   44.45
   2   8   0  658.59   44.92
   2  -8   0  727.45   44.27
   2   8   0  796.52   44.70
   2  -8   1  313.62   21.25
   2  -8   1  316.83   21.15
   2  -8   1  317.58   21.10
   2   8   1  346.58   21.39
   2  -8   2  484.84   30.89
   2  -8   2  476.60   30.76
   2   8   2  506.34   29.08
   2  -8   2  510.40   30.87
   2  -8   2  509.40   30.59
   2   8   2  557.42   31.10
   2   8   3  123.34    8.17
   2  -8   3  104.18    9.07
   2   8   3  119.85    9.50
   2  -8   3  114.56    9.58
   2   8   4   11.04    1.72
   2   8   4    5.98    3.38
   2   8   4   12.52    2.35
   2  -8   4   13.79    2.49
   2  -8   4    9.18    2.47
   2   8   5 2468.59  115.58
   2   8   5 1532.89  121.52
   2   8   5 2127.72  116.76
   2  -8   5 2112.21  116.80
   2  -8   5 1307.22  115.98
   2   8   6    0.40    0.65
   2  -8   6    0.66    1.14
   2  -8   6   -0.25    0.86
   2   8   6    0.66    2.25
   2   8   6    1.30    1.13
   2   8   7    0.44    1.61
   2   8   7    0.96    1.11
   2  -8   7    6.74    3.88
   2   8   7    0.33    1.72
   2   8   7    0.76    0.73
   2  -8   7    1.66    1.19
   2   8   7    0.90    0.72
   2  -8   7    0.82    0.91
   2  -8   7    1.54    1.17
   2   8   7    2.18    2.67
   2  -8   8   76.65   13.55
   2   8   8   64.75    8.91
   2   8   8  104.96    8.19
   2  -8   8   82.19    8.17
   2  -8   8   95.15    8.94
   2  -8   8   95.94    8.16
   2  -8   8   95.12    7.93
   2  -8   8  105.85    7.74
   2   8   8  104.69    7.74
   2  -8   8   95.75    8.22
   2   8   8   75.27   12.42
   2   8   9   24.32    5.69
   2  -8   9    5.11    4.34
   2   8   9   14.72    2.12
   2  -8   9   19.01    3.27
   2   8   9   13.10    2.59
   2  -8   9   22.35    3.52
   2  -8   9   15.97    2.47
   2   8   9   18.78    2.56
   2  -8   9   12.97    2.68
   2  -8   9   12.46    2.45
   2  -8   9   13.25    2.71
   2   8   9   11.08    4.96
   2  -8  10   15.50    6.86
   2   8  10   23.18    2.98
   2   8  10   27.44    3.85
   2  -8  10   29.93    4.27
   2  -8  10   26.10    3.29
   2  -8  10   22.69    3.73
   2  -8  10   24.97    3.74
   2   8  10   28.56    3.30
   2  -8  10   28.00    3.99
   2  -8  10   19.55    4.82
   2   8  10   40.41    7.85
   2   8  11   13.86    2.33
   2  -8  11   16.67    3.33
   2   8  11   20.09    3.33
   2  -8  11    9.03    4.51
   2  -8  11   13.01    2.97
   2  -8  11   15.78    2.53
   2  -8  11   21.20    8.22
   2   8  11   16.46    5.72
   2  -8  11    9.45    3.88
   2   8  12  152.90   11.35
   2  -8  12  158.21   18.66
   2   8  12  167.66   12.64
   2  -8  12  166.32   13.05
   2  -8  12  105.87   13.71
   2   8  12  184.24   20.38
   2  -8  12  140.16   20.93
   2  -8  13   25.28    7.31
   2   8  13   25.47    3.44
   2   8  13   19.03    6.92
   2  -8  13   14.32    4.54
   2  -8  13   15.03    7.06
   2  -8  14  159.86   18.79
   2   8  14  164.85   11.57
   2   8  14   95.95   17.28
   2  -8  14  119.97   13.95
   2  -8  14  185.36   24.01
   2  -8  15  498.99   36.65
   2   8  15  464.38   26.28
   2   8  15  237.70   33.09
   2  -8  15  316.53   28.39
   2   8  16   43.40    4.71
   2  -8  16   32.87    6.03
   2  -8  16   40.23    4.88
   2  -8  17   14.81    5.33
   2   8  17   13.55    2.52
   2  -8  17   12.07    3.27
   2   8  17    5.47    4.85
   2  -8  17   11.63    2.47
   2  -8  18   76.99   10.14
   2   8  18   62.03    5.39
   2  -8  19   38.66    6.27
   2   8  19   21.64    2.88
  -2  -9  19    0.32    0.64
  -2   9  19   -0.31    0.73
   2   9 -19    0.99    1.07
  -2  -9  18    6.48    1.64
  -2   9  18    5.78    1.49
   2   9 -18    4.73    1.42
   2   9 -18    9.12    2.47
   2   9 -17    5.67    2.32
  -2  -9  17    4.82    1.48
  -2   9  17    2.08    1.05
  -2  -9  17    4.26    1.47
  -2  -9  16    9.22    2.23
  -2  -9  16   20.95    7.36
  -2   9  16   14.48    2.51
  -2  -9  16   13.43    2.49
  -2   9  16    4.28    4.75
  -2  -9  15  100.64   16.85
  -2   9  15   96.83    7.96
  -2  -9  15  105.05    8.52
  -2  -9  15   93.46    8.66
  -2   9  14   11.47    2.28
  -2  -9  14    9.91    2.53
  -2   9  14    1.83    4.43
  -2   9  14    9.49    5.70
  -2  -9  14    7.49    6.03
  -2  -9  13   12.95    2.88
  -2   9  13    7.96    5.55
  -2   9  13    1.79    5.57
  -2   9  13    3.04    5.19
  -2  -9  13    3.94    4.85
  -2   9  12  213.45   35.81
  -2  -9  12  394.89   40.50
  -2  -9  12  208.80   38.92
  -2   9  12  457.20   27.64
  -2   9  12  572.55   41.85
   2  -9 -12  476.10   29.41
  -2  -9  12  388.58   27.80
  -2  -9  12  427.23   27.95
  -2   9  12  379.37   35.24
  -2   9  12  334.39   41.54
  -2   9  11   26.93   10.49
  -2  -9  11   37.43   11.08
  -2  -9  11   27.71   11.70
  -2   9  11   41.43    5.05
   2  -9 -11   45.88    5.89
  -2   9  11   56.04   11.13
  -2  -9  11   37.94    5.30
  -2  -9  11   40.75    5.40
  -2   9  11   47.64    9.46
  -2   9  10   33.76    8.45
   2  -9 -10   29.18    4.47
  -2  -9  10   25.56    4.10
  -2   9  10   26.81    3.88
  -2  -9  10   25.79    4.12
  -2   9  10   18.99    4.60
  -2   9  10   17.07    7.87
  -2   9   9  214.18   20.34
   2   9  -9   80.63   11.65
   2  -9  -9  143.48   11.59
  -2   9   9  165.70   11.31
  -2  -9   9  138.04   11.38
  -2   9   9  122.56   12.46
  -2  -9   9  143.35   11.51
  -2   9   9  114.39   18.88
   2   9  -8   82.86   12.52
  -2   9   8  217.76   19.65
   2  -9  -8  176.10   12.72
  -2   9   8  178.38   11.99
  -2  -9   8  145.22   11.96
  -2   9   8  160.62   10.98
  -2   9   8  137.21   13.14
  -2  -9   8  166.00   12.45
  -2   9   8  130.27   19.45
   2  -9  -7  358.57   22.58
   2  -9  -7  380.82   22.83
  -2   9   7  427.49   30.01
  -2   9   7  346.50   21.76
  -2  -9   7  296.05   21.93
  -2   9   7  324.56   21.04
  -2   9   7  249.35   22.56
  -2  -9   7  325.00   22.32
  -2   9   7  340.92   31.91
  -2  -9   6  545.67   32.50
  -2   9   6  408.79   30.55
  -2   9   6  514.77   30.46
  -2   9   6  402.72   31.45
  -2  -9   6  459.54   30.92
  -2   9   6  625.59   39.49
   2  -9  -6  565.20   31.52
  -2   9   5  174.79   17.24
   2  -9  -5  184.13   12.14
  -2  -9   5  175.78   12.85
  -2   9   4  857.15   56.13
   2  -9  -4  940.10   49.87
  -2  -9   4  868.61   50.47
   2  -9  -3   65.70    5.75
  -2   9   3   50.89    8.56
  -2   9   3   52.85    5.74
  -2  -9   3   66.16    6.22
   2  -9  -2  252.90   15.23
   2  -9  -2  241.77   15.14
   2   9  -2  212.41   15.92
  -2  -9   2  230.88   15.42
   2  -9  -1   46.13    4.68
  -2   9   1   15.50    6.43
   2  -9  -1   48.03    4.74
  -2   9   1   12.47    6.73
   2   9  -1   34.36    4.71
   2  -9  -1   49.19    4.62
   2   9  -1   54.14    4.87
   2  -9   0   71.92    6.60
   2  -9   0   69.42    6.55
   2  -9   0   70.54    6.48
   2   9   0   77.02    6.72
   2  -9   1  185.98   14.17
   2  -9   1  190.53   14.16
   2  -9   1  199.80   14.30
   2   9   1  209.45   14.32
   2  -9   2   36.99    4.56
   2  -9   2   33.55    4.35
   2  -9   2   35.88    4.49
   2   9   2   34.15    4.26
   2  -9   2   33.95    4.19
   2   9   3  651.53   41.48
   2   9   3  686.34   39.85
   2  -9   3  671.29   42.07
   2   9   3  654.89   41.67
   2  -9   3  641.59   41.41
   2   9   4 2104.45  122.76
   2   9   4 2432.05  121.28
   2  -9   4 2220.95  123.07
   2   9   5  410.08   21.79
   2  -9   5  237.81   22.52
   2  -9   5  365.47   23.19
   2   9   5  222.15   26.55
   2   9   5  363.03   23.20
   2   9   6   90.07    8.31
   2   9   6   92.00    6.82
   2   9   6  100.79    7.30
   2  -9   6   81.70    8.06
   2  -9   6   60.82    7.64
   2   9   6  115.32    7.46
   2  -9   6   76.69    7.07
  -2   9  -6   22.71    9.02
   2   9   6   55.44   10.99
   2   9   7   14.09    3.95
   2   9   7    5.12    1.90
   2  -9   7    7.28    4.90
  -2   9  -7   17.02    3.57
   2   9   7    5.60    1.35
   2   9   7    6.00    1.60
   2  -9   7    4.63    1.78
   2   9   7    6.79    1.55
   2  -9   7    6.23    1.68
   2  -9   7    5.06    1.56
  -2   9  -7    0.89    2.80
   2   9   7    3.40    3.56
   2   9   8    3.30    2.64
  -2   9  -8    0.36    1.22
   2  -9   8   -1.00    2.41
   2   9   8    0.37    0.62
   2   9   8    1.47    1.14
   2  -9   8    0.56    1.09
   2   9   8    1.18    0.85
   2  -9   8    0.19    0.80
   2  -9   8    1.30    0.94
   2  -9   8    1.18    0.91
   2   9   8   -0.90    2.17
   2  -9   9    2.18    3.72
  -2   9  -9    6.21    2.42
   2   9   9    3.96    3.64
   2   9   9    4.27    1.59
   2  -9   9    6.23    2.01
   2  -9   9    6.81    2.23
   2  -9   9    3.76    1.28
   2  -9   9    4.25    1.61
   2   9   9    3.67    1.33
   2  -9   9    5.14    1.92
   2   9   9    5.02    3.15
   2  -9  10   -1.17    2.81
   2  -9  10    5.59    2.03
   2   9  10    1.79    1.08
   2   9  10    0.97    0.77
   2   9  10    0.78    0.81
   2  -9  10    0.79    0.93
   2  -9  10    2.07    1.36
   2  -9  10    2.07    1.47
   2   9  10    2.16    2.24
   2   9  11  140.01   10.81
   2  -9  11  158.72   11.21
   2  -9  11  152.34   12.24
   2  -9  11  114.78   19.37
   2  -9  11   89.62   13.10
   2   9  11  172.81   19.12
   2   9  11  166.50   12.44
   2  -9  11  186.12   13.34
   2   9  12  609.54   37.50
   2   9  12  689.26   39.38
   2  -9  12  696.49   40.00
   2   9  12  672.40   49.39
   2  -9  12  548.81   51.30
   2  -9  13  157.20   17.81
   2   9  13  138.98   10.08
   2  -9  13   84.94   11.96
   2   9  13  114.75   17.36
   2  -9  13  125.38   20.01
   2  -9  14   79.16   12.42
   2   9  14   78.24    6.73
   2   9  14   39.10   10.49
   2  -9  14   50.09    8.34
   2  -9  14   92.01   16.37
   2  -9  15   10.76    4.92
   2   9  15   13.63    2.63
   2   9  15    2.27    4.21
   2  -9  15    7.71    3.20
   2  -9  16  155.29   16.38
   2   9  16  124.09    9.09
   2  -9  16   84.18   10.36
   2  -9  16  115.98    9.26
   2   9  17    9.57    2.13
   2  -9  17    9.24    2.90
   2  -9  17    6.33    1.80
   2  -9  18    1.26    1.00
   2  -9  18    3.89    2.79
   2   9  18    1.60    1.20
   2   9  19    9.64    1.75
   2  10 -18   13.90    2.17
  -2 -10  18   14.70    2.24
  -2 -10  17    5.68    1.55
   2  10 -17    8.15    2.58
  -2 -10  17   10.00    5.02
  -2 -10  16   84.15    7.38
   2  10 -16  116.41   10.43
  -2 -10  16  113.53   15.99
  -2 -10  15   16.60    3.19
  -2 -10  15   17.58    7.53
   2  10 -15   17.16    4.22
  -2  10  15    6.44    5.44
  -2 -10  14   -4.89    5.37
  -2  10  14    1.05    3.26
  -2  10  14   -1.83    5.67
  -2 -10  14    0.74    1.28
  -2 -10  13   -1.31    4.44
  -2  10  13   -1.52    4.23
  -2  10  13   -1.01    3.43
  -2  10  13    1.82    4.38
  -2 -10  13    0.78    1.09
  -2  10  12  149.04   18.88
  -2  10  12  116.05   22.38
  -2 -10  12  151.52   11.96
  -2 -10  12  151.18   22.18
  -2  10  11   99.36   16.29
  -2 -10  11   93.55    9.00
  -2  10  11   98.63    8.68
  -2 -10  11  101.99    9.14
  -2 -10  11   99.26   18.17
  -2 -10  11   77.66   19.64
  -2  10  10   40.87    9.61
   2  10 -10   15.39    4.36
  -2  10  10   34.52    4.40
  -2 -10  10   26.27    4.31
  -2 -10  10   33.40    4.65
  -2 -10  10   20.12    8.86
  -2  10  10   15.22    7.34
  -2 -10  10   18.82    9.75
  -2  10   9    1.28    1.10
  -2 -10   9   -0.25    0.78
  -2  10   9    1.18    0.82
  -2  10   9   -0.91    2.53
  -2 -10   9    1.53    1.37
   2  10  -9    0.47    2.07
  -2 -10   9   -1.99    2.76
  -2  10   8  149.12   17.33
   2 -10  -8  153.75   11.21
   2  10  -8   69.09   10.81
  -2  10   8  134.23   10.03
  -2 -10   8  106.23    9.92
  -2  10   8  133.62    9.28
  -2 -10   8  109.15   10.04
  -2 -10   8   76.56   19.03
  -2  10   7   21.31    3.02
  -2 -10   7   14.08    2.82
  -2  10   7   15.15    2.92
  -2  10   7   19.55    2.68
  -2  10   7   23.36    6.76
  -2 -10   7   13.02    2.74
   2 -10  -7   19.72    3.29
  -2  10   6  141.60   16.33
   2 -10  -6  149.99   10.94
  -2  10   6  133.79    9.80
  -2 -10   6  144.70   11.51
  -2  10   6  104.24    9.98
  -2  10   6  143.69    9.64
  -2 -10   6  119.03   10.23
  -2  10   6  103.35   10.80
   2  10  -6  122.16   11.70
   2 -10  -5   24.61    3.55
  -2  10   5   17.87    5.66
  -2  10   5   21.04    3.45
  -2 -10   5   21.10    3.70
  -2  10   5   26.15    3.07
  -2 -10   5   18.33    3.22
  -2  10   5   20.05    3.79
   2  10  -5   24.45    4.28
  -2 -10   5   11.42    6.39
  -2  10   4   52.76    9.69
   2 -10  -4   81.51    6.83
  -2 -10   4   59.78    6.05
  -2  10   4   55.17    6.21
  -2 -10   4   71.84    6.98
  -2 -10   4   36.91   11.06
  -2 -10   3  113.79    9.33
  -2  10   3   81.75    8.48
  -2  10   3   60.14   11.08
   2 -10  -3  126.68    9.19
   2 -10  -3  118.71    9.09
  -2 -10   2  489.90   30.49
   2 -10  -2  526.57   30.49
   2 -10  -2  549.42   30.50
   2 -10  -1  376.70   23.67
   2 -10  -1  398.49   23.67
   2 -10   0   82.15    7.42
   2  10   0   89.66    7.52
   2 -10   0   85.54    7.64
   2 -10   0   77.29    7.30
   2 -10   1   92.60    8.36
   2 -10   1  103.66    8.40
   2  10   1  103.08    8.44
   2 -10   1   88.82    8.32
   2 -10   1   93.90    8.33
   2 -10   2  190.45   14.16
   2 -10   2  204.70   14.77
   2  10   2  215.16   14.60
   2 -10   2  193.29   14.51
   2 -10   2  198.79   14.70
   2  10   3    6.66    2.01
   2 -10   3    7.25    2.11
  -2  10  -3    1.93    3.30
   2  10   3    5.29    1.72
  -2  10  -4    0.97    3.31
   2  10   4    4.44    1.21
   2 -10   4    6.66    1.98
   2 -10   4    4.89    1.99
   2  10   4    6.52    1.54
   2 -10   4    6.59    1.64
   2  10   4    4.34    1.63
   2  10   5  105.59   10.40
  -2  10  -5   35.49    5.52
   2  10   5   49.48    5.80
   2  10   5   64.72    5.01
   2  10   5   60.43    4.90
   2  10   5   68.71    6.26
   2 -10   5   32.07    5.34
   2 -10   5   48.87    5.78
   2  10   5   62.67    5.00
   2 -10   5   40.84    4.94
   2 -10   5   35.30    4.50
  -2  10  -5    9.79    5.77
  -2  10  -6  117.49   12.60
   2  10   6  140.43   12.61
   2  10   6  170.23   11.21
   2  10   6  178.32   11.57
   2 -10   6  152.49   12.79
   2  10   6  200.67   11.81
   2 -10   6  135.91   11.32
  -2  10  -7  147.59   14.76
   2  10   7  167.87   14.64
   2 -10   7  201.54   22.79
   2  10   7  193.79   12.79
   2  10   7  207.56   13.51
   2 -10   7  175.98   14.52
   2  10   7  225.76   13.52
   2 -10   7  174.48   13.42
  -2  10  -7   70.79   16.53
   2  10   7  118.47   18.86
   2  10   8   16.30    4.99
   2 -10   8    4.25    3.66
  -2  10  -8    5.74    2.62
   2  10   8   11.18    1.95
   2  10   8   12.74    2.44
   2 -10   8    8.24    2.46
   2 -10   8   12.66    2.54
   2  10   8   14.27    2.36
   2 -10   8    9.85    2.07
   2 -10   8   11.97    2.47
   2  10   8    4.21    4.89
  -2  10  -9  219.63   20.87
   2 -10   9  216.07   27.62
   2  10   9  154.32   24.93
   2  10   9  290.46   19.33
   2 -10   9  251.75   19.55
   2 -10   9  270.36   20.49
   2 -10   9  273.59   19.24
   2  10   9  310.96   18.80
   2 -10   9  295.89   18.58
   2 -10   9  274.07   19.37
   2  10   9  430.57   29.05
   2  10  10    2.11    1.42
   2 -10  10    3.06    1.55
   2 -10  10    1.22    2.94
  -2  10 -10    0.87    1.59
   2  10  10    2.67    1.19
   2 -10  10    1.64    0.97
   2 -10  10    1.41    1.31
   2 -10  10    2.81    1.53
   2  10  10    2.26    2.77
   2 -10  11  104.18    8.61
   2 -10  11  114.69    9.81
   2 -10  11  115.72   18.97
   2  10  11  122.47   16.18
   2 -10  11  140.10   11.04
   2  10  11  110.47    9.79
   2 -10  12    6.55    1.76
   2  10  12    5.54    1.62
   2 -10  12    5.37    3.00
   2  10  12    5.70    4.39
   2 -10  12    7.78    5.71
   2  10  13    0.18    1.05
   2  10  13   -1.02    3.15
   2 -10  13    0.52    1.77
   2 -10  13   -1.28    3.99
   2 -10  14  138.17   15.35
   2  10  14  121.50   19.79
   2 -10  15    9.97    3.35
   2  10  15    8.91    5.60
   2  10  15   10.28    2.26
   2 -10  16  381.61   22.69
   2  10  16  402.15   22.48
   2 -10  17   96.60    7.74
   2 -10  17   91.55    9.24
   2 -10  18    4.69    1.32
   2  10  18    7.17    1.61
   2  11 -18    0.51    0.64
  -2 -11  18    0.21    0.73
   2  11 -18    1.42    1.16
  -2 -11  17   23.45    3.10
  -2 -11  17   46.64    8.84
   2  11 -17   36.16    4.91
  -2 -11  16    1.79    1.06
   2  11 -16    1.97    1.71
  -2 -11  16    3.49    4.19
  -2  11  16    0.96    3.53
  -2 -11  15   17.76    3.15
   2  11 -15   29.96    5.22
  -2 -11  15   24.82    8.44
  -2  11  15    9.29    5.47
   2  11 -14   12.60    3.60
  -2 -11  14   10.51    6.31
  -2  11  14    7.23    4.79
  -2  11  14    9.00    7.10
  -2 -11  14   11.28    2.66
  -2 -11  13    5.07    5.57
   2  11 -13    1.34    1.96
  -2  11  13    3.67    5.09
  -2 -11  13    2.04    1.37
  -2 -11  12   13.30    6.97
   2  11 -12   13.31    3.97
  -2  11  12   23.48   10.07
  -2 -11  12   15.94    3.27
  -2 -11  11  616.38   40.56
  -2 -11  11  683.32   56.62
   2  11 -11  681.48   44.06
   2  11 -10   11.57    3.86
  -2  11  10   14.56    6.60
  -2  11  10   19.50    3.38
  -2 -11  10   18.69    3.51
  -2  11  10   16.92    2.60
  -2 -11  10   19.09    3.52
   2  11 -10   21.11    4.89
  -2 -11  10   19.07    9.81
  -2 -11  10   12.21    7.36
  -2  11   9   13.32    2.73
  -2 -11   9    9.88    2.56
  -2  11   9   15.07    2.46
  -2 -11   9    9.74    2.57
  -2  11   9   11.24    5.88
   2  11  -9    7.88    3.20
  -2 -11   9   13.29    6.94
   2  11  -9   12.08    3.61
  -2 -11   9   12.22    8.03
  -2  11   8   24.85    7.70
   2  11  -8   12.41    3.96
  -2  11   8   21.22    3.33
  -2 -11   8   17.28    3.27
  -2  11   8   24.34    3.18
  -2 -11   8   22.91    3.81
   2  11  -8   32.69    5.54
  -2 -11   8   13.49    7.66
  -2  11   7   67.91   12.78
   2 -11  -7   83.80    7.78
  -2  11   7   82.34    6.88
  -2 -11   7   58.18    6.57
  -2  11   7   53.31    6.70
  -2  11   7   72.16    6.26
  -2 -11   7   67.94    7.04
   2  11  -7   70.55    8.51
  -2 -11   7   41.33   13.07
   2 -11  -6  361.15   21.13
  -2  11   6  267.75   27.83
  -2  11   6  300.26   19.14
  -2 -11   6  322.38   21.30
  -2  11   6  226.27   19.45
  -2  11   6  308.40   18.96
  -2 -11   6  261.12   19.58
  -2  11   6  242.67   20.80
   2  11  -6  287.11   21.71
  -2 -11   6  167.08   29.21
  -2  11   5   10.36    2.05
   2 -11  -5   12.07    2.64
  -2 -11   5    7.32    2.05
  -2  11   5    2.64    4.09
  -2  11   5    8.33    2.38
  -2 -11   5    8.88    2.52
   2 -11  -5    9.68    1.90
  -2  11   5    8.82    2.67
   2  11  -5    6.28    2.35
  -2 -11   5    7.52    5.55
  -2  11   4  395.48   23.71
  -2  11   4  234.22   29.31
   2 -11  -4  471.10   25.88
   2 -11  -4  450.15   25.81
   2 -11  -4  380.94   23.63
  -2 -11   4  324.68   24.20
   2  11  -4  311.00   25.49
  -2  11   4  413.69   26.56
  -2 -11   4  420.16   25.96
  -2  11   4  286.88   24.41
   2 -11  -3  177.53   12.28
   2 -11  -3  175.93   12.33
  -2 -11   3  114.10   10.71
   2 -11  -3  142.95   10.40
  -2  11   3  172.11   12.93
  -2  11   3  111.38   11.26
  -2 -11   3  168.62   12.48
   2 -11  -2    2.57    1.38
   2 -11  -2    4.03    1.59
  -2 -11   2    0.36    0.83
   2 -11  -2    1.56    0.87
  -2  11   2    5.33    1.96
  -2  11   2    2.49    1.62
  -2  11   1  188.86   23.25
   2 -11  -1  201.00   13.73
   2 -11  -1  210.19   14.09
  -2 -11   1  148.86   12.06
   2 -11  -1  163.02   11.69
  -2  11   1  199.25   14.12
  -2  11   1  133.38   12.68
  -2  11   0  194.41   25.22
   2 -11   0  246.50   17.44
   2 -11   0  244.28   17.24
   2 -11   0  199.26   15.19
  -2  11   0  247.30   17.57
   2  11   0  290.31   17.48
   2 -11   0  234.52   16.91
   2 -11   0  223.00   16.98
  -2  11  -1    1.07    0.99
  -2  11  -1    2.24    4.66
   2 -11   1    2.65    1.56
   2 -11   1    0.77    1.07
   2 -11   1    0.27    0.81
   2  11   1    1.21    1.07
   2 -11   1    3.65    1.62
   2  11   1    3.74    1.56
   2 -11   1    0.70    1.08
   2 -11   2  274.04   19.68
   2 -11   2  281.95   19.26
   2  11   2  314.55   19.70
   2  11   2  325.49   19.92
   2 -11   2  227.78   17.33
   2  11   2  260.28   19.15
  -2  11  -2  270.18   19.61
  -2  11  -3   14.40    6.84
   2  11   3   31.13    3.17
   2  11   3   22.16    3.84
   2 -11   3   24.91    4.08
   2  11   3   25.68    3.98
   2 -11   3   22.53    3.34
   2 -11   3   15.89    2.75
   2  11   3   33.53    4.54
  -2  11  -3   27.66    4.38
  -2  11  -4   31.77    9.49
   2  11   4   66.37    6.82
   2 -11   4   60.69    6.68
   2 -11   4   47.32    6.84
   2  11   4   87.10    6.00
   2 -11   4   47.79    5.30
   2 -11   4   59.40    6.08
   2  11   4   57.14    6.63
  -2  11  -4   56.63    6.96
  -2  11  -5  143.91   14.42
   2  11   5  168.02   14.40
   2  11   5  214.62   13.16
   2  11   5  207.97   13.00
   2 -11   5  124.89   14.01
   2 -11   5  186.05   14.59
   2  11   5  236.39   13.42
   2 -11   5  148.02   12.74
   2 -11   5  167.32   13.53
  -2  11  -5  111.97   19.20
  -2  11  -6   53.45    7.89
   2  11   6   75.90    8.32
   2  11   6   93.98    7.02
   2  11   6   90.94    7.16
   2 -11   6   73.87    8.02
   2  11   6   99.81    7.29
   2 -11   6   67.79    6.96
   2 -11   6   66.47    7.27
  -2  11  -6   52.94   12.15
   2  11   7   11.95    4.16
   2 -11   7    8.19    4.93
  -2  11  -7    3.45    1.93
   2  11   7    4.04    1.30
   2  11   7    4.71    1.48
   2 -11   7    2.43    1.41
   2  11   7    4.77    1.50
   2 -11   7    4.22    1.54
  -2  11  -7    1.09    3.04
   2 -11   8   -1.11    3.45
  -2  11  -8    6.95    2.60
   2  11   8    2.09    1.08
   2  11   8    2.23    1.16
   2 -11   8    0.94    1.24
   2  11   8    2.06    1.17
   2 -11   8    2.29    1.14
   2 -11   8    1.07    1.11
   2  11   8    1.98    2.43
   2 -11   9    5.95    4.71
  -2  11  -9   12.92    3.63
   2  11   9    6.41    1.62
   2  11   9    9.96    2.36
   2 -11   9    6.58    2.28
   2 -11   9   10.26    2.84
   2 -11   9    9.61    2.38
   2  11   9    9.28    2.11
   2 -11   9   15.63    2.49
   2 -11   9    8.37    2.30
   2  11   9   11.75    5.02
   2  11  10    5.28    1.78
   2 -11  10    9.88    2.68
   2 -11  10    8.27    2.33
   2  11  10    7.74    1.97
   2 -11  10    8.10    1.92
   2  11  10   13.64    5.81
   2 -11  10    6.14    1.98
   2 -11  10    2.50    4.93
  -2  11 -10    6.72    2.94
  -2  11 -11   34.66    6.16
   2 -11  11   41.28   11.18
   2 -11  11   31.46    3.85
   2 -11  11   33.35    4.60
   2 -11  11   18.24    5.39
   2  11  11   35.58    8.82
   2 -11  12  447.71   40.13
   2 -11  12  375.35   23.71
   2  11  12  432.36   35.91
   2 -11  13   -1.02    2.65
   2  11  13    2.04    3.48
   2 -11  13   -2.52    3.50
   2 -11  14  276.56   25.24
   2  11  14  238.55   30.14
   2  11  15    9.25    2.07
   2  11  15    6.45    5.40
   2 -11  15    8.18    3.15
   2 -11  16    4.89    1.61
   2  11  16    6.25    1.65
   2  11  16    1.00    2.43
   2 -11  16    5.10    2.33
   2 -11  17    6.61    1.60
   2  11  17    5.08    1.43
   2 -11  17    4.78    2.07
   2 -11  18   32.61    3.49
   2  11  18   44.90    3.94
   2  12 -17    7.62    1.58
   2  12 -17   11.79    2.63
  -2 -12  17    6.87    1.50
  -2 -12  16   21.84    6.60
   2  12 -16   29.12    4.57
  -2 -12  16   16.86    2.61
   2  12 -15   39.04    5.83
  -2 -12  15   25.84    3.77
  -2  12  14   22.66   10.24
   2  12 -14   55.50    7.31
  -2 -12  14   36.91   10.15
  -2 -12  14   37.48    4.81
   2  12 -13   87.17    9.57
  -2 -12  13   85.22   15.49
  -2 -12  13   62.43    6.85
  -2  12  12   36.63   13.13
  -2 -12  12   71.78   14.72
   2  12 -12   57.97    8.12
  -2 -12  12   58.75    6.55
  -2 -12  11   39.86   12.02
   2  12 -11   57.75    8.08
  -2 -12  11   48.45    5.99
  -2  12  10  120.59    9.50
  -2 -12  10  115.95   10.71
   2  12 -10  138.45   13.33
  -2 -12  10  133.04   20.63
   2  12  -9   49.98    8.73
  -2  12   9   67.40   14.78
  -2  12   9   84.58    7.87
  -2 -12   9   80.81    8.17
  -2  12   9   89.32    7.28
  -2 -12   9   93.20    8.59
  -2 -12   9   74.57   15.95
   2  12  -9  107.90   11.03
  -2 -12   9   66.05   18.06
  -2  12   8   20.50    3.27
  -2 -12   8   12.58    2.89
  -2  12   8   21.73    3.02
  -2 -12   8   16.15    3.25
  -2  12   8   15.95    6.88
   2  12  -8    6.18    3.09
  -2 -12   8   20.74    8.49
  -2 -12   8   25.65   10.65
   2  12  -8   20.82    4.59
  -2 -12   7   14.77    3.15
  -2  12   7   11.43    5.80
  -2  12   7   22.05    3.24
  -2 -12   7   15.44    3.04
  -2  12   7   13.37    3.11
  -2  12   7   19.59    2.94
   2 -12  -7   17.43    2.91
  -2 -12   7   20.42    9.69
   2  12  -7   16.14    4.00
  -2  12   6   11.88    6.20
   2 -12  -6   41.10    5.32
  -2  12   6   29.41    3.74
  -2  12   6   20.61    3.91
  -2  12   6   30.78    3.67
   2 -12  -6   31.49    3.76
  -2 -12   6   28.38    4.22
   2  12  -6   31.24    5.37
  -2  12   6   18.60    4.25
  -2 -12   6   24.13    9.99
  -2  12   5   10.53    2.05
  -2  12   5    9.75    2.04
  -2  12   5    8.53    2.75
   2  12  -5    7.87    2.63
  -2  12   5    7.36    2.35
  -2 -12   5    7.73    2.46
   2 -12  -5   14.88    3.11
  -2 -12   5    4.88    1.89
   2 -12  -5   10.10    2.53
   2  12  -4  267.85   22.45
  -2  12   4  315.19   23.22
  -2  12   4  253.05   21.55
  -2 -12   4  350.66   22.83
  -2 -12   4  290.19   21.25
   2 -12  -4  383.72   22.91
   2 -12  -4  362.02   22.76
  -2  12   3  135.80   12.39
  -2  12   3  122.89   11.56
  -2 -12   3  123.35   10.80
   2 -12  -3  167.98   12.31
   2 -12  -3  155.36   12.28
  -2  12   2  156.19   12.77
  -2  12   2  130.84   11.82
  -2 -12   2  115.14   10.63
   2 -12  -2  168.26   12.50
   2 -12  -2  160.82   12.55
   2 -12  -1  408.17   25.68
   2 -12  -1  443.02   25.77
  -2  12   1  413.29   25.96
  -2  12   1  284.57   24.06
   2 -12  -1  403.26   25.08
   2 -12  -1  336.08   22.84
  -2 -12   1  318.86   23.41
   2  12  -1  361.19   25.04
   2 -12   0  224.68   16.68
   2 -12   0  210.36   16.61
  -2  12   0  228.02   17.07
  -2  12   0  190.57   15.93
   2 -12   0  244.00   16.72
   2  12   0  277.06   16.98
  -2 -12   0  189.56   14.91
   2 -12   0  189.86   14.43
   2  12   0  216.63   16.49
  -2  12  -1   11.29    6.32
   2 -12   1   11.80    2.97
   2 -12   1   16.73    3.49
  -2  12  -1   11.10    2.84
   2  12   1   19.68    3.60
   2 -12   1   12.15    2.89
   2 -12   1   10.22    2.02
   2  12   1   15.11    3.16
   2  12   2  333.61   21.87
   2  12   2  363.43   22.17
   2 -12   2  342.32   21.86
   2  12   2  267.10   21.04
  -2  12  -2  278.38   21.61
   2 -12   2  246.62   19.22
   2 -12   2  306.90   20.30
  -2  12  -2  316.75   33.30
  -2  12  -3    6.12    5.39
   2 -12   3    6.21    2.10
   2  12   3    6.10    2.20
   2  12   3    4.73    1.82
  -2  12  -3    4.99    2.19
   2  12   3    9.85    1.78
   2 -12   3    5.81    1.81
   2 -12   3    5.71    1.69
   2  12   3    6.12    2.18
   2  12   4   11.30    2.91
   2  12   4   14.25    2.37
   2 -12   4   10.93    3.14
   2 -12   4   12.04    3.02
   2  12   4   10.24    2.81
  -2  12  -4   11.89    3.18
   2  12   4   13.01    2.18
   2 -12   4   11.90    2.32
   2 -12   4   10.15    2.43
  -2  12  -4    4.86    5.10
   2  12   5    0.58    1.60
   2  12   5    1.31    1.21
  -2  12  -5    2.22    1.62
   2  12   5    1.46    1.03
   2 -12   5    1.20    1.50
   2  12   5    1.24    0.97
   2 -12   5    1.13    1.08
  -2  12  -5    1.21    3.75
   2 -12   5   -0.23    0.92
  -2  12  -6   89.90   10.89
   2  12   6  109.57   11.12
   2  12   6  122.92    9.26
   2  12   6  125.03    9.42
   2 -12   6  100.67   10.48
   2  12   6  135.58    9.51
   2 -12   6  120.10   10.33
   2 -12   6  100.91    9.35
  -2  12  -6   96.30   17.21
   2  12   7    7.23    3.66
  -2  12  -7    4.55    2.16
   2  12   7    2.60    1.13
   2  12   7    4.72    1.55
   2 -12   7    6.09    2.28
   2  12   7    4.17    1.43
   2 -12   7    4.83    1.69
  -2  12  -7    1.18    3.67
  -2  12  -8   25.98    5.38
   2 -12   8   36.67    9.90
   2  12   8   34.77    4.01
   2  12   8   38.86    4.68
   2 -12   8   32.02    5.26
   2  12   8   42.11    4.53
   2 -12   8   36.94    4.24
   2 -12   8   34.31    4.54
   2 -12   9  151.59   21.76
  -2  12  -9  129.01   14.07
   2  12   9  141.50   11.16
   2  12   9  167.20   12.53
   2 -12   9  167.93   11.73
   2  12   9  174.72   12.00
   2 -12   9  139.20   12.65
   2 -12   9  126.23   13.05
   2 -12   9  173.20   12.63
   2  12   9  206.74   20.29
   2  12  10  127.60   16.05
   2 -12  10   91.34    8.74
  -2  12 -10   87.20   10.75
   2 -12  10   93.31   16.87
   2 -12  10   89.99    7.91
   2  12  10  106.07    8.35
   2  12  11   78.15   13.09
   2 -12  11   60.39    9.33
   2 -12  11   71.58   15.03
  -2  12 -11   65.08    8.90
   2 -12  11   62.39    6.80
   2 -12  11   71.15    6.26
   2  12  12   21.75    7.26
   2 -12  12   19.53    5.20
   2 -12  12   25.21    9.20
  -2  12 -12   28.03    5.45
   2 -12  12   23.71    3.27
   2 -12  13   10.77    3.85
   2  12  13   12.16    6.02
   2 -12  13   24.08    8.88
   2 -12  14   23.07    4.95
   2  12  14   17.63    6.86
   2 -12  15   10.08    3.16
   2  12  15    9.17    5.13
   2 -12  16   63.00    7.25
   2 -12  16   70.38    5.93
   2 -12  17  183.98   13.46
   2 -12  17  164.97   11.72
   2  13 -17    1.71    0.79
   2  13 -17    2.49    1.28
  -2 -13  17    1.40    0.71
   2  13 -16   62.93    6.40
  -2 -13  16   66.79   10.45
  -2 -13  16   40.86    4.26
  -2 -13  15  386.90   30.35
   2  13 -15  331.33   21.32
   2  13 -14   76.56    8.46
  -2 -13  14   83.26   14.03
  -2 -13  14   61.77    6.33
  -2  13  13    8.83    8.23
   2  13 -13   23.76    4.77
  -2 -13  13   27.60    9.03
  -2 -13  13   22.10    3.62
  -2  13  12   36.44   12.78
   2  13 -12   31.91    5.92
  -2 -13  12   36.16   10.34
  -2 -13  12   30.36    4.48
  -2  13  11   21.91    3.07
   2  13 -11   28.37    5.46
  -2 -13  11   15.19    7.78
  -2 -13  11   24.65    4.04
  -2  13  10   87.94    7.45
   2  13 -10   96.73   10.74
  -2 -13  10   94.85   17.37
  -2 -13  10   80.95    8.40
  -2  13   9   43.90    4.73
  -2 -13   9   34.71    5.12
   2  13  -9   48.27    7.24
  -2 -13   9   35.20   10.96
  -2  13   8  175.17   27.33
   2 -13  -8  347.53   21.87
   2  13  -8  155.20   20.16
  -2  13   8  290.61   19.04
  -2 -13   8  239.64   19.09
  -2  13   8  299.47   18.59
  -2 -13   8  279.33   19.72
   2  13  -8  320.90   22.80
  -2 -13   8  266.73   30.91
   2 -13  -7   61.45    7.05
   2  13  -7   31.01    6.70
  -2  13   7   62.90    5.85
  -2 -13   7   41.84    5.51
  -2  13   7   30.38    5.30
  -2  13   7   59.89    5.47
  -2 -13   7   43.58    5.67
   2  13  -7   57.39    7.74
   2 -13  -6  188.85   13.96
  -2  13   6  152.51   11.44
  -2  13   6  169.03   11.60
   2  13  -6  156.42   14.21
  -2 -13   6  141.94   12.12
  -2  13   5  194.92   18.50
  -2 -13   5  267.33   19.74
   2  13  -5  243.38   20.15
  -2  13   5  235.10   20.26
  -2  13   5  290.91   17.90
  -2 -13   5  234.94   18.34
   2 -13  -5  312.77   20.36
   2 -13  -5  296.80   20.33
  -2  13   4  165.43   15.49
  -2  13   4  215.95   17.40
   2  13  -4  181.22   16.47
  -2  13   4  207.84   14.38
  -2 -13   4  184.67   15.02
   2 -13  -4  249.84   17.29
   2 -13  -4  257.59   17.18
  -2  13   3    5.44    2.26
  -2  13   3    0.92    1.35
   2 -13  -3    3.47    1.87
  -2 -13   3    4.35    1.72
   2 -13  -3    4.54    1.93
  -2  13   2    6.71    2.37
  -2  13   2    5.14    2.12
  -2 -13   2    4.83    1.72
   2 -13  -2    3.50    1.84
   2 -13  -2    5.16    2.04
   2 -13  -1   62.12    7.41
   2 -13  -1   59.62    7.09
  -2  13   1   60.26    7.42
  -2  13   1   59.90    6.96
   2 -13  -1   65.08    7.07
  -2 -13   1   44.23    5.66
   2  13  -1   69.22    7.42
  -2  13   0   36.42    5.67
  -2  13   0   35.78    5.21
   2  13   0   34.14    5.18
   2 -13   0   37.82    5.27
  -2 -13   0   29.14    4.18
   2 -13   0   36.14    5.55
   2 -13   0   37.83    5.53
  -2  13  -1   91.83   10.01
  -2  13  -1   93.86    9.46
   2  13   1   90.34    9.57
   2 -13   1  113.27   10.15
   2  13   1  123.22   10.15
   2 -13   1   90.40    9.86
  -2  13  -2    1.36    4.63
  -2  13  -2    2.52    1.66
   2  13   2    0.89    1.55
  -2  13  -2    1.96    1.61
   2 -13   2    1.51    1.33
   2 -13   2    2.21    1.31
   2  13   2    1.55    1.37
   2  13   3   21.93    4.11
   2 -13   3   16.50    4.16
   2 -13   3   24.78    4.33
  -2  13  -3   16.75    3.94
   2 -13   3   18.46    3.02
   2 -13   3   24.72    3.78
  -2  13  -3   18.79    7.77
   2  13   4    9.86    4.20
   2  13   4    5.02    1.57
   2 -13   4    5.74    2.23
   2 -13   4    4.61    2.20
   2  13   4    4.51    2.17
  -2  13  -4    5.42    2.36
   2  13   4    6.23    1.57
   2 -13   4    4.78    1.53
   2 -13   4    5.58    1.87
  -2  13  -4   10.60    6.38
   2  13   5   28.75    6.39
   2  13   5   16.58    2.66
   2 -13   5   13.15    3.26
   2  13   5    8.03    2.66
  -2  13  -5   18.19    4.05
   2  13   5   17.25    2.61
   2 -13   5   10.21    2.39
  -2  13  -5   22.25    8.94
   2 -13   5   13.74    3.04
  -2  13  -6  118.04   13.35
   2  13   6  114.39   12.93
   2  13   6  167.94   11.61
   2 -13   6  140.91   13.09
   2  13   6  188.06   11.92
   2 -13   6  134.16   11.56
   2 -13   6  146.36   12.44
  -2  13  -6  200.22   24.81
  -2  13  -7   45.68    7.27
   2  13   7   51.78    5.28
   2  13   7   55.13    5.65
   2 -13   7   46.70    6.58
   2  13   7   58.97    5.62
   2 -13   7   53.25    6.37
   2 -13   7   47.85    5.60
  -2  13  -7   61.52   13.28
  -2  13  -8   12.22    3.82
   2  13   8   11.05    2.21
   2  13   8    9.74    2.29
   2 -13   8   13.31    2.98
   2 -13   8    7.62    2.71
   2  13   8    9.63    2.23
   2 -13   8   12.68    2.45
   2 -13   8   11.42    2.58
   2  13   8   19.22    5.98
   2 -13   9   20.52    8.41
  -2  13  -9   11.53    3.74
   2  13   9    9.95    2.11
   2  13   9   12.09    2.41
   2 -13   9   12.51    2.38
   2 -13   9   12.33    2.74
   2  13   9   25.71    7.13
   2 -13  10   33.12    4.00
   2 -13  10   39.58   10.89
  -2  13 -10   28.15    5.75
   2  13  10   37.66    8.80
   2 -13  11   60.82    5.78
  -2  13 -11   61.31    8.41
   2 -13  11   51.51    8.69
   2  13  11   76.59   13.13
  -2  13 -12   83.34    9.69
   2 -13  12   65.69    9.58
   2  13  12   63.89   12.52
   2  13  13    3.94    4.75
   2 -13  13    5.03    2.71
   2 -13  14   31.72    5.49
   2  13  14   17.72    6.73
   2  13  15   14.14    6.36
   2 -13  15   19.68    4.03
   2 -13  16    0.13    0.80
   2  13  16   -0.85    2.65
   2 -13  16    0.51    1.18
   2  14 -16   31.05    3.48
  -2 -14  16   39.52    3.66
   2  14 -16   61.18    5.67
  -2 -14  16   76.85    9.92
  -2 -14  15   23.67    3.13
  -2 -14  15   21.78    2.85
   2  14 -15   33.21    4.66
  -2 -14  15   36.90    7.89
  -2 -14  14   14.92    2.70
  -2 -14  14   25.60    7.37
   2  14 -14   26.12    4.47
   2  14 -13  155.48   12.60
  -2 -14  13  148.26   19.00
  -2 -14  13  109.79    9.59
   2  14 -12  130.40   12.33
  -2 -14  12  133.90   19.09
  -2 -14  12  115.41   10.04
  -2  14  12   88.47   19.92
  -2 -14  11   37.43    5.07
   2  14 -11   41.41    6.63
  -2 -14  11   44.40   11.13
  -2  14  11   41.56    4.39
  -2 -14  10   57.46    6.76
   2  14 -10   74.51    9.02
  -2 -14  10   63.38   13.53
  -2  14  10   67.89    6.15
  -2 -14   9    1.24    3.85
   2  14  -9    4.44    2.54
  -2 -14   9    2.71    1.55
  -2  14   9    0.54    0.94
  -2  14   8   36.38    4.30
  -2 -14   8   28.69    4.68
   2  14  -8   41.55    6.56
  -2 -14   7   29.91    4.49
   2  14  -7   38.58    6.27
  -2  14   7   32.19    4.01
  -2 -14   7   29.76    4.55
   2 -14  -7   38.65    5.74
   2  14  -7   18.21    5.04
  -2 -14   6   60.39    7.12
  -2  14   6   56.61    7.63
   2  14  -6   84.35    9.62
  -2  14   6   88.38    7.21
  -2 -14   6   72.94    7.66
   2 -14  -6   91.10    9.17
  -2  14   5  315.33   26.75
   2  14  -5  385.90   28.72
  -2  14   5  323.49   28.26
  -2  14   5  476.78   26.09
  -2 -14   5  363.78   26.40
   2 -14  -5  488.82   29.11
  -2  14   4  336.23   25.12
  -2  14   4  303.25   25.85
   2  14  -4  318.35   25.67
  -2  14   4  374.04   23.22
  -2 -14   4  310.04   23.79
   2 -14  -4  403.92   26.46
   2 -14  -4  436.10   26.62
  -2  14   3   82.31    8.91
  -2  14   3   77.95    9.54
  -2  14   3  106.20    7.69
  -2 -14   3   63.83    7.47
   2 -14  -3   82.60    9.30
   2 -14  -3   88.04    9.30
  -2  14   2  180.29   15.59
  -2  14   2  160.86   14.21
  -2 -14   2  157.57   13.14
   2 -14  -2  172.17   14.97
   2 -14  -2  195.45   15.32
   2 -14  -1    1.46    1.34
   2 -14  -1    2.10    1.54
  -2  14   1    3.13    2.04
  -2  14   1    1.28    1.48
  -2 -14   1    2.80    1.49
   2  14  -1    2.36    1.49
  -2  14   0  280.02   22.62
   2 -14   0  340.92   22.65
  -2  14   0  297.18   21.90
   2  14   0  322.82   22.69
  -2 -14   0  279.09   20.51
   2 -14   0  280.33   22.37
  -2  14  -1   13.38    6.86
  -2  14  -1    8.64    2.82
   2 -14   1    8.47    2.64
  -2  14  -1    9.53    2.80
   2 -14   1    7.62    2.14
   2  14   1    6.49    2.32
  -2  14  -2   40.48    5.61
   2  14   2   36.82    5.66
   2 -14   2   42.21    5.85
   2  14   2   38.32    5.45
   2 -14   2   27.72    4.39
  -2  14  -2   30.84    5.61
  -2  14  -3   48.34    6.07
   2 -14   3   45.20    6.32
   2 -14   3   41.03    6.86
  -2  14  -3   38.20    6.35
   2 -14   3   49.50    5.79
   2  14   4   14.84    2.59
   2 -14   4   14.32    3.43
  -2  14  -4   13.53    3.68
   2  14   4   14.26    2.41
   2 -14   4   14.73    3.07
  -2  14  -4   21.30    8.86
   2  14   5   58.11    9.80
   2  14   5   37.26    4.23
   2 -14   5   25.70    4.85
  -2  14  -5   23.09    5.15
   2  14   5   35.42    4.02
   2 -14   5   29.13    4.62
  -2  14  -5   50.12   12.52
   2  14   6   17.79    2.83
   2 -14   6    9.87    2.91
   2  14   6   15.65    2.63
   2 -14   6    8.37    2.68
   2 -14   6   10.35    2.49
  -2  14  -6   12.59    3.77
   2  14   7    4.63    3.87
  -2  14  -7    3.21    2.02
   2  14   7    3.24    1.33
   2  14   7    6.19    1.83
   2 -14   7    2.20    1.41
   2 -14   7    1.13    1.48
  -2  14  -8  300.32   25.74
   2  14   8  314.13   22.13
   2 -14   8  358.79   22.53
   2  14   8  359.15   22.62
   2 -14   8  325.99   22.89
  -2  14  -9    3.72    2.43
   2  14   9    4.71    1.51
   2 -14   9    6.01    1.76
   2  14   9    4.61    1.56
   2 -14   9    6.25    2.03
   2  14   9    6.00    4.30
   2 -14  10    0.33    0.91
   2 -14  10    1.18    4.00
  -2  14 -10    0.91    1.54
   2  14  10    0.91    2.52
   2 -14  11   30.19    3.62
  -2  14 -11   34.31    6.07
   2 -14  11   41.49   11.11
   2  14  11   28.76    8.12
   2 -14  11   23.68    5.62
  -2  14 -12    2.01    2.16
   2  14  12   -0.95    4.19
   2 -14  12    0.47    1.72
   2 -14  13    4.12    2.29
   2  14  13   -1.92    4.00
   2 -14  14   15.38    3.59
   2  14  14    5.61    4.35
   2 -14  15    7.85    2.40
   2  14  15    5.08    4.26
   2 -14  16    2.05    0.88
   2  14  16   -0.74    2.71
   2  15 -15   39.86    3.90
  -2 -15  15   45.15    4.25
  -2 -15  15   41.04    3.94
   2  15 -14    0.74    0.88
  -2 -15  14    0.60    0.90
  -2 -15  14    2.14    2.97
   2  15 -14    1.62    1.54
   2  15 -13   76.07    7.88
  -2 -15  13   82.21   12.72
  -2 -15  13   53.27    5.62
  -2  15  13   33.61   11.52
  -2 -15  13   56.01    6.87
  -2  15  12    4.04    1.20
   2  15 -12    2.14    1.86
  -2 -15  12    5.70    4.17
  -2 -15  12    2.07    1.20
  -2  15  12    1.67    6.13
  -2 -15  12    3.19    1.91
  -2 -15  11   58.48    6.38
   2  15 -11   68.32    8.32
  -2 -15  11   83.04   14.34
  -2  15  11   59.32    5.54
  -2 -15  10   26.32    4.29
  -2  15  10   36.21    4.04
  -2 -15   9   41.68    5.65
   2  15  -9   62.69    8.10
  -2  15   9   55.72    5.42
  -2 -15   8   78.98    8.58
   2  15  -8   98.79   10.84
  -2  15   8  108.50    8.39
  -2 -15   7   47.18    6.14
   2  15  -7   65.94    8.37
  -2  15   7   56.34    5.66
  -2 -15   6   41.67    5.57
  -2  15   6   49.90    5.13
   2  15  -6   37.19    6.46
  -2  15   5    0.37    1.18
   2  15  -5    0.42    1.55
  -2  15   5    0.47    1.61
  -2 -15   5    0.81    1.19
  -2  15   4   12.54    2.40
   2  15  -4   11.57    3.34
  -2  15   4    6.92    2.92
  -2  15   4    5.99    2.55
  -2 -15   4    9.08    2.55
   2 -15  -4   13.55    3.47
  -2  15   3   37.74    5.93
  -2  15   3   37.15    6.46
  -2  15   3   50.03    4.87
  -2 -15   3   38.00    5.16
   2 -15  -3   37.84    6.05
   2 -15  -3   37.74    6.17
  -2  15   2  115.91   11.44
  -2  15   2  114.26   12.38
  -2  15   2  137.12    9.65
  -2 -15   2  110.38   10.36
   2 -15  -2  109.26   11.93
   2 -15  -2  131.95   12.42
  -2  15   1   -0.34    1.40
   2 -15  -1   -0.39    1.43
  -2  15   1    0.43    1.35
  -2 -15   1   -0.50    1.26
   2  15  -1    0.36    1.13
   2 -15   0  266.81   18.67
  -2 -15   0  234.38   18.10
  -2  15   0  275.09   19.78
   2  15   0  264.16   20.21
  -2  15   0  222.04   20.06
   2 -15   1  275.80   19.78
  -2 -15  -1  250.52   19.24
   2  15   1  262.69   21.12
  -2  15  -1  298.34   20.93
   2 -15   1  301.76   21.51
  -2  15  -1  258.58   21.71
   2 -15   2    5.60    1.99
  -2  15  -2    5.91    2.23
   2 -15   2   10.23    3.04
   2 -15   2    2.51    2.22
  -2  15  -2    5.69    2.67
   2 -15   3   28.41    4.94
  -2  15  -3   21.79    4.97
   2 -15   3   25.66    4.27
   2  15   3   32.89    3.94
   2  15   4  152.47   11.49
   2 -15   4  140.58   13.33
   2  15   4  162.18   11.12
   2 -15   4  135.05   12.25
  -2  15  -4  111.33   13.27
  -2  15  -5   83.13   10.31
   2  15   5   88.47    7.71
   2  15   5   87.81    7.41
   2 -15   5   76.20    8.34
  -2  15  -6  222.38   20.72
   2  15   6  261.61   17.76
   2  15   6  274.83   17.70
   2 -15   6  220.23   18.58
  -2  15  -7    7.03    2.94
   2  15   7    7.70    1.90
   2  15   7    9.31    2.10
   2  15   7    8.16    4.26
   2 -15   7    4.57    1.99
  -2  15  -8   16.31    4.27
   2  15   8   17.59    2.73
   2 -15   8   12.19    2.41
   2  15   8   15.45    2.68
   2  15   8   16.84    6.13
   2 -15   8   10.32    2.86
   2  15   9    0.71    0.98
   2 -15   9   -0.17    0.86
   2  15   9    0.99    0.92
   2  15   9    3.52    3.24
  -2  15  -9    1.37    1.90
   2 -15  10   81.79    6.84
   2 -15  10   63.06    9.51
   2  15  10   76.99   13.17
  -2  15 -10   88.43   10.12
   2 -15  11   19.66    2.76
  -2  15 -11   26.74    5.13
   2 -15  11   16.56    4.55
   2  15  11   17.44    6.47
  -2  15 -12    2.19    1.89
   2  15  12   -0.93    3.63
   2 -15  12    0.84    1.54
  -2  15 -13   24.61    4.41
   2 -15  13   21.60    4.36
   2  15  13    9.71    5.03
   2 -15  14    2.65    1.64
   2  15  14    1.67    2.60
   2 -15  15    1.36    1.18
   2  15  15    0.75    2.93
   2  16 -14   21.16    3.47
  -2 -16  14   16.91    2.44
  -2  16  13   18.74    8.47
  -2 -16  13   27.52    4.26
  -2 -16  13   42.88    8.35
   2  16 -13   34.82    4.81
  -2 -16  13   25.94    3.42
  -2 -16  12  174.83   15.00
  -2 -16  12  183.20   13.50
  -2  16  11   48.37    4.48
  -2 -16  11   41.79    5.00
   2  16 -11   53.15    6.77
  -2  16  10    7.43    1.77
  -2 -16  10    8.13    2.24
   2  16 -10   10.65    3.25
  -2  16   9  209.50   14.75
  -2 -16   9  202.11   15.73
   2  16  -9  233.02   18.36
  -2  16   8   -0.18    1.12
  -2 -16   8    1.03    1.23
   2  16  -8    0.42    1.54
  -2  16   7   19.09    3.02
  -2 -16   7   13.84    3.10
   2  16  -7   23.10    4.78
  -2  16   6  123.87    9.65
  -2  16   6  120.00    9.34
   2  16  -6  125.50   12.54
  -2 -16   6  105.54   10.22
  -2  16   5  125.58    9.39
  -2 -16   5   97.46    9.83
   2  16  -5  115.00   12.00
  -2  16   4    4.08    1.56
  -2 -16   4    4.62    1.87
   2  16  -4    8.51    3.13
  -2  16   4    1.97    1.94
  -2  16   3  256.96   25.95
  -2 -16   3  338.19   24.53
  -2  16   2  127.39    9.26
  -2 -16   2  114.39   10.34
   2 -16  -1  100.22    9.48
  -2 -16   1  109.57    9.70
  -2  16   1   90.70   11.16
   2 -16   0   12.97    3.06
  -2 -16   0   12.05    2.85
   2  16   0   11.97    3.43
  -2  16   0   17.18    4.43
  -2 -16  -1   12.44    2.93
   2 -16   1   13.66    3.09
  -2  16  -1   12.07    3.94
   2 -16   2   44.63    6.02
   2  16   2   58.59    5.56
  -2  16  -2   47.51    7.48
   2  16   3   54.89    5.34
   2 -16   3   38.03    5.49
  -2  16  -3   37.95    6.82
  -2  16  -4   22.71    5.13
   2  16   4   29.59    3.76
   2 -16   4   19.63    3.96
  -2  16  -5   38.40    6.74
   2  16   5   46.22    5.02
   2  16   5   48.34    4.84
   2 -16   5   40.95    5.69
  -2  16  -6   -0.47    1.46
   2  16   6   -0.18    0.73
   2  16   6    0.67    0.83
   2 -16   6   -0.57    1.49
   2  16   6    1.61    2.74
  -2  16  -7  147.30   14.71
   2  16   7  137.10   11.17
   2 -16   7  165.97   11.63
   2  16   7  154.45   11.36
   2 -16   7  140.26   12.47
  -2  16  -8   19.07    4.78
   2  16   8   22.53    3.22
   2  16   8   25.36    3.36
   2 -16   8   23.80    3.36
   2 -16   8   20.86    3.84
   2  16   8   31.50    7.95
   2 -16   9  247.72   16.48
   2  16   9  227.65   16.34
   2  16   9  267.18   25.83
  -2  16  -9  267.01   20.75
   2 -16  10   14.87    2.40
   2 -16  10    9.36    3.54
   2  16  10   16.63    6.25
  -2  16 -10   22.97    4.79
   2 -16  11   22.49    2.82
  -2  16 -11   21.90    4.48
   2 -16  11   21.28    4.73
   2  16  11   18.47    6.58
  -2  16 -12    0.96    1.41
   2 -16  12    0.36    1.66
   2  16  12    0.84    3.09
  -2  16 -13    7.46    2.32
   2 -16  13   10.48    2.86
   2  16  13    4.82    3.73
   2  16  14    6.57    4.23
   2 -16  14   13.39    2.84
  -2 -17  13   41.44    4.32
  -2  17  13   34.12    9.95
  -2 -17  13   57.94    5.70
   2  17 -13   63.64    6.10
  -2 -17  12   -0.89    1.09
   2  17 -12    0.26    1.20
  -2  17  12    1.30    3.62
  -2 -17  12    0.77    1.18
  -2  17  11    7.64    1.55
  -2 -17  11   10.49    2.19
  -2  17  11    8.80    6.46
   2  17 -11   11.13    2.97
  -2  17  10  263.38   17.85
  -2 -17  10  266.09   18.83
  -2  17   9   40.84    4.24
   2  17  -9   40.84    6.14
  -2 -17   9   34.16    4.62
  -2  17   8  102.16    8.18
   2  17  -8  112.55   11.16
  -2 -17   8   92.74    8.86
  -2  17   7   39.81    4.32
  -2 -17   7   33.38    4.77
   2  17  -7   40.23    6.24
  -2  17   6  136.93   10.04
  -2  17   6  117.86    9.55
  -2 -17   6  115.38   10.67
   2  17  -6  152.19   13.47
  -2  17   5    9.81    2.12
  -2 -17   5    8.71    2.56
   2  17  -5    7.53    2.95
  -2  17   4   33.45    3.76
  -2 -17   4   29.33    4.41
  -2  17   3   86.69    6.93
  -2 -17   3   76.88    7.92
   2 -17  -3   79.44    8.11
  -2  17   2    7.63    1.79
   2 -17  -2    6.81    2.37
  -2 -17   2    7.58    2.41
  -2  17   2    6.44    2.87
   2 -17  -1   19.66    3.72
  -2 -17   1   16.72    3.39
  -2  17   1    8.84    3.38
  -2 -17   0   71.57    7.57
   2 -17   0   72.44    7.77
  -2  17   0   69.78    9.38
   2 -17   1    7.49    2.44
  -2 -17  -1    6.64    2.17
   2  17   1    9.04    2.01
  -2  17  -1    7.71    3.03
   2  17   2   24.90    3.42
   2 -17   2   22.25    4.12
  -2  17  -2   20.64    5.01
  -2  17  -3   20.18    4.76
   2  17   3   22.10    6.33
   2 -17   3   12.72    3.20
   2  17   3   16.60    2.82
  -2  17  -4   13.34    4.10
   2  17   4   22.33    3.13
   2 -17   4   13.80    3.30
   2  17   4   25.58    6.88
  -2  17  -5   30.06    6.02
   2  17   5   36.16    4.24
   2  17   5   39.43    4.10
   2 -17   5   31.29    4.84
  -2  17  -6   18.91    4.66
   2  17   6   19.56    2.98
   2  17   6   17.99    2.68
   2  17   6   23.40    6.99
   2 -17   6   18.38    3.63
  -2  17  -7   22.26    5.12
   2  17   7   20.69    3.03
   2 -17   7   21.30    3.07
   2  17   7   21.30    2.98
   2  17   7   22.78    6.97
   2 -17   7   17.76    3.57
  -2  17  -8    2.55    2.14
   2  17   8    7.06    1.72
   2 -17   8    6.61    1.70
   2  17   8    8.30    4.90
   2 -17   8    2.45    1.51
   2 -17   9    3.97    1.31
   2  17   9    4.59    1.34
   2  17   9    2.47    3.62
  -2  17  -9    3.96    2.47
   2 -17  10   47.19    4.50
  -2  17 -10   56.14    7.20
   2 -17  10   51.34    7.28
   2  17  10   44.45    9.64
  -2  17 -11   28.81    4.72
   2  17  11   16.55    6.20
   2 -17  11   16.56    3.88
  -2  17 -12   22.51    3.89
   2 -17  12   16.80    3.56
   2  17  12   21.10    6.63
   2 -17  13    1.17    1.26
   2  17  13    0.69    2.54
  -2 -18  12   32.29    4.14
   2  18 -12   34.34    4.25
  -2 -18  12   23.08    2.92
  -2 -18  11   58.65    6.32
  -2  18  11   53.14   12.49
  -2 -18  11   43.75    4.77
   2  18 -11   63.10    6.47
  -2  18  10    4.51    1.21
  -2 -18  10    5.66    1.61
  -2  18  10    1.39    4.32
   2  18 -10    5.63    2.16
  -2  18   9   69.01    5.90
   2  18  -9   80.00    8.35
  -2 -18   9   69.20    6.62
  -2  18   8   21.21    2.85
  -2 -18   8   19.34    3.24
   2  18  -8   23.25    4.36
   2  18  -7   13.44    3.51
  -2 -18   7    7.82    2.21
  -2  18   7   11.18    2.08
  -2  18   6    1.23    0.93
  -2  18   6    0.59    0.79
  -2 -18   6    0.47    1.09
   2  18  -6    0.76    1.82
   2  18  -5    4.31    2.31
  -2  18   5    3.18    1.16
  -2  18   5    4.20    1.36
  -2 -18   5    2.72    1.55
   2 -18  -5    1.92    1.48
  -2  18   4   17.67    2.61
   2 -18  -4   13.34    3.12
  -2 -18   4   11.18    2.74
  -2  18   3  113.86    8.34
  -2 -18   3  123.46   10.02
   2 -18  -3  113.33   10.04
   2 -18  -2   82.46    8.28
  -2 -18   2   84.52    8.15
  -2  18   2   64.36    9.45
   2 -18  -1  227.37   16.87
  -2 -18   1  224.21   16.50
   2  18  -1  212.14   14.68
  -2  18   1  192.16   18.61
  -2 -18   0   74.04    7.91
   2 -18   0   74.78    8.14
  -2  18   0   57.71    9.01
   2  18   1   53.17    5.35
   2 -18   1   57.61    6.75
  -2  18  -1   52.33    8.09
  -2  18  -2    2.87    2.40
   2  18   2    5.90    3.84
   2 -18   2    3.68    1.72
   2  18   2    2.50    1.19
  -2  18  -3    0.94    1.46
   2 -18   3    0.84    1.10
   2  18   3    1.02    1.00
  -2  18  -4   10.13    3.49
   2  18   4    8.31    4.37
   2 -18   4   10.43    2.73
   2  18   4   10.65    2.13
  -2  18  -5   22.92    4.91
   2  18   5   22.43    3.10
   2  18   5   22.83    6.80
   2 -18   5   18.60    3.58
  -2  18  -6    2.15    1.89
   2  18   6    0.96    0.86
   2 -18   6    0.31    0.87
   2  18   6   -0.13    0.69
   2 -18   6    0.50    1.21
   2  18   6   -0.77    3.40
  -2  18  -7   72.04    8.87
   2  18   7   66.44    5.98
   2 -18   7   68.38    5.99
   2 -18   7   62.07    6.76
   2  18   7   86.28   12.75
  -2  18  -8  268.58   19.69
   2  18   8  233.81   15.63
   2 -18   8  227.54   15.45
   2 -18   8  211.65   16.44
   2  18   8  291.56   25.47
   2 -18   9  119.86    8.93
   2  18   9  119.94    9.01
   2  18   9  129.06   16.11
   2 -18   9  124.38   12.27
  -2  18  -9  156.89   12.76
   2 -18  10   96.21    7.25
  -2  18 -10  119.61   10.45
   2 -18  10   97.99   10.06
   2  18  10   92.38   13.39
  -2  18 -11    6.77    2.39
   2 -18  11   12.03    2.92
   2  18  11    4.81    3.47
   2 -18  12   53.37    5.83
   2  18  12   40.33    8.37
  -2 -19  10   93.90    8.31
  -2  19  10   88.08   15.62
  -2 -19  10   71.80    6.52
   2  19 -10   97.59    8.23
  -2  19   9    2.38    0.91
  -2 -19   9    1.99    1.09
   2 -19  -9    1.79    1.30
   2  19  -9    3.58    1.71
  -2  19   8   10.19    1.74
  -2 -19   8    9.04    2.01
   2 -19  -8    8.52    2.26
   2  19  -8   12.53    3.01
  -2  19   7    7.73    1.64
  -2 -19   7    8.22    2.08
   2 -19  -7    7.25    2.20
   2  19  -7    5.60    2.32
   2  19  -6    6.95    2.49
  -2  19   6    3.82    1.23
   2 -19  -6    4.92    1.92
  -2 -19   6    3.70    1.54
  -2  19   6    6.00    1.41
  -2  19   5    0.28    0.70
   2 -19  -5    0.26    1.23
  -2 -19   5    0.22    0.96
  -2  19   5   -0.13    0.67
  -2  19   4    6.41    1.66
  -2  19   4    6.61    1.50
  -2 -19   4    5.94    1.91
   2 -19  -4    5.50    2.09
  -2  19   3   97.19    7.41
  -2 -19   3   93.80    8.66
   2 -19  -3   90.14    8.91
  -2 -19   2   22.86    3.76
   2 -19  -2   22.94    3.96
  -2  19   2   16.96    4.56
   2  19  -1    1.29    0.86
   2 -19  -1    0.54    1.30
  -2 -19   1   -0.24    1.12
  -2  19   1   -0.47    2.35
   2 -19   0   33.61    4.86
  -2 -19   0   36.28    4.76
   2  19   0   32.65    3.59
  -2  19   0   28.95    5.82
   2  19   1    7.34    1.68
   2  19   1    7.51    4.15
   2 -19   1    4.84    1.94
  -2  19  -1    5.07    2.81
   2  19   2    0.89    0.82
   2 -19   2   -0.26    1.22
   2  19   2    4.15    4.70
  -2  19  -2    0.45    1.66
   2  19   3  219.69   15.43
   2 -19   3  208.88   16.75
  -2  19  -3  223.92   19.28
   2  19   4    8.05    1.77
   2 -19   4    7.48    2.27
  -2  19  -4    9.41    3.39
   2  19   4   16.14    5.45
  -2  19  -5  179.10   15.42
   2  19   5  150.50   11.49
   2 -19   5  158.09   12.79
  -2  19  -6   12.37    3.68
   2  19   6    7.92    1.74
   2 -19   6    9.28    1.92
   2  19   6   16.24    5.48
   2 -19   6    8.37    2.24
  -2  19  -7    2.50    1.99
   2  19   7    2.07    0.92
   2 -19   7    2.07    1.03
   2  19   7    4.85    3.97
   2 -19   7    2.40    1.39
   2 -19   8   34.39    3.50
   2  19   8   32.66    3.48
   2 -19   8   34.74    5.57
   2  19   8   50.13    9.02
  -2  19  -8   39.00    5.65
   2 -19   9    2.16    0.90
   2 -19   9    0.30    1.25
   2  19   9    2.61    2.72
  -2  19  -9    5.46    2.15
   2  19   9    3.41    1.00
   2 -19  10   48.64    5.95
   2  19  10   50.82    9.26
  -2  19 -10   55.03    6.15
  -2 -20   9    0.12    0.60
  -2  20   8    7.02    1.30
   2  20  -8    6.44    2.03
   2 -20  -8    5.76    1.72
  -2 -20   8    5.73    1.49
   2 -20  -7   32.84    4.27
  -2 -20   7   34.95    3.98
  -2  20   7   35.63    3.36
  -2 -20   6   14.40    2.51
   2 -20  -6   12.19    2.61
  -2  20   6   14.26    2.01
  -2 -20   5   27.20    3.63
   2 -20  -5   25.46    3.88
  -2  20   5   21.80    2.77
  -2  20   5   28.49    2.95
  -2  20   4    0.37    0.65
   2 -20  -4    0.23    0.97
  -2 -20   4   -0.19    0.97
  -2  20   4    0.21    0.55
  -2  20   3    1.05    0.82
  -2 -20   3    1.61    1.32
   2 -20  -3    1.44    1.25
  -2  20   2    8.76    1.78
   2 -20  -2    8.27    2.34
  -2 -20   2    6.86    1.99
  -2 -20   1    8.26    2.16
  -2  20   1    2.97    2.16
   2 -20   0   26.82    4.12
   2  20   0   25.66    2.94
  -2  20   0   28.64    5.41
   2 -20   1   44.48    5.33
  -2  20  -1   44.77    6.76
   2  20   1   36.85    3.83
  -2  20  -2    3.63    2.03
   2 -20   2    3.05    1.57
   2  20   2    3.34    1.10
  -2  20  -3    1.18    1.81
   2 -20   3    0.23    1.04
   2  20   3    0.50    0.72
  -2  20  -4    4.48    2.38
   2  20   4    4.84    1.28
   2 -20   4    1.06    1.12
   2 -20   5    5.79    1.44
  -2  20  -5    6.36    2.52
   2  20   5    6.49    1.43
   2 -20   5    4.37    1.64
   2 -20   6   70.56    5.55
  -2  20  -6   72.58    8.09
   2 -20   6   62.98    6.26
   2  20   6   64.62    5.48
   2 -20   7  109.11    7.68
  -2  20  -7  115.58   10.39
   2 -20   7  111.90    8.59
   2  20   7   97.94    7.61
   2 -20   8   57.90    4.64
  -2  20  -8   66.26    6.99
   2  20   8   57.39    4.69
  -2 -21   6   13.81    2.20
   2 -21  -6   15.74    2.63
  -2  21   6   14.29    1.77
   2 -21  -5   75.40    6.80
  -2 -21   5   75.87    6.31
  -2  21   5   68.10    5.43
  -2  21   5   72.65    5.36
   2 -21  -4    7.60    2.08
  -2 -21   4    6.60    1.66
  -2  21   4    5.75    1.26
  -2  21   3   26.56    2.92
  -2 -21   3   28.86    3.58
   2 -21  -3   29.23    4.01
   2 -21  -2    3.50    1.45
  -2 -21   2    5.56    1.54
  -2  21   2    4.49    1.14
  -2  21   1   29.07    3.08
  -2 -21   1   28.29    3.64
   2 -21  -1   24.41    3.72
  -2  21   0   63.97    8.12
  -2  21   0   71.25    5.60
   2  21   0   66.59    5.31
   2 -21   0   75.08    6.97
  -2  21  -1   11.21    3.22
   2  21   1   14.44    1.96
  -2  21  -1   13.83    1.97
   2 -21   1   17.85    2.98
  -2  21  -2   40.08    5.89
   2 -21   2   36.92    4.53
   2  21   2   35.98    3.46
   2 -21   3  173.21   11.02
  -2  21  -3  163.51   13.84
   2 -21   3  160.50   11.95
   2  21   3  144.21   10.54
   2 -21   4    1.95    0.93
  -2  21  -4    2.15    1.65
   2  21   4    2.99    0.93
   2 -21   4    1.88    1.14
   2 -21   5  136.03    8.94
  -2  21  -5  133.80   11.61
   2 -21   5  129.84    9.78
   2  21   5  119.23    8.75
   2  21   6   46.46    4.00
   2 -21   6   50.61    4.06
  -2  21  -6   49.80    5.96
   2 -22  -2    1.43    0.99
  -2  22   2    1.24    0.62
   2 -22  -1    4.15    1.40
  -2  22   1    3.07    0.87
  -2  22   0   24.99    2.58
   2 -22   0   32.84    3.72
   2 -22   1   11.03    2.07
  -2  22  -1    6.76    1.19
   2 -22   2   17.12    2.09
   3   0 -21   -0.21    0.62
  -3   0  21   -0.34    1.59
  -3   0  21    0.32    0.64
  -3   0  20    8.16    3.84
  -3   0  20   13.86    2.23
  -3   0  19   -0.61    3.05
  -3   0  19   -0.34    1.02
  -3   0  18   92.24   13.22
  -3   0  18   93.38    7.62
  -3   0  18   95.86    8.23
  -3   0  17    2.45    3.00
  -3   0  17    0.62    1.14
  -3   0  17    0.17    0.86
  -3   0  16  226.57   25.47
  -3   0  16  275.89   18.26
  -3   0  16  269.54   18.79
  -3   0  15    0.53    0.98
  -3   0  15    0.21    0.97
  -3   0  15   -0.50    1.46
  -3   0  15   -0.74    2.30
  -3   0  15    1.78    3.27
  -3   0  15   -2.02    5.62
  -3   0  14    5.88    6.68
  -3   0  14    7.14    4.92
  -3   0  14   10.02    2.28
  -3   0  14    6.48    2.10
  -3   0  14    4.54    2.81
  -3   0  14    8.70    2.81
  -3   0  13    1.85    4.45
  -3   0  13   -0.98    2.73
  -3   0  13    0.19    1.01
  -3   0  13    0.68    1.13
  -3   0  13    0.74    2.04
  -3   0  13    0.32    1.28
  -3   0  12  315.43   19.96
  -3   0  12  287.37   18.21
  -3   0  12  250.51   26.23
  -3   0  12  154.32   20.82
  -3   0  12  150.83   27.53
  -3   0  11    0.53    1.11
  -3   0  11    0.38    0.90
  -3   0  11    0.67    2.09
  -3   0  11    4.64    4.29
  -3   0  11    0.88    2.72
  -3   0  10   91.76   17.84
  -3   0  10   70.74   11.91
  -3   0   9   -0.21    0.92
  -3   0   9   -1.22    2.95
  -3   0   9    0.61    2.24
  -3   0   8  395.04   43.97
  -3   0   8  579.02   52.40
  -3   0   7    0.14    0.56
  -3   0   7   -1.85    3.64
   3   0  -7    2.22    1.11
  -3   0   6  628.16   40.72
  -3   0   6  538.89   48.50
  -3   0   5    0.31    0.56
  -3   0   5   -0.64    2.53
   3   0  -5    0.37    0.66
   3   0  -4 1440.87   76.69
  -3   0   4 1372.42   76.25
  -3   0   3    1.47    0.66
   3   0  -3    0.47    0.59
  -3   0   3    0.46    0.48
  -3   0   2 2403.30  133.86
   3   0  -2 2221.58  133.76
   3   0  -2 2306.04  133.51
   3   0  -1    0.80    0.44
  -3   0   1    0.89    0.56
   3   0  -1    1.61    0.49
   3   0  -1    2.02    0.56
   3   0  -1    0.05    0.38
   3   0   0 2812.91  169.62
  -3   0   0 3287.95  170.62
   3   0   0 2957.38  170.04
   3   0   0 2702.03  169.46
   3   0   0 2958.53  169.99
   3   0   0 3129.50  170.03
   3   0   1    0.29    0.43
   3   0   1    0.21    0.31
   3   0   1    1.20    0.41
   3   0   1    0.59    0.32
   3   0   1    4.85    0.49
   3   0   1    4.87    0.88
   3   0   2 2254.59  131.56
   3   0   2 2197.23  131.71
   3   0   2 2342.85  131.66
   3   0   2 2419.43  132.56
   3   0   2 2390.17  131.90
   3   0   2 2011.06  131.76
   3   0   3    0.59    0.44
   3   0   3    1.00    0.43
   3   0   3    0.68    0.43
   3   0   3    0.27    0.36
   3   0   3    1.15    0.43
   3   0   4 2716.69  187.66
   3   0   4 3302.92  182.54
   3   0   4 3248.74  181.60
   3   0   4 2934.87  181.65
   3   0   4 3218.81  181.55
   3   0   5    0.61    0.51
   3   0   5    1.17    0.51
  -3   0  -5    0.18    0.85
   3   0   5    0.74    0.52
   3   0   5    0.55    0.95
   3   0   5   -0.62    2.44
   3   0   6 2923.68  167.65
   3   0   6 3053.81  167.51
   3   0   6 2794.29  167.80
   3   0   6 2842.92  168.95
   3   0   7    0.33    0.51
   3   0   7   -1.91    3.75
   3   0   7    1.97    0.91
   3   0   7    0.40    1.09
   3   0   8 1962.15  112.67
   3   0   8 1966.89  112.87
   3   0   9    1.35    3.24
   3   0   9    0.17    0.66
   3   0  10 1455.35   94.94
   3   0  10 1347.92   95.07
   3   0  10 1853.27   96.64
   3   0  10 1152.62  110.71
   3   0  10 2400.04  100.50
   3   0  10 2729.43  107.19
   3   0  10 1455.83   97.95
   3   0  10 1765.95   95.61
   3   0  10 1544.08   95.05
   3   0  11    0.15    0.66
   3   0  11    0.17    0.80
   3   0  11    0.22    0.96
   3   0  11    5.28    4.89
   3   0  11    1.37    1.65
   3   0  11    0.38    1.19
   3   0  11    1.20    2.36
   3   0  11    0.15    0.68
   3   0  12    0.19    0.81
   3   0  12   -1.96    4.71
   3   0  12    6.12    3.13
   3   0  12    3.83    2.32
   3   0  12    2.60    2.09
   3   0  12    0.89    0.93
   3   0  13    0.64    0.83
   3   0  13   -2.13    2.96
   3   0  13    1.26    1.94
   3   0  13   -0.48    1.50
   3   0  13    1.83    1.13
   3   0  14    8.98    7.64
   3   0  14    5.33    1.81
   3   0  14    8.12    3.26
   3   0  14    1.04    1.63
   3   0  15   -0.24    1.10
   3   0  15    1.41    2.06
   3   0  16  174.43   13.72
   3   0  17    0.49    1.26
   3   0  18  295.08   20.54
   3   0  19    0.20    1.16
   3   0  20    8.87    2.01
   3   1 -21    1.43    0.78
   3  -1 -21    1.36    0.70
  -3  -1  21    1.36    0.80
  -3  -1  21    1.40    1.89
  -3  -1  20    0.56    0.75
  -3   1  20    0.83    0.98
  -3  -1  20   -0.47    2.84
  -3   1  20   -0.48    2.58
   3  -1 -20    0.44    0.73
  -3  -1  19   41.76    8.07
  -3   1  19   33.56    7.46
  -3  -1  19   42.61    4.66
  -3   1  19   42.42    4.64
  -3   1  19   46.96    4.37
  -3  -1  18  130.55   15.49
  -3   1  18  108.43   14.57
  -3   1  18  111.70    9.23
  -3   1  18  109.72    8.72
  -3  -1  18  109.39    9.22
  -3  -1  17   56.17   10.71
  -3   1  17   45.74    9.82
  -3  -1  17   63.79    6.33
  -3   1  17   60.46    5.81
  -3   1  17   58.66    6.12
  -3   1  16   37.56    9.22
  -3  -1  16   53.31   10.61
  -3   1  16   57.28    5.63
  -3  -1  16   63.37    6.24
  -3   1  16   56.74    5.98
  -3  -1  16   49.31    6.04
  -3   1  15   -0.54    1.10
  -3  -1  15    1.07    1.11
  -3   1  15   -0.21    1.10
  -3  -1  15    0.52    0.86
  -3  -1  15    0.25    1.24
  -3  -1  15    8.81    4.89
  -3  -1  15    0.73    2.49
  -3   1  15    1.48    2.73
  -3   1  15    2.68    3.92
  -3   1  15   -2.07    4.06
  -3  -1  15   -1.98    3.88
  -3   1  14   10.03    8.11
  -3  -1  14   21.04   10.80
  -3   1  14   29.56    8.59
  -3  -1  14   27.34    8.30
  -3   1  14   41.13    4.43
  -3   1  14   42.23    4.62
  -3  -1  14   48.75    5.05
  -3   1  14   31.06    4.50
  -3  -1  14   34.25    4.64
  -3  -1  14   17.24    5.93
  -3   1  14   18.19    5.70
  -3  -1  14   38.59    5.69
  -3  -1  13   14.43    8.43
  -3   1  13   15.18    9.96
  -3  -1  13   23.48    7.33
  -3   1  13   16.71    6.84
  -3   1  13   29.01    3.71
  -3   1  13   28.68    4.06
  -3  -1  13   29.09    4.07
  -3  -1  13   14.60    5.17
  -3   1  13    9.58    4.45
  -3  -1  13   34.83    5.21
  -3   1  13   34.85    5.12
  -3   1  12   17.46    8.49
  -3  -1  12   24.75    9.80
  -3   1  12   13.05    5.48
  -3  -1  12   33.50    8.66
  -3   1  12   24.10    3.24
  -3   1  12   20.92    3.35
  -3  -1  12   25.80    3.69
  -3  -1  12   15.33    5.27
  -3   1  12   12.64    4.94
  -3  -1  12   26.89    4.39
  -3   1  12   21.44    3.99
  -3  -1  11    1.87    1.39
  -3   1  11    1.34    1.34
  -3  -1  11    3.61    1.50
  -3   1  11    2.44    1.36
  -3  -1  11    1.34    2.08
  -3   1  11    0.67    2.09
  -3  -1  11    4.51    4.67
  -3   1  11    3.18    4.42
  -3   1  11    1.75    3.22
  -3  -1  11   -0.87    3.64
  -3   1  10  332.09   19.65
  -3  -1  10  363.06   20.10
  -3  -1  10  172.45   21.24
  -3   1  10  160.07   20.93
  -3  -1  10  177.30   26.94
  -3   1  10  190.28   28.36
  -3  -1  10  286.67   18.78
  -3   1   9  209.39   13.84
  -3  -1   9  255.68   14.61
  -3   1   9   95.92   15.10
  -3  -1   9   92.96   14.81
  -3  -1   9  149.13   21.74
  -3   1   9  163.98   23.05
  -3  -1   9  203.66   13.45
   3   1  -8  560.30   27.60
  -3   1   8  497.90   27.12
  -3   1   8  200.63   28.15
  -3  -1   8  250.29   29.24
  -3  -1   8  458.07   26.66
  -3  -1   8  380.20   36.76
  -3   1   8  352.26   36.62
  -3  -1   7  242.30   16.88
  -3  -1   7  216.80   24.93
  -3   1   7  263.78   17.15
   3  -1  -7  263.89   16.76
   3   1  -7  269.56   17.48
  -3  -1   6   26.04    3.08
  -3   1   6   24.10    7.31
  -3  -1   6   15.42    5.68
  -3   1   6   28.78    3.24
  -3   1   6   25.76    3.17
   3  -1  -6   29.36    3.11
   3   1  -6   30.31    3.55
   3  -1  -5  276.94   17.63
  -3  -1   5  262.50   18.03
  -3  -1   5  221.11   23.63
  -3   1   5  261.46   25.06
  -3   1   5  295.11   18.34
  -3   1   5  305.67   18.57
   3   1  -5  312.29   19.08
   3  -1  -5  287.47   18.09
  -3  -1   5  289.58   17.88
   3  -1  -4  603.96   36.31
  -3  -1   4  579.83   36.59
  -3  -1   4  526.87   42.13
   3  -1  -4  619.39   36.71
   3   1  -4  671.05   37.70
  -3  -1   4  633.00   36.65
   3  -1  -3    1.89    0.72
   3   1  -3    3.75    1.19
  -3  -1   3    3.03    0.84
   3  -1  -3    1.85    0.61
  -3   1   2  237.85   14.57
  -3  -1   2  242.34   14.63
   3  -1  -2  229.04   14.31
   3   1  -2  257.64   15.09
   3  -1  -2  225.69   14.10
  -3  -1   2  210.59   14.04
   3  -1  -1   83.16    5.58
   3  -1  -1   76.28    5.38
  -3   1   1   97.18    6.13
   3   1  -1   90.53    6.18
   3  -1  -1   90.23    5.79
   3  -1  -1   88.27    5.66
  -3  -1   1   78.64    5.40
   3  -1  -1  114.16    6.19
   3  -1  -1   70.68    5.06
   3   1  -1  110.14    5.96
   3  -1  -1  103.30    5.85
   3  -1   0 1189.54   68.98
   3   1   0 1228.45   69.06
   3  -1   0 1171.89   68.98
   3   1   0 1263.66   69.02
   3  -1   0 1216.39   68.96
   3  -1   0 1008.75   68.55
   3   1   0 1177.85   69.20
  -3   1   0 1265.37   69.43
  -3   1   0 1193.36   68.58
   3   1   0 1215.41   70.27
   3   1   1   91.84    5.88
   3  -1   1   91.05    5.90
   3  -1   1   87.18    5.92
   3  -1   1  111.65    6.75
   3  -1   1   88.25    5.86
   3  -1   1   81.87    5.73
   3   1   1   85.74    5.88
  -3   1  -1   94.71    6.26
   3   1   1   88.33    5.88
   3  -1   1   81.68    5.77
   3  -1   1   84.52    5.75
   3   1   1  107.94    6.69
   3  -1   1  117.09    6.09
  -3   1  -2  938.26   47.70
  -3   1  -2  795.42   46.68
   3  -1   2  810.31   46.43
   3   1   2  746.81   46.21
   3  -1   2  775.95   46.30
   3  -1   2  957.90   47.56
   3   1   2  786.72   46.04
   3   1   2  713.05   46.39
   3  -1   2  697.97   46.33
   3  -1   2  785.84   46.41
   3   1   2  807.10   46.47
   3   1   2  875.86   47.14
   3  -1   2  854.74   47.18
   3   1   2  935.99   46.97
  -3   1  -3  791.57   46.59
  -3   1  -3 1106.83   49.73
  -3   1  -3  834.08   47.44
   3  -1   3  754.95   46.60
   3   1   3  745.19   46.15
   3  -1   3 1000.46   47.95
   3  -1   3  711.55   46.50
   3  -1   3  805.85   46.50
   3   1   3  802.83   46.55
   3   1   3  719.31   46.55
   3   1   3  783.28   46.56
   3  -1   3  857.35   47.37
   3   1   3  886.10   47.35
   3   1   3  852.61   51.34
   3  -1   3  895.83   52.89
  -3   1  -4   94.04    7.62
   3  -1   4   65.63    5.84
   3  -1   4   93.92    6.90
   3   1   4   87.00    6.46
   3  -1   4   82.77    6.43
   3   1   4   90.71    5.80
   3   1   4   95.08    5.89
   3   1   4   78.53    5.82
   3  -1   4   71.73    5.71
   3  -1   4   88.36    5.75
   3   1   4   74.51    5.70
   3   1   4   73.91    9.69
   3  -1   4   73.23    9.96
   3  -1   5  810.83   47.61
   3  -1   5  812.78   47.78
   3   1   5  742.82   47.94
   3   1   5  876.22   47.92
   3   1   5  859.76   47.88
   3  -1   5  767.66   47.96
   3   1   5  832.99   48.91
   3  -1   5  848.67   49.03
   3  -1   5  764.23   56.12
   3   1   5  720.82   55.10
   3   1   5  755.63   47.85
  -3   1  -5  901.01   50.46
   3  -1   6   30.38    3.20
   3  -1   6   35.82    3.18
   3   1   6   29.29    3.15
   3   1   6   36.54    3.15
   3   1   6   35.86    3.26
   3  -1   6   32.31    3.87
   3   1   6   31.25    3.76
   3   1   6   25.81    7.16
   3  -1   6   24.81    7.19
   3  -1   7  475.89   31.47
   3   1   7  515.87   31.48
   3   1   7  570.87   31.35
   3  -1   7  532.65   31.41
   3   1   7  477.95   31.48
   3   1   7  535.07   32.95
   3  -1   7  529.37   33.06
   3  -1   7  438.34   41.65
   3   1   7  411.09   40.67
   3   1   8  420.32   26.26
   3   1   8  426.44   26.13
   3  -1   8  418.04   26.25
   3  -1   8  410.97   27.78
   3   1   8  424.94   27.75
   3   1   8  354.85   37.14
   3  -1   8  318.55   36.36
   3   1   9    7.71    1.77
   3  -1   9    5.38    1.55
   3  -1   9   10.85    6.26
   3   1   9    6.64    5.84
   3   1   9    8.67    2.61
   3  -1   9    7.84    2.52
   3   1  10  343.69   20.45
   3  -1  10  326.79   20.16
   3  -1  10  315.00   19.95
   3   1  10  311.26   19.62
   3   1  10  270.17   19.66
   3  -1  10  340.37   21.33
   3  -1  10  285.96   19.78
   3   1  10  301.42   19.89
   3   1  10  272.47   19.81
   3  -1  10  334.02   21.06
   3  -1  10  279.79   19.65
   3  -1  10  236.03   19.76
   3  -1  10  218.86   32.00
   3   1  10  202.51   31.01
   3   1  10  485.63   24.70
   3  -1  10  500.92   29.30
   3   1  10  572.82   30.20
   3   1  10  332.70   23.09
   3  -1  10  269.48   22.28
   3  -1  10  467.21   24.79
   3  -1  11  104.76    8.10
   3   1  11   93.21    7.88
   3   1  11  116.49    7.96
   3  -1  11  110.44    9.35
   3  -1  11   83.23   18.61
   3   1  11   78.86   18.11
   3  -1  11  137.42   14.58
   3   1  11  162.69   12.13
   3   1  11   96.10   10.35
   3  -1  11   77.83    9.74
   3   1  11  195.24   16.54
   3  -1  11  143.93   11.74
   3   1  11   81.29    7.63
   3  -1  11   78.75    7.87
   3  -1  11   89.36    7.81
   3   1  11   82.58    7.76
   3  -1  11  113.43    9.10
   3   1  12   57.97    5.11
   3  -1  12   54.77    5.31
   3   1  12   54.20    5.33
   3  -1  12   41.28   13.93
   3   1  12   33.16   12.73
   3   1  12   35.84    6.40
   3  -1  12   67.47   10.41
   3  -1  12   75.35    8.44
   3   1  12   83.89    8.67
   3  -1  12   33.37    6.32
   3   1  12   81.64   11.31
   3  -1  12   37.25    4.94
   3  -1  12   51.00    5.85
   3   1  12   42.00    4.86
   3   1  12   44.21    5.05
   3  -1  13    5.83    1.76
   3   1  13    3.65    1.61
   3  -1  13    2.14    5.15
   3   1  13    6.36    7.22
   3   1  13    5.04    2.62
   3  -1  13    5.13    2.73
   3   1  13    4.27    2.65
   3  -1  13    1.46    2.15
   3   1  13    4.53    1.63
   3   1  14  375.97   21.00
   3  -1  14  386.18   21.11
   3   1  14  217.92   19.24
   3   1  14  410.53   25.45
   3  -1  14  389.58   25.04
   3   1  14  208.53   22.27
   3  -1  14  181.89   21.66
   3  -1  14  231.81   37.21
   3   1  14  226.37   36.30
   3  -1  15  106.13   12.05
   3   1  15  115.37    9.85
   3  -1  15  120.75    9.95
   3  -1  16   12.82    5.83
   3  -1  16   20.93    5.16
   3   1  16   25.30    4.11
   3  -1  16   23.73    3.87
   3  -1  17   60.75   11.14
   3  -1  17   67.98    7.07
   3   1  17   72.80    7.31
   3  -1  18  128.78   15.60
   3   1  18  123.71   10.50
   3  -1  18  125.43   10.44
   3   1  19   26.29    3.74
   3  -1  19   25.11    3.56
   3  -1  20   79.31    7.18
   3   1  20   97.33    7.67
   3   2 -21   23.38    2.68
   3  -2 -21   25.15    2.77
  -3  -2  21   26.76    2.87
  -3  -2  20    0.55    0.92
  -3   2  20    0.11    0.73
  -3  -2  20   -1.34    2.84
  -3   2  20   -2.34    2.98
   3  -2 -20    0.43    0.69
  -3   2  19   20.71    2.76
  -3  -2  19   18.74    2.94
  -3  -2  19   20.63    5.69
  -3   2  19   24.56    6.22
  -3   2  18  113.75    8.83
  -3  -2  18  114.06    9.25
  -3  -2  18  115.11   14.54
  -3   2  18   91.07   13.63
  -3  -2  17   28.49    4.23
  -3   2  17   34.01    3.99
  -3  -2  17   27.33    3.98
  -3   2  17   25.02    7.46
  -3  -2  17   32.74    7.99
  -3  -2  16   48.73    5.99
  -3  -2  16   54.54   10.64
  -3   2  16   46.72   10.12
  -3  -2  16   62.21    6.24
  -3   2  16   56.95    5.69
  -3  -2  15   67.55    7.14
  -3  -2  15   70.79   12.52
  -3   2  15   54.97   11.39
  -3   2  15   73.13    6.66
  -3  -2  15   81.48    7.35
  -3   2  14    0.18    0.86
  -3  -2  14    1.73    1.60
  -3  -2  14    0.48    1.10
  -3  -2  14   -3.73    5.18
  -3   2  14   -2.05    2.85
  -3  -2  14    0.73    1.43
  -3   2  14    0.74    1.78
  -3   2  13  122.89   17.47
  -3  -2  13  174.02   20.17
  -3  -2  13  159.75   12.49
  -3  -2  13  153.09   10.98
  -3   2  13  115.91   10.17
  -3  -2  13   91.55   19.92
  -3   2  13   91.62   20.76
  -3  -2  13   93.57   13.82
  -3   2  13   77.69   13.09
  -3   2  12  111.00   16.09
  -3  -2  12  115.01   16.17
  -3  -2  12  137.18   10.85
  -3   2  12  115.70   10.20
  -3  -2  12  124.05    9.40
  -3   2  12   94.81    8.67
  -3   2  12   58.69   11.09
  -3  -2  12   77.10   12.12
  -3  -2  12   61.82   16.25
  -3   2  12   88.85   19.41
  -3  -2  11  199.73   27.73
  -3   2  11  200.43   29.16
  -3   2  11  135.77   21.97
  -3  -2  11  280.13   25.88
  -3  -2  11  265.23   17.49
  -3   2  11  217.32   23.82
  -3   2  11  280.68   18.04
  -3  -2  11  312.56   18.64
  -3   2  11  225.08   16.12
  -3  -2  11  273.42   16.80
  -3  -2  11  278.21   17.17
  -3  -2  11  169.43   20.07
  -3   2  11  119.09   19.67
  -3   2  11  115.23   18.27
  -3  -2  10  227.87   30.26
  -3   2  10  262.85   33.14
  -3  -2  10  356.40   21.54
  -3   2  10  352.91   21.72
  -3   2  10  317.22   20.27
  -3  -2  10  381.98   21.29
  -3   2  10  150.38   22.25
  -3  -2  10  216.06   24.09
  -3   2   9   71.81    6.42
  -3   2   9   31.62    7.44
  -3  -2   9   51.21    8.85
  -3  -2   9   44.55   11.19
  -3   2   9   53.55   13.01
  -3  -2   9   70.24    6.29
  -3   2   8  383.50   22.58
   3   2  -8  464.69   24.03
  -3   2   8  189.22   24.31
  -3  -2   8  201.35   24.58
  -3  -2   8  305.83   31.76
  -3   2   8  267.88   31.57
  -3  -2   8  397.98   22.63
  -3   2   7   80.35    6.48
   3   2  -7   90.88    7.53
  -3  -2   7   46.26    8.30
  -3   2   7   38.00    7.93
  -3  -2   7   86.15    6.61
  -3  -2   7   57.08   11.35
  -3   2   7   71.78   13.18
  -3  -2   6    1.61    0.78
  -3   2   6   -0.82    2.55
  -3   2   6    1.70    0.90
   3   2  -6    1.85    1.15
  -3   2   6    2.11    1.04
  -3  -2   5  613.49   36.49
   3  -2  -5  595.75   35.66
  -3   2   5  567.44   36.22
   3   2  -5  618.35   37.75
  -3   2   5  672.12   37.15
   3  -2  -4   86.49    6.38
  -3  -2   4   94.97    6.96
  -3  -2   4   87.93   11.12
  -3   2   4   93.39    6.80
  -3  -2   4   99.68    6.86
   3   2  -4   94.92    8.03
  -3   2   4  110.61    7.58
   3  -2  -3 1806.90  112.93
   3  -2  -3 1985.94  113.34
  -3  -2   3 1976.88  113.40
  -3  -2   3 1687.63  117.71
   3   2  -3 1901.06  114.70
  -3   2   3 1835.41  113.12
   3  -2  -2   29.31    2.47
  -3  -2   2   29.38    2.61
   3  -2  -2   30.06    2.62
  -3   2   2   27.26    2.40
   3  -2  -2   29.43    2.60
   3   2  -2   28.01    3.40
   3  -2  -2   26.58    2.42
  -3  -2   2   27.27    4.52
  -3   2   1    1.88    0.47
   3  -2  -1    1.79    0.50
   3  -2  -1    1.71    0.54
   3   2  -1    1.22    0.87
  -3   2   1    1.34    0.89
  -3   2   1    2.19    1.26
  -3  -2   1    2.70    0.61
   3  -2  -1    2.37    0.63
   3  -2  -1    2.32    0.63
   3   2  -1    3.89    0.74
   3  -2  -1    2.09    0.36
   3  -2   0   47.70    3.66
   3  -2   0   62.95    4.60
   3  -2   0   48.68    3.69
   3  -2   0   44.23    3.33
   3  -2   0   52.47    3.61
   3   2   0   46.69    3.50
   3   2   0   57.68    3.72
  -3   2   0   69.15    5.67
   3   2   0   52.13    4.33
  -3   2   0   60.53    4.83
  -3   2   0   48.82    3.91
   3  -2   0   50.13    3.64
   3   2   0   56.30    4.85
   3  -2   1  316.85   18.92
   3  -2   1  400.44   20.20
   3  -2   1  310.47   18.87
   3   2   1  276.18   18.71
   3  -2   1  286.79   18.65
   3   2   1  302.38   19.07
  -3   2  -1  438.18   21.92
   3  -2   1  313.16   18.92
  -3   2  -1  345.93   20.21
   3  -2   1  308.46   18.89
  -3   2  -1  333.65   19.16
   3   2   1  349.60   19.85
   3  -2   2  831.94   58.51
  -3   2  -2 1312.52   61.62
  -3   2  -2  921.91   58.42
  -3   2  -2  976.34   59.53
   3   2   2  990.73   58.13
   3  -2   2 1275.58   59.94
   3  -2   2  957.50   58.37
   3  -2   2  992.34   58.49
   3  -2   2 1021.76   58.31
   3  -2   2  936.94   58.34
   3   2   2  957.00   58.37
   3   2   2 1047.75   58.41
   3   2   2 1059.79   58.96
   3  -2   2 1018.98   59.03
   3   2   2 1495.18   62.14
   3   2   2 1107.72   59.15
  -3   2  -3  590.95   31.88
   3   2   3  280.33   29.72
  -3   2  -3  414.61   29.56
   3  -2   3  460.62   28.95
   3  -2   3  598.26   30.27
   3   2   3  511.06   28.76
   3  -2   3  466.96   28.80
   3  -2   3  487.41   28.63
   3   2   3  476.17   28.75
   3  -2   3  521.95   29.56
   3   2   3  568.39   29.56
   3   2   3  552.21   33.12
  -3   2  -4   85.67    7.66
   3  -2   4   60.14    5.66
   3  -2   4   84.45    6.53
   3   2   4   81.20    5.47
   3   2   4   83.06    5.56
   3  -2   4   73.29    5.56
   3  -2   4   82.27    5.41
   3   2   4   76.35    6.01
   3  -2   4   75.62    6.09
   3   2   4   65.99    5.50
   3   2   4   90.47   10.05
   3  -2   4   77.49   10.31
  -3   2  -5   22.86    3.83
   3  -2   5   21.47    2.38
   3   2   5   26.05    2.41
   3  -2   5   22.42    2.21
   3   2   5   22.01    2.29
   3  -2   5   20.88    2.81
   3   2   5   20.94    2.73
   3   2   5   16.52    2.21
   3  -2   5   18.07    5.63
   3   2   5   18.97    5.38
   3  -2   5   24.01    3.10
   3   2   6  571.36   33.33
   3   2   6  611.47   33.36
   3  -2   6  547.94   33.11
   3  -2   6  530.34   33.43
   3   2   6  502.52   41.97
   3   2   6  498.06   33.36
   3  -2   6  486.45   42.46
   3   2   6  587.51   34.51
   3  -2   6  533.08   34.47
   3  -2   7  375.26   24.15
   3  -2   7  380.10   24.53
   3   2   7  443.72   24.42
   3   2   7  397.86   24.44
   3   2   7  310.42   32.88
   3  -2   7  303.94   33.45
   3   2   7  401.61   25.73
   3  -2   7  368.80   25.68
   3  -2   8 2282.75  133.72
   3   2   8 2531.66  133.43
   3  -2   8 1686.59  145.62
   3   2   8 1799.64  145.57
   3   2   8 2307.77  135.17
   3  -2   8 2119.91  135.13
   3  -2   9    6.70    1.71
   3  -2   9    9.14    2.69
   3   2   9    7.66    2.35
   3  -2   9    8.23    5.73
   3   2   9    3.92    4.47
   3  -2  10  480.04   29.09
   3  -2  10  484.15   29.23
   3   2  10  532.02   29.75
   3   2  10  463.68   28.77
   3   2  10  429.44   28.94
   3  -2  10  453.99   30.12
   3  -2  10  571.99   31.05
   3  -2  10  433.89   28.92
   3   2  10  432.04   28.98
   3  -2  10  317.83   28.75
   3  -2  10  503.55   30.25
   3   2  10  433.51   28.89
   3   2  10  910.75   40.42
   3   2  10  723.93   34.09
   3  -2  10  748.17   38.99
   3   2  10  472.81   32.06
   3  -2  10  683.79   34.27
   3  -2  10  379.11   31.30
   3  -2  10  299.23   41.25
   3   2  10  351.99   42.74
   3  -2  11    3.60    1.31
   3   2  11    4.49    1.34
   3   2  11    3.18    1.31
   3  -2  11    9.45    1.89
   3  -2  11    4.34    1.82
   3  -2  11    6.98    2.09
   3   2  11    3.05    1.21
   3  -2  11    5.79    1.69
   3   2  11    5.42    1.54
   3  -2  11    3.70    3.10
   3   2  11   11.01    4.03
   3   2  11    7.19    2.70
   3  -2  11    7.00    2.52
   3  -2  11    2.75    1.99
   3   2  11    4.06    2.00
   3  -2  11    1.78    3.50
   3   2  11    3.46    5.89
   3  -2  12  178.59   12.85
   3   2  12  190.54   13.08
   3   2  12  186.71   12.66
   3  -2  12  165.79   12.53
   3   2  12  241.55   17.04
   3   2  12  299.04   22.38
   3  -2  12  212.29   20.23
   3  -2  12  233.29   17.09
   3   2  12  169.78   15.73
   3  -2  12  121.71   14.55
   3  -2  12  151.14   26.91
   3   2  12  141.52   12.33
   3  -2  12  203.20   14.27
   3   2  12  145.08   12.43
   3   2  13  293.75   18.86
   3   2  13  304.99   18.44
   3  -2  13  294.55   18.82
   3   2  13  212.79   17.91
   3  -2  13  362.71   23.53
   3   2  13  345.74   23.08
   3   2  13  216.02   21.01
   3  -2  13  176.05   20.30
   3  -2  13  247.00   36.30
   3  -2  14   10.52    2.51
   3   2  14   11.39    2.55
   3   2  14    7.71    1.98
   3  -2  14    4.35    3.84
   3   2  14    5.61    1.82
   3  -2  14    5.79    2.76
   3   2  14    5.05    2.66
   3  -2  14    6.93    3.24
   3   2  14   10.95    3.93
   3  -2  14    2.23    4.41
   3   2  15  162.08   13.00
   3   2  15  175.51   12.59
   3  -2  15  166.68   12.97
   3  -2  15  172.59   16.03
   3  -2  16   26.29    7.60
   3   2  16   41.14    4.72
   3   2  16   39.59    5.14
   3  -2  16   37.64    4.92
   3  -2  16   30.17    6.04
   3  -2  17   94.87   14.62
   3   2  17  114.89    9.94
   3  -2  17  113.94    9.82
   3  -2  18   38.13    8.28
   3  -2  18   53.26    5.62
   3   2  18   47.08    5.63
   3  -2  19    5.31    3.07
   3   2  19    2.27    1.32
   3  -2  19    1.31    1.11
   3   2  20    2.18    1.19
   3  -2  20    6.41    1.62
  -3  -3  21   22.16    2.55
   3   3 -21   20.92    2.42
  -3   3  20   33.34    3.32
  -3  -3  20   34.18    3.61
   3  -3 -20   26.86    3.38
   3  -3 -19   39.66    4.50
  -3  -3  19   34.78    4.22
  -3   3  19   43.75    4.23
  -3   3  19   37.40    7.37
  -3  -3  19   47.94    7.93
  -3   3  18  166.20   11.47
  -3  -3  18  168.62   11.89
  -3  -3  18  186.59   18.09
  -3   3  18  145.96   16.95
  -3  -3  17  116.65   10.22
  -3  -3  17  133.11   10.35
  -3   3  17  127.92    9.88
  -3   3  17   97.40   14.70
  -3  -3  17  135.03   16.35
  -3  -3  16   61.10    6.80
  -3   3  16   73.62    6.61
  -3  -3  16   72.45    6.95
  -3   3  16   52.38   10.88
  -3  -3  16   73.51   12.19
  -3  -3  15    6.32    2.08
  -3  -3  15    3.35    3.87
  -3   3  15    6.09    4.37
  -3  -3  15    5.08    1.97
  -3   3  15    7.61    1.96
  -3   3  14    0.90    0.97
  -3   3  14   -2.12    4.16
  -3  -3  14    1.43    1.28
  -3   3  14   -0.73    2.03
  -3  -3  14    2.13    2.41
   3  -3 -14    1.51    1.48
  -3   3  14   -0.70    1.96
  -3   3  13  220.82   14.12
  -3  -3  13  208.85   23.21
  -3   3  13  188.91   22.54
   3  -3 -13  229.56   17.01
  -3  -3  13  241.38   16.79
  -3  -3  13  218.79   14.92
  -3  -3  13  129.11   17.48
  -3   3  13   90.87   16.09
  -3   3  13  130.49   26.25
  -3   3  12   30.08    9.81
  -3  -3  12   49.26   13.70
  -3   3  12   44.92   13.96
  -3   3  12   75.61   12.64
  -3  -3  12   78.85   13.01
  -3  -3  12   69.39    7.24
  -3  -3  12   79.77    7.94
  -3  -3  12   78.92    6.89
  -3  -3  12   76.64    7.03
  -3   3  12   37.26    8.28
  -3  -3  12   46.00    8.92
  -3   3  12   32.57    8.97
  -3  -3  11  112.32    9.16
  -3   3  11  130.72   16.47
  -3  -3  11  132.40   16.17
  -3   3  11   67.11   10.97
  -3  -3  11   71.22   11.09
  -3   3  11   56.82   13.56
  -3   3  11   67.51   12.23
  -3  -3  11  127.71    9.27
  -3   3  11   64.59   16.35
  -3  -3  11   60.70   14.60
  -3   3  11   71.30   13.92
  -3   3  10   54.65   11.62
  -3  -3  10   59.66   13.67
  -3   3  10   61.32   14.75
  -3  -3  10   93.35    7.83
  -3   3  10   84.59    7.70
  -3  -3  10   97.27    7.64
  -3  -3  10   47.08    8.97
  -3   3  10   53.90    9.65
  -3   3  10   49.00   11.51
  -3   3   9  271.03   19.19
   3   3  -9  375.68   21.12
  -3  -3   9  206.85   22.33
  -3   3   9  193.56   22.00
  -3  -3   9  231.23   28.23
  -3   3   9  224.73   29.71
  -3  -3   9  325.10   19.65
  -3   3   8  265.63   17.77
   3   3  -8  296.10   19.29
  -3  -3   8  206.85   21.17
  -3   3   8  194.88   20.97
  -3   3   8  238.73   28.28
  -3  -3   8  196.61   24.88
  -3  -3   8  291.86   17.97
   3   3  -7   86.20    8.19
  -3   3   7   74.83    7.42
  -3   3   7   84.32    6.95
  -3   3   7   60.33    9.57
  -3  -3   7   51.44    9.05
  -3  -3   7   94.58    7.27
   3  -3  -7   94.06    6.86
  -3  -3   7   69.83   12.35
  -3   3   7   73.70   13.91
  -3  -3   6   73.73    6.11
   3  -3  -6   71.26    5.68
  -3  -3   6   54.86   10.17
  -3   3   6   55.50   11.56
   3   3  -6   71.57    7.23
  -3   3   6   62.96    5.68
  -3   3   6   73.04    6.60
   3   3  -5   86.14    8.06
   3  -3  -5   89.44    6.80
  -3   3   5   85.67    7.23
  -3   3   5   75.62    6.36
  -3  -3   5   85.44    6.72
   3  -3  -5   88.43    6.46
  -3   3   4    6.44    1.54
  -3   3   4    6.79    1.29
   3  -3  -4    7.97    1.42
   3   3  -4    8.20    2.32
  -3   3   4    8.10    1.77
   3  -3  -4    7.03    1.09
  -3  -3   4    7.65    1.45
   3  -3  -4    7.23    1.28
   3  -3  -3   84.64    6.37
  -3   3   3  114.08    8.42
  -3   3   3   99.56    7.24
  -3   3   3   75.75    6.21
   3   3  -3   82.72    7.96
   3  -3  -3   95.73    6.64
  -3   3   3   97.22    7.48
  -3  -3   3   93.27    6.68
   3  -3  -3   93.09    6.25
   3  -3  -3   99.31    6.57
  -3   3   2   84.49    6.90
   3   3  -2   57.20    6.07
   3  -3  -2   62.25    4.90
  -3   3   2   79.15    6.14
   3  -3  -2   62.78    4.78
  -3   3   2   72.35    5.57
   3  -3  -2   64.38    4.86
   3  -3  -2   66.60    4.77
  -3  -3   2   66.85    4.97
   3  -3  -1  279.74   17.74
   3  -3  -1  285.15   17.86
  -3  -3   1  266.79   17.71
   3  -3  -1  281.24   17.56
   3   3  -1  332.54   17.82
  -3   3   1  372.50   18.50
  -3   3   1  362.21   20.54
   3   3  -1  241.09   19.07
   3  -3  -1  264.90   17.67
  -3   3   1  306.06   19.23
  -3   3   1  334.99   18.69
   3   3  -1  254.03   19.33
   3  -3   0  257.75   16.05
   3  -3   0  266.06   16.07
   3   3   0  262.16   15.83
   3   3   0  229.10   15.66
   3  -3   0  270.39   15.76
  -3   3   0  329.16   19.00
   3   3   0  237.67   17.19
  -3   3   0  306.72   16.79
  -3   3   0  269.43   17.49
   3  -3   0  260.51   16.05
   3   3   0  283.04   17.51
   3  -3   1  475.91   28.70
   3  -3   1  583.25   30.32
   3  -3   1  498.93   28.77
   3   3   1  460.74   28.46
  -3   3  -1  586.00   32.00
   3   3   1  443.06   29.39
   3  -3   1  471.75   28.81
  -3   3  -1  435.78   29.89
   3  -3   1  471.42   28.77
   3   3   1  520.25   29.80
   3  -3   2 1589.65  100.57
  -3   3  -2 1980.22  103.88
   3  -3   2 1486.32  100.56
  -3   3  -2 1435.05  101.39
   3  -3   2 1793.49  100.47
   3  -3   2 1680.26  100.29
   3   3   2 1801.77   99.97
   3  -3   2 2103.65  102.03
   3  -3   2 1762.02   99.99
   3   3   2 1776.79  100.10
   3   3   2 1605.20  100.09
   3  -3   2 1682.39  100.74
   3   3   2 1965.70  100.76
   3   3   2 1812.28  101.12
   3  -3   3   98.28    7.25
   3  -3   3  119.28    8.36
   3   3   3  107.80    6.90
   3  -3   3  101.05    6.73
   3   3   3   99.53    6.93
   3  -3   3  117.72    7.70
   3   3   3  125.36    7.60
  -3   3  -3  100.17    9.39
  -3   3  -4   86.09    9.08
   3   3   4   84.06    8.60
   3   3   4  102.46    6.77
   3  -3   4   99.53    6.90
   3   3   4  105.08    6.70
   3  -3   4  100.68    6.51
   3  -3   4   78.55    7.01
   3  -3   4  108.17    8.02
   3  -3   4   79.58    6.80
   3  -3   4   97.53    7.35
   3   3   4  106.96    7.32
   3   3   4   92.38    6.95
  -3   3  -5    1.92    1.83
   3   3   5    1.05    0.62
   3  -3   5    0.61    0.60
   3  -3   5    0.84    0.78
   3  -3   5    0.80    0.52
   3   3   5    2.18    0.72
   3   3   5    1.92    0.93
   3  -3   5    2.04    1.03
   3  -3   5    0.70    2.58
   3   3   5    4.22    1.08
  -3   3  -6    0.36    1.40
   3   3   6    0.90    0.61
   3  -3   6    1.65    0.82
   3  -3   6    0.19    0.64
   3   3   6    0.72    0.57
   3  -3   6    1.33    0.55
   3  -3   6    5.67    1.52
   3   3   6    2.49    1.10
   3   3   6    1.25    0.72
   3  -3   6    2.55    2.89
   3   3   7  155.73   10.42
   3   3   7  153.15   10.56
   3  -3   7  144.06   10.17
   3  -3   7  139.22   10.55
   3   3   7  172.42   11.82
   3  -3   7  136.10   11.48
   3  -3   7  126.22   18.45
   3  -3   8   88.19    7.24
   3   3   8   94.16    6.98
   3   3   8   78.49    7.79
   3  -3   8   79.01    8.05
   3  -3   8   61.00   13.56
   3  -3   9   80.98    6.97
   3   3   9   91.46    6.74
   3  -3   9   44.38   12.77
   3   3   9   71.82    7.62
   3  -3   9   56.44    7.32
   3   3  10  112.86    8.56
   3   3  10   93.84    7.62
   3   3  10   89.17    7.77
   3  -3  10  105.74    9.00
   3  -3  10  108.91    9.14
   3  -3  10  123.71    9.30
   3  -3  10   87.68    7.72
   3   3  10   97.93    7.93
   3   3  10   96.95    7.90
   3  -3  10  105.56    8.88
   3  -3  10   65.00   16.05
   3  -3  10  127.72   13.46
   3  -3  10   79.69    9.55
   3   3  10  144.30   11.28
   3   3  10  107.17   10.12
   3  -3  10  134.05   11.57
   3   3  11    0.28    0.78
   3   3  11    0.98    0.90
   3  -3  11    0.49    1.12
   3  -3  11    0.16    0.76
   3  -3  11   -0.24    0.96
   3   3  11    0.48    0.66
   3  -3  11    0.69    0.90
   3   3  11    1.75    1.01
   3  -3  11    1.78    4.95
   3   3  11    2.46    2.07
   3  -3  11    1.24    2.11
   3   3  11    2.26    2.72
   3  -3  11    1.56    1.63
   3   3  11   -0.36    1.22
   3  -3  11   -0.40    1.34
   3   3  12  546.17   32.53
   3   3  12  567.34   33.13
   3  -3  12  492.95   32.46
   3  -3  12  440.70   51.56
   3  -3  12  576.39   34.29
   3   3  12  505.39   32.68
   3   3  12  438.39   32.24
   3   3  12  701.53   38.13
   3  -3  12  674.14   38.10
   3   3  12  529.47   36.39
   3  -3  12  368.47   34.89
   3   3  13    4.15    1.57
   3   3  13    4.04    1.65
   3  -3  13    4.23    5.10
   3   3  13    7.65    1.95
   3  -3  13    6.01    1.86
   3   3  13    4.81    1.66
   3   3  13    4.78    2.64
   3   3  13    3.18    2.20
   3  -3  13    1.81    1.90
   3   3  13    2.08    2.90
   3  -3  13    3.41    2.26
   3  -3  14   70.66   19.30
   3   3  14  115.03    9.45
   3  -3  14  125.20    9.49
   3   3  14  119.43    9.00
   3  -3  14   61.65   10.23
   3  -3  14  117.90   12.26
   3   3  14  104.74   11.97
   3   3  14   54.21   13.53
   3  -3  14   72.06   13.44
   3   3  15   81.98    7.36
   3   3  15   84.43    7.99
   3  -3  15   85.29    7.79
   3  -3  15   69.27    9.55
   3   3  16    0.25    1.21
   3  -3  16    1.40    1.26
   3   3  16    0.20    1.14
   3  -3  16   -0.46    2.13
   3  -3  16    0.89    2.75
   3  -3  17    4.50    1.84
   3   3  17    6.08    1.87
   3   3  17    3.48    1.84
   3  -3  17    2.57    2.39
   3  -3  17    9.87    4.85
   3   3  18    1.39    1.29
   3  -3  18    1.64    1.31
   3   3  18    0.88    1.05
   3  -3  18    3.60    3.74
   3   3  19   66.77    6.89
   3  -3  19   77.94    6.83
   3  -3  19   87.95   11.47
   3   3  20    4.67    1.58
   3  -3  20   12.60    3.22
   3   3  20    9.21    2.82
   3  -3  20   16.40    4.33
   3  -4 -20    1.93    0.96
  -3   4  20    2.92    1.05
  -3  -4  20    5.16    1.34
  -3  -4  19   29.40    3.70
  -3   4  19   36.33    3.79
  -3  -4  19   42.36    7.06
  -3   4  19   41.93    7.44
   3  -4 -19   29.01    3.80
  -3   4  18    8.46    1.93
  -3  -4  18   10.68    2.29
   3  -4 -18    8.19    2.14
  -3  -4  18    9.94    2.30
  -3   4  18   11.14    4.76
  -3  -4  18   10.32    4.25
  -3  -4  17   69.16    7.36
  -3   4  17   83.79    7.23
  -3  -4  17   89.59    7.77
  -3   4  17   94.41   13.43
  -3  -4  17   93.90   12.82
  -3  -4  16  126.27   11.42
  -3   4  16  146.85   11.26
  -3  -4  16  160.38   11.93
  -3  -4  16  162.07   18.11
  -3   4  16  150.52   18.31
  -3  -4  15  194.38   15.83
  -3   4  15  235.98   24.04
  -3  -4  15  215.16   22.78
  -3   4  15  236.80   15.70
  -3  -4  14   57.10    6.37
  -3   4  14   60.34    5.93
   3  -4 -14   64.93    7.91
   3  -4 -14   59.97    7.57
  -3   4  13  563.96   50.25
  -3   4  13  302.59   48.55
  -3  -4  13  503.51   49.07
  -3   4  13  794.06   44.71
  -3  -4  13  879.19   58.07
  -3   4  13 1064.56   61.05
  -3  -4  13  677.65   46.11
  -3   4  13 1200.68   57.71
   3  -4 -13  869.85   48.36
  -3  -4  13  863.93   47.88
  -3  -4  13  778.27   45.63
  -3  -4  13  721.69   45.65
  -3   4  13  426.35   59.49
  -3   4  12   27.91   10.12
  -3   4  12   48.34   14.53
  -3  -4  12   73.41    7.57
  -3  -4  12   83.27   13.29
  -3   4  12  134.36   13.63
  -3  -4  12   93.98    8.83
   3  -4 -12   91.97    8.83
  -3  -4  12   79.29    7.52
  -3   4  12   43.57   12.39
  -3  -4  12   53.03    9.65
  -3   4  12   41.00    9.87
  -3   4  12   62.23   10.34
  -3   4  11   45.77   12.33
  -3   4  11   69.25   17.36
  -3  -4  11  130.82   16.35
  -3  -4  11  118.85    9.75
   3  -4 -11  132.72   10.66
  -3  -4  11  117.20    9.42
  -3   4  11   72.92   15.14
  -3   4  11   74.08   12.68
  -3  -4  11   79.77   11.79
  -3   4  11  116.68   13.67
  -3   4  10  457.72   50.88
  -3   4  10  444.06   44.62
  -3  -4  10  617.42   37.47
   3  -4 -10  694.04   38.55
  -3  -4  10  671.61   37.52
  -3   4  10  439.33   45.87
  -3   4  10  596.17   42.85
  -3  -4  10  406.22   40.06
   3   4  -9  412.43   26.85
   3  -4  -9  412.11   25.97
  -3   4   9  421.81   31.00
  -3  -4   9  270.78   28.04
  -3   4   9  285.76   36.18
  -3  -4   9  393.06   25.33
   3   4  -8  174.24   14.26
   3  -4  -8  197.04   13.39
  -3   4   8  196.80   17.76
  -3  -4   8  122.38   15.34
  -3   4   8  128.98   21.29
  -3  -4   8  180.53   12.96
   3   4  -7  657.59   44.77
   3  -4  -7  791.01   43.60
  -3   4   7  648.53   44.03
  -3   4   7  757.14   48.81
  -3  -4   7  537.71   46.52
  -3  -4   7  769.50   43.37
  -3   4   7  603.34   54.12
   3  -4  -6  145.56    9.86
  -3  -4   6  138.57   10.26
  -3   4   6  129.70   10.93
   3  -4  -6  146.68   10.43
   3   4  -6  122.69   11.56
  -3  -4   5   31.56    3.41
   3  -4  -5   31.04    3.08
   3  -4  -5   28.24    3.30
   3   4  -5   25.12    4.24
  -3   4   5   29.18    3.78
   3  -4  -5   32.92    3.31
   3  -4  -4   68.91    5.01
   3  -4  -4   70.16    5.35
  -3  -4   4   68.04    5.62
   3  -4  -4   72.65    5.61
   3   4  -4   55.24    6.77
   3  -4  -4   69.18    5.43
  -3   4   4   69.42    6.24
  -3   4   4   63.71    6.30
  -3  -4   3  669.47   40.71
   3  -4  -3  662.13   40.19
   3  -4  -3  702.99   40.54
   3   4  -3  511.29   42.21
  -3   4   3  653.45   41.99
  -3   4   3  703.88   41.61
   3  -4  -3  655.80   40.50
   3  -4  -3  670.78   40.65
   3  -4  -2  989.50   56.21
   3   4  -2  736.24   57.84
  -3   4   2  975.06   59.48
   3  -4  -2  911.17   56.08
  -3   4   2 1004.30   57.13
   3  -4  -2  956.63   56.24
  -3   4   2  903.60   57.71
   3   4  -2  770.65   57.98
   3  -4  -1 1505.64   86.99
   3  -4  -1 1549.71   87.01
   3   4  -1 1708.63   86.74
   3  -4  -1 1632.96   86.55
   3   4  -1 1244.95   86.26
  -3   4   1 1569.28   90.51
   3   4  -1 1118.96   88.42
  -3   4   1 1596.22   87.81
  -3   4   1 1944.17   88.38
  -3   4   1 1345.18   88.43
   3   4  -1 1414.91   88.84
   3  -4   0 1066.87   57.68
   3  -4   0 1077.45   57.69
   3   4   0  867.33   57.03
  -3   4   0 1120.15   61.66
   3   4   0  777.03   58.88
  -3   4   0 1083.35   58.22
   3  -4   0 1034.61   57.71
  -3   4   0  843.35   58.95
   3   4   0 1114.69   59.37
   3  -4   1   41.38    3.43
   3  -4   1   44.83    3.47
   3   4   1   33.26    2.97
   3   4   1   40.58    3.04
   3  -4   1   39.28    2.91
  -3   4  -1   35.24    5.31
   3   4   1   30.73    3.99
  -3   4  -1   42.92    3.61
   3  -4   1   43.56    3.61
   3  -4   1   46.70    3.67
   3   4   1   47.24    4.30
   3  -4   2   38.02    3.62
  -3   4  -2   37.11    3.30
  -3   4  -2   40.88    5.66
   3  -4   2   39.99    3.68
   3  -4   2   44.36    3.55
   3  -4   2   39.52    3.36
   3  -4   2   42.23    4.41
   3   4   2   30.46    2.92
   3   4   2   38.17    2.98
   3  -4   2   36.01    2.83
   3   4   2   48.39    3.56
   3  -4   2   36.12    3.46
   3   4   2   40.54    3.89
   3  -4   3   29.72    3.22
   3  -4   3   29.48    3.74
   3  -4   3   35.97    2.71
   3   4   3   35.32    2.82
   3   4   3   33.47    2.90
   3   4   3   38.81    3.28
   3  -4   3   36.27    3.42
  -3   4  -3   31.55    5.26
   3   4   4  413.82   36.46
  -3   4  -4  441.55   37.28
  -3   4  -4  504.27   39.69
   3  -4   4  495.73   34.65
   3  -4   4  589.96   35.63
   3  -4   4  480.42   34.23
   3   4   4  572.62   33.98
   3   4   4  647.54   33.98
   3  -4   4  595.58   33.66
   3  -4   4  630.41   34.94
   3   4   4  694.90   34.76
   3   4   4  532.48   34.42
   3   4   5  661.76   45.81
  -3   4  -5  451.66   45.12
   3  -4   5  675.94   43.91
   3  -4   5  591.48   42.83
   3  -4   5  741.10   42.25
   3   4   5  812.00   42.67
   3   4   5  736.61   42.59
   3  -4   5  809.65   43.16
   3   4   5  786.75   43.34
   3  -4   5  735.48   43.53
   3   4   5  660.00   42.92
   3  -4   6   79.26    6.07
   3   4   6   95.53    6.60
   3  -4   6   92.64    6.89
   3   4   6   90.14    6.51
   3   4   6   93.18    7.17
   3  -4   6   85.31    7.35
   3  -4   6   78.83   13.36
   3   4   6   77.49    6.71
   3  -4   6   70.18    7.16
   3  -4   7  173.60   12.33
   3   4   7  213.24   13.11
   3  -4   7  209.83   13.30
   3   4   7  209.11   12.89
   3   4   7  200.90   13.78
   3  -4   7  190.33   14.04
   3  -4   7  157.27   21.28
   3   4   7  156.24   12.88
   3  -4   7  150.56   13.41
   3  -4   8  142.95   10.93
   3   4   8  158.00   10.77
   3  -4   8  132.69   11.85
   3   4   8  159.58   11.94
   3   4   9    5.25    1.26
   3   4   9    3.68    1.18
   3  -4   9    3.24    1.35
   3  -4   9    5.14    1.69
   3  -4   9    4.78    1.29
   3  -4   9    6.28    1.77
   3   4   9    6.66    1.57
   3   4   9    7.53    1.72
   3   4   9    4.36    1.23
   3   4   9    4.93    1.96
   3  -4   9    3.60    1.93
   3  -4   9    2.81    5.18
   3   4  10   63.69    5.72
   3   4  10   62.79    5.91
   3  -4  10   78.66    7.24
   3  -4  10   66.48    5.98
   3  -4  10   69.49    6.91
   3  -4  10   83.46    7.19
   3   4  10   64.89    6.03
   3   4  10   79.92    6.67
   3   4  10   60.76    5.81
   3  -4  10   68.63    6.80
   3   4  10   85.29    8.74
   3  -4  10   89.44    9.29
   3   4  10   90.97   11.75
   3   4  10   80.70    8.16
   3  -4  10   55.25    7.55
   3  -4  10  120.97   15.15
   3  -4  10   55.97   14.77
   3   4  11   22.43    3.14
   3   4  11   22.19    2.91
   3  -4  11   22.53    3.71
   3  -4  11   22.17    3.07
   3  -4  11   19.30    3.56
   3  -4  11   25.44    3.80
   3   4  11   20.29    2.92
   3   4  11   20.83    3.04
   3   4  11   28.99    5.08
   3  -4  11   23.94    4.93
   3  -4  11   14.64    3.90
   3   4  11   24.16    6.75
   3   4  11   31.14    5.09
   3  -4  11   31.26    8.14
   3  -4  11   19.69    9.39
   3   4  12    0.96    0.89
   3   4  12    1.46    1.03
   3   4  12    0.75    0.94
   3  -4  12    0.26    1.09
   3   4  12    1.05    1.04
   3  -4  12   -0.52    0.90
   3   4  12    2.87    2.06
   3   4  12    0.88    2.44
   3  -4  12    5.30    2.67
   3  -4  12    0.44    1.23
   3   4  12    0.40    1.35
   3  -4  12    1.95    5.42
   3   4  13    8.33    2.02
   3   4  13    8.12    2.14
   3   4  13    7.06    2.04
   3  -4  13    7.95    2.37
   3   4  13    5.47    1.68
   3  -4  13    7.76    1.95
   3   4  13    9.24    3.26
   3  -4  13    6.08    2.79
   3   4  13    6.16    4.05
   3  -4  13    5.16    4.32
   3  -4  13   12.58    8.25
   3  -4  14  105.64   15.56
   3  -4  14  113.07   12.28
   3   4  14   61.36   13.89
   3   4  14  106.86    9.39
   3   4  14  114.44    9.09
   3  -4  14   84.80   20.91
   3  -4  15    8.23    4.60
   3   4  15    8.19    2.13
   3   4  15    7.53    2.43
   3   4  15    4.94    5.16
   3  -4  15    7.25    3.38
   3  -4  16    9.75    5.42
   3   4  16   14.83    2.82
   3   4  16   13.45    2.96
   3  -4  16   12.01    3.92
   3  -4  17   35.11    8.38
   3   4  17   30.01    4.54
   3   4  17   34.30    4.25
   3  -4  17   27.85    5.61
   3   4  18   18.83    3.41
   3   4  18   15.63    2.76
   3  -4  18   20.59    6.16
   3   4  19   33.92    4.38
   3   4  19   32.53    3.92
   3   4  20   49.82    5.30
   3  -4  20   95.76   10.04
  -3  -5  20    3.87    1.17
  -3   5  20    1.79    0.98
  -3  -5  20    2.83    2.25
  -3   5  19   67.82    5.78
  -3  -5  19   65.30    5.89
  -3  -5  18   25.20    3.83
   3  -5 -18   34.85    4.31
  -3  -5  18   41.46    4.46
  -3   5  18   38.77    4.13
   3  -5 -17  204.52   15.52
  -3  -5  17  245.89   15.74
  -3   5  17  230.40   15.12
  -3  -5  16  128.47   11.65
  -3   5  16  171.20   11.82
  -3  -5  16  157.25   12.09
  -3  -5  15  104.68    9.35
  -3   5  15  105.14    8.79
  -3   5  14   16.23    2.81
  -3  -5  14   17.82    3.61
  -3   5  14   15.55    8.78
  -3  -5  14   18.35    3.32
  -3   5  14    6.48    4.84
   3  -5 -14   23.61    4.42
  -3   5  14   28.46    7.18
  -3   5  13    1.30    4.42
  -3   5  13    2.13    4.20
  -3   5  13    3.25    1.35
  -3  -5  13    3.56    1.80
   3  -5 -13    3.49    2.01
   3  -5 -13    3.71    1.88
  -3  -5  13    2.05    1.48
  -3   5  13    7.82    3.95
  -3   5  13    0.99    3.37
  -3   5  12   28.80   11.03
  -3   5  12   61.80   12.02
  -3   5  12   42.72   12.22
  -3   5  12   56.36   16.61
  -3   5  12   94.92    7.52
  -3  -5  12   93.77    8.60
  -3  -5  12   99.72    9.13
  -3   5  12  147.91   14.88
   3  -5 -12  104.65    9.78
   3  -5 -12  109.60    9.76
  -3   5  11    3.35    3.84
  -3   5  11   14.79    8.53
   3  -5 -11   14.45    3.19
  -3  -5  11   11.07    2.69
   3  -5 -11   11.27    2.74
  -3   5  11   22.16    5.44
  -3  -5  11   12.00    2.76
  -3   5  11    9.73    3.09
  -3   5  11    1.29    2.60
  -3   5  10    4.04    3.72
  -3   5  10    1.68    3.32
  -3   5  10    4.95    1.51
  -3  -5  10    6.11    2.06
  -3  -5  10    4.43    1.71
   3  -5 -10    6.09    2.07
   3  -5 -10    6.79    2.09
  -3   5  10    7.40    3.00
  -3   5  10    5.52    2.27
  -3   5  10    1.14    2.27
   3  -5  -9  903.10   56.25
   3   5  -9  825.85   57.56
   3  -5  -9  951.01   56.71
  -3  -5   9  933.95   56.14
  -3  -5   9  865.73   56.03
   3  -5  -8   40.33    4.77
   3   5  -8   31.68    5.40
   3  -5  -8   46.53    5.09
  -3   5   8   29.21    9.88
  -3  -5   8   43.27    4.89
   3   5  -7  582.61   46.22
   3  -5  -7  770.40   45.11
   3  -5  -7  718.01   44.73
  -3   5   7  554.99   55.65
  -3  -5   7  703.57   44.81
  -3   5   6  267.97   21.60
   3  -5  -6  313.32   20.64
   3  -5  -6  327.97   20.92
   3  -5  -6  335.96   20.30
  -3  -5   6  319.30   20.81
   3  -5  -5  273.21   17.56
  -3   5   5  245.76   18.46
   3  -5  -5  257.86   17.26
   3  -5  -5  291.14   17.18
  -3  -5   5  247.23   17.38
   3   5  -4   -0.29    1.28
   3  -5  -4    0.72    0.58
   3  -5  -4    0.67    0.54
  -3   5   4    0.38    0.89
  -3   5   4    0.82    0.95
  -3   5   4    1.55    0.80
   3  -5  -4    0.40    0.48
  -3  -5   4    0.87    0.73
   3   5  -3    8.57    2.59
   3  -5  -3   12.15    1.77
   3  -5  -3   10.34    1.61
  -3   5   3   10.52    2.11
  -3   5   3   12.41    2.38
   3   5  -3    6.71    2.21
   3  -5  -3   10.61    1.58
  -3   5   2  407.12   38.38
  -3   5   2  768.34   37.82
  -3   5   2  575.50   36.58
   3  -5  -2  584.97   35.63
   3   5  -2  507.36   37.60
   3  -5  -2  616.85   35.67
   3  -5  -2  625.70   35.66
  -3   5   1 1544.76   96.63
   3  -5  -1 1706.73   96.10
   3   5  -1 1628.02   97.86
   3  -5  -1 1745.85   95.97
   3  -5  -1 1686.12   95.94
   3   5   0   73.94    5.81
  -3   5   0   67.93    9.00
   3  -5   0  103.83    6.84
  -3   5   0   90.12    6.97
   3  -5   0  102.68    6.80
   3   5   0  105.20    8.04
   3  -5   0   97.70    6.60
   3  -5   0   97.67    6.62
   3   5   1  749.81   47.61
  -3   5  -1  655.31   52.02
   3  -5   1  862.67   48.64
  -3   5  -1  781.39   48.53
   3  -5   1  857.65   48.65
   3   5   1  852.82   49.47
   3  -5   1  886.29   48.45
   3  -5   1  841.59   48.34
   3   5   2  208.87   13.37
   3  -5   2  223.75   14.41
  -3   5  -2  179.89   17.33
   3  -5   2  213.34   14.34
   3   5   2  238.62   14.91
   3  -5   2  232.24   14.17
   3  -5   2  184.12   15.01
   3  -5   3  107.37    9.17
  -3   5  -3  126.77   14.24
   3   5   3  137.48    8.47
   3  -5   3  140.16    9.36
   3  -5   3  124.01   10.00
   3   5   4  244.60   13.14
  -3   5  -4  123.42   15.69
   3   5   4  132.26   15.46
  -3   5  -4  137.97   17.40
   3   5   4  217.44   13.69
   3  -5   4  218.40   14.08
   3  -5   4  195.37   13.48
   3  -5   4  194.86   14.45
   3   5   5   55.52    4.39
   3   5   5   42.55    6.78
   3   5   5   57.16    4.95
   3  -5   5   48.38    4.79
   3  -5   5   47.04    5.26
   3  -5   6   88.41    9.04
   3  -5   6  104.61    8.86
   3   5   6  101.19    8.69
   3   5   6  134.25    8.62
   3  -5   6  142.01    9.22
   3  -5   7   85.73    8.90
   3  -5   7   85.24   15.32
   3   5   7   94.43    8.62
   3   5   7  129.98    8.63
   3  -5   7  135.72    9.22
   3  -5   8    1.97    1.29
   3   5   8    3.16    1.18
   3  -5   8    3.61    1.36
   3  -5   9  398.18   42.67
   3  -5   9  591.92   40.28
   3   5   9  507.28   28.88
   3   5   9  497.36   28.56
   3   5   9  416.80   27.74
   3   5   9  444.56   27.92
   3  -5   9  497.18   29.39
   3   5   9  386.81   27.36
   3   5   9  557.71   31.58
   3   5   9  372.22   27.63
   3  -5   9  405.71   27.76
   3  -5   9  423.97   28.82
   3  -5   9  436.89   28.89
   3  -5   9  439.98   28.69
   3  -5   9  517.63   29.63
   3  -5   9  527.23   32.62
   3   5   9  524.99   31.57
   3   5   9  694.42   37.41
   3   5  10   38.34    4.14
   3   5  10   34.83    3.77
   3   5  10   48.04    6.26
   3  -5  10   40.05    4.85
   3   5  10   45.67    4.73
   3   5  10   32.63    3.93
   3   5  10   35.78    3.91
   3  -5  10   39.02    4.68
   3  -5  10   40.44    4.90
   3  -5  10   30.61    4.42
   3  -5  10   36.65    4.03
   3  -5  10   48.74   10.00
   3  -5  10   25.86   10.74
   3   5  10   43.24    6.16
   3  -5  10   36.42    6.07
   3   5  10   41.53    7.82
   3   5  11   97.68    7.77
   3   5  11   95.12    8.08
   3   5  11   91.02    8.01
   3   5  11   97.57    7.91
   3  -5  11   98.88    8.99
   3  -5  11   58.50   11.18
   3  -5  11   94.19    7.87
   3  -5  11  100.13    9.21
   3  -5  11  110.07    9.38
   3  -5  11  110.41   16.09
   3  -5  11   89.16   19.66
   3   5  11  110.76   11.08
   3  -5  11  109.03   11.37
   3   5  11  100.52   13.96
   3   5  12   95.01    8.02
   3   5  12   89.00    7.49
   3  -5  12   94.68    8.86
   3   5  12   85.85    7.51
   3   5  12   86.46    7.73
   3  -5  12   50.40   10.65
   3  -5  12  105.01    9.18
   3  -5  12   86.45    7.55
   3  -5  12   77.82   19.01
   3  -5  12  108.29   16.31
   3   5  12   92.33   10.49
   3  -5  12   88.19   10.48
   3   5  12   70.77   12.69
   3   5  13   12.27    2.68
   3   5  13   13.59    2.60
   3   5  13   13.07    2.59
   3  -5  13   16.47    3.38
   3  -5  13   11.67    2.38
   3  -5  13    6.22    6.47
   3   5  13    8.14    5.14
   3  -5  13    8.25    3.44
   3  -5  13    4.36    3.89
   3  -5  14   97.10   15.15
   3   5  14  124.69    9.91
   3   5  14  128.70    9.45
   3  -5  14   91.11   11.48
   3  -5  14  104.73    8.83
   3  -5  15   11.83    5.96
   3  -5  15    9.69    3.55
   3   5  15    6.08    4.81
   3   5  15   10.38    2.65
   3   5  15   11.21    2.50
   3  -5  16   10.48    5.35
   3  -5  16   15.14    4.31
   3   5  16    3.70    4.61
   3   5  16   17.50    3.43
   3   5  16   19.14    3.13
   3  -5  17   15.16    5.85
   3  -5  17   14.41    4.06
   3   5  17   21.99    3.41
   3   5  17   19.17    3.61
   3  -5  18   24.00    6.33
   3  -5  18   12.20    3.48
   3   5  18   19.59    3.37
   3   5  18   21.17    3.18
   3   5  19    2.32    1.40
   3   5  19    0.74    1.10
   3  -5  19    2.76    3.26
   3   5  20   10.04    1.81
   3   5  20   10.79    2.12
   3  -5  20   13.46    4.13
[truncated: 1,053,574 more chars]
