# Supplementary material for: Bis[5-(anthracen-9-ylmeth­yl)-1,5,9-tri­aza­cyclododecan-1-ium] tetra­chlorido­zincate
Source: IUCrdata. 2025 May 2;10(Pt 5):x250356. doi: 10.1107/S2414314625003566 (PMC12142395; doi:10.1107/S2414314625003566)
Supplement: Supplementary file 2 [file x-10-x250356-Isup2.hkl]

data_I                                                                          
_shelx_title ' exp_223_ant12n3_20240213_autored_a.res in P2(1)/c'               
_shelx_refln_list_code          4                                               
_shelx_F_calc_maximum      459.92                                               
_exptl_crystal_F_000      1968.00                                               
_reflns_d_resolution_high  0.8299                                               
                                                                                
loop_                                                                           
 _space_group_symop_operation_xyz                                               
 'x, y, z'                                                                      
 '-x, y+1/2, -z+1/2'                                                            
 '-x, -y, -z'                                                                   
 'x, -y-1/2, z-1/2'                                                             
                                                                                
_cell_length_a    14.0683                                                       
_cell_length_b    18.4885                                                       
_cell_length_c    17.7569                                                       
_cell_angle_alpha  90.000                                                       
_cell_angle_beta   93.407                                                       
_cell_angle_gamma  90.000                                                       
                                                                                
_shelx_F_squared_multiplier     1.000                                           
                                                                                
loop_                                                                           
 _refln_index_h                                                                 
 _refln_index_k                                                                 
 _refln_index_l                                                                 
 _refln_F_squared_calc                                                          
 _refln_F_squared_meas                                                          
 _refln_F_squared_sigma                                                         
 _refln_observed_status                                                         
   1   0   0       2270.98       2326.21        71.42 o                         
   2   0   0      13820.13      12293.10       292.80 o                         
   3   0   0      51981.18      48894.20      1170.80 o                         
   4   0   0          5.03         13.04         4.18 o                         
   5   0   0         82.70         96.56        22.36 o                         
   6   0   0        844.85        853.28        44.29 o                         
   7   0   0      24678.69      26832.91      1335.73 o                         
   8   0   0      15917.17      16498.75      1002.39 o                         
   9   0   0      16189.56      15785.99       585.02 o                         
  10   0   0      16710.62      19569.24       961.44 o                         
  11   0   0       2480.26       2999.88       150.12 o                         
  12   0   0       1611.67       1999.96       104.69 o                         
  13   0   0      12595.06      13834.47       628.37 o                         
  14   0   0        844.41       1004.92       106.35 o                         
  15   0   0       2430.34       2509.70       200.36 o                         
  16   0   0        580.00        570.80        51.96 o                         
   1   1   0        212.99        257.45        17.92 o                         
   2   1   0       5548.72       5362.98        94.81 o                         
   3   1   0      20737.40      19591.82       357.75 o                         
   4   1   0       2459.39       2638.65        52.62 o                         
   5   1   0        615.30        752.06        20.94 o                         
   6   1   0       2366.94       2129.05        69.02 o                         
   7   1   0       8507.54       9646.11       297.49 o                         
   8   1   0         11.52         13.64         7.95 o                         
   9   1   0         82.79        121.59        12.02 o                         
  10   1   0        372.85        433.96        18.64 o                         
  11   1   0          0.96          6.06         8.07 o                         
  12   1   0       1809.00       2244.23        63.98 o                         
  13   1   0       3442.47       4369.36       131.64 o                         
  14   1   0       4473.20       4931.35       154.18 o                         
  15   1   0        215.99        181.22        23.02 o                         
  16   1   0        220.86        212.35        25.70 o                         
   0   2   0       4732.91       4586.05       672.85 o                         
   1   2   0      30037.90      28688.15       902.20 o                         
   2   2   0      12958.57      13022.11       535.63 o                         
   3   2   0        925.91        863.61        26.90 o                         
   4   2   0       3044.79       3123.31        78.82 o                         
   5   2   0      10908.60      11581.52       232.17 o                         
   6   2   0         17.19         14.97         5.29 o                         
   7   2   0       3943.73       4500.08       123.19 o                         
   8   2   0       3420.74       3558.15       145.73 o                         
   9   2   0      16071.27      20502.30      1269.42 o                         
  10   2   0       6318.84       7646.73       258.74 o                         
  11   2   0       5649.39       6619.88       188.35 o                         
  12   2   0       5955.39       6886.19       188.73 o                         
  13   2   0       1669.98       1953.45        72.35 o                         
  14   2   0       5189.33       5829.14       207.40 o                         
  15   2   0       1228.60       1210.39        72.29 o                         
  16   2   0       1087.66       1037.10        60.13 o                         
   1   3   0      11506.45      10874.83       458.78 o                         
   2   3   0         98.60        131.53         8.12 o                         
   3   3   0       4304.87       4432.00       103.25 o                         
   4   3   0        541.21        594.11        17.99 o                         
   5   3   0        914.91       1055.03        32.06 o                         
   6   3   0      15591.01      17123.93       391.11 o                         
   7   3   0         36.91        142.86        14.40 o                         
   8   3   0       8847.13       9444.79       308.14 o                         
   9   3   0       2983.05       3480.98        88.28 o                         
  10   3   0       1931.96       2352.85        85.67 o                         
  11   3   0         22.49         32.69         7.51 o                         
  12   3   0         30.90         82.56        16.32 o                         
  13   3   0       4036.97       4478.43       146.71 o                         
  14   3   0          5.99         27.93        13.70 o                         
  15   3   0       1627.26       1535.09       102.28 o                         
  16   3   0       1819.74       1695.99       102.41 o                         
   0   4   0      23871.69      26772.08      2083.14 o                         
   1   4   0      12157.68      11132.38       456.97 o                         
   2   4   0       7412.95       7114.96       278.65 o                         
   3   4   0      16947.03      16573.55       625.49 o                         
   4   4   0         24.91         17.67         3.45 o                         
   5   4   0       4596.00       4700.02       111.29 o                         
   6   4   0       2564.31       2481.09        72.91 o                         
   7   4   0      10277.93      11296.31       292.93 o                         
   8   4   0       9119.71      11330.09       405.27 o                         
   9   4   0         20.34         35.74         7.86 o                         
  10   4   0        228.64        239.86        16.37 o                         
  11   4   0        424.00        507.05        27.01 o                         
  12   4   0         17.72         37.07        11.35 o                         
  13   4   0         23.48         27.63        12.35 o                         
  14   4   0       2625.13       3018.01       118.38 o                         
  15   4   0        539.56        631.82        60.55 o                         
  16   4   0         50.74         52.03        18.21 o                         
   1   5   0        276.95        177.12        11.89 o                         
   2   5   0       1067.18        904.43        40.83 o                         
   3   5   0       1564.35       1541.95        67.09 o                         
   4   5   0       5569.48       5678.90       120.30 o                         
   5   5   0       1485.82       1615.82        48.66 o                         
   6   5   0        875.23        782.45        34.02 o                         
   7   5   0      19234.76      19551.32       720.80 o                         
   8   5   0       4550.02       4403.53       100.29 o                         
   9   5   0       4620.06       5001.47       166.95 o                         
  10   5   0        867.24        880.78        50.62 o                         
  11   5   0          3.83         27.79        12.04 o                         
  12   5   0        386.38        396.47        39.38 o                         
  13   5   0         28.49         25.92        15.87 o                         
  14   5   0       1610.19       1542.18        95.37 o                         
  15   5   0       4156.10       4321.68       226.27 o                         
  16   5   0       3815.24       3505.12       215.95 o                         
   0   6   0       3877.25       3218.90       110.80 o                         
   1   6   0      26673.10      24113.80       846.73 o                         
   2   6   0       6771.71       5863.06       265.69 o                         
   3   6   0       9229.31       8532.51       292.82 o                         
   4   6   0       2248.29       2249.89       100.49 o                         
   5   6   0       3322.21       2948.83       133.75 o                         
   6   6   0       2726.54       2417.45        81.19 o                         
   7   6   0       7656.10       7126.07       357.85 o                         
   8   6   0       2056.85       2013.69        93.46 o                         
   9   6   0       1776.12       2042.74        68.31 o                         
  10   6   0        569.32        554.20        33.48 o                         
  11   6   0       4251.69       4493.24       329.40 o                         
  12   6   0        981.48       1004.71        63.20 o                         
  13   6   0          0.21         11.14        13.60 o                         
  14   6   0         43.24         35.78        15.27 o                         
  15   6   0        257.40        254.45        24.61 o                         
  16   6   0         41.23         72.01        18.83 o                         
   1   7   0        366.62        282.96        13.35 o                         
   2   7   0        225.53        150.09        12.82 o                         
   3   7   0       6741.28       7149.68       206.24 o                         
   4   7   0       1515.35       1618.38        60.43 o                         
   5   7   0       1110.00       1085.74        73.68 o                         
   6   7   0       2547.19       2651.34       158.27 o                         
   7   7   0       2935.23       3063.53       142.70 o                         
   8   7   0         20.07         18.43         6.01 o                         
   9   7   0          0.14          5.42         7.34 o                         
  10   7   0        477.95        433.89        28.94 o                         
  11   7   0       2015.18       1854.60        92.66 o                         
  12   7   0         15.36          5.60        12.82 o                         
  13   7   0         29.45         -1.17        13.13 o                         
  14   7   0        105.47         81.18        20.35 o                         
  15   7   0       1151.52       1037.12        61.93 o                         
   0   8   0       1596.29       1575.93        56.05 o                         
   1   8   0        942.03        749.07        27.20 o                         
   2   8   0      12120.51      11982.84       326.27 o                         
   3   8   0       7367.69       7378.05       218.41 o                         
   4   8   0        832.37        754.70        67.28 o                         
   5   8   0         32.43         37.56         8.27 o                         
   6   8   0       3134.06       2914.46       213.22 o                         
   7   8   0          6.01         14.73         6.31 o                         
   8   8   0        122.36        128.95        12.95 o                         
   9   8   0        263.47        265.76        23.34 o                         
  10   8   0       2521.69       2441.25        96.10 o                         
  11   8   0       4594.25       4247.70       197.10 o                         
  12   8   0       1016.22       1016.15        64.74 o                         
  13   8   0        654.47        604.07        75.84 o                         
  14   8   0         35.05         40.84        19.00 o                         
  15   8   0         63.77         67.16        19.65 o                         
   1   9   0         70.00         79.25         9.02 o                         
   2   9   0       1277.18       1183.23        53.91 o                         
   3   9   0          2.68          6.98         6.00 o                         
   4   9   0       5161.41       4962.89       208.81 o                         
   5   9   0       2497.68       2213.20       203.51 o                         
   6   9   0       2074.63       1743.48       120.35 o                         
   7   9   0         26.19         25.16         7.26 o                         
   8   9   0         86.20        126.80        15.96 o                         
   9   9   0       3251.85       3136.48       127.42 o                         
  10   9   0       4300.32       4326.35       127.48 o                         
  11   9   0        291.66        286.84        32.33 o                         
  12   9   0        211.71        203.97        25.90 o                         
  13   9   0         49.05         60.80        16.36 o                         
  14   9   0          2.19          2.61        14.24 o                         
  15   9   0          1.87          0.28        12.45 o                         
   0  10   0        648.07        579.99        35.52 o                         
   1  10   0        260.53        192.34        14.71 o                         
   2  10   0       1334.46       1371.82        61.12 o                         
   3  10   0        113.26         42.77        11.96 o                         
   4  10   0       2406.08       2211.71       116.95 o                         
   5  10   0        178.57        179.64        14.08 o                         
   6  10   0         25.23         24.10         7.65 o                         
   7  10   0        839.48        663.19        68.38 o                         
   8  10   0          8.25          2.60         9.91 o                         
   9  10   0        772.52        762.11        51.42 o                         
  10  10   0          2.91          7.89         9.89 o                         
  11  10   0       7520.57       7089.88       403.95 o                         
  12  10   0       7779.64       6753.79       292.10 o                         
  13  10   0       1854.17       1669.65       105.50 o                         
  14  10   0        212.17        217.15        26.65 o                         
  15  10   0        353.17        311.60        43.14 o                         
   1  11   0         60.64         98.17        12.30 o                         
   2  11   0       4035.16       3917.81       137.07 o                         
   3  11   0          3.36         19.83         7.36 o                         
   4  11   0        344.11        311.08        27.16 o                         
   5  11   0        454.62        420.95        37.20 o                         
   6  11   0       2900.72       2692.50        94.19 o                         
   7  11   0        365.79        379.20        31.49 o                         
   8  11   0       3367.27       3483.30       157.74 o                         
   9  11   0       6894.97       7044.18       259.02 o                         
  10  11   0       3726.25       3759.26       161.44 o                         
  11  11   0       3547.06       3688.23       247.57 o                         
  12  11   0         87.20         63.18        16.18 o                         
  13  11   0        882.34        834.48        55.65 o                         
  14  11   0        296.07        269.90        27.64 o                         
   0  12   0       1293.70       1014.00        70.49 o                         
   1  12   0        635.08        427.12        22.13 o                         
   2  12   0       4619.41       3602.46       126.58 o                         
   3  12   0       9013.99       7837.13       214.22 o                         
   4  12   0       3065.74       2746.83       234.96 o                         
   5  12   0       1426.38       1162.82        91.68 o                         
   6  12   0        992.69        887.73        74.24 o                         
   7  12   0         34.80         47.77        13.05 o                         
   8  12   0          8.01         12.68        13.07 o                         
   9  12   0        143.29        152.33        19.18 o                         
  10  12   0       4777.64       4830.84       206.49 o                         
  11  12   0       3930.56       3912.38       145.61 o                         
  12  12   0       2119.59       2068.75        95.72 o                         
  13  12   0       3457.07       3374.92       143.49 o                         
  14  12   0        760.79        659.49        51.10 o                         
   1  13   0        815.76        634.52        32.80 o                         
   2  13   0        672.40        573.83        31.89 o                         
   3  13   0       1337.14       1139.60        46.87 o                         
   4  13   0       7351.35       6071.25       249.16 o                         
   5  13   0        468.57        392.43        32.85 o                         
   6  13   0       1857.55       1708.39       144.24 o                         
   7  13   0       1722.43       1486.26       139.69 o                         
   8  13   0         24.26         36.08        15.20 o                         
   9  13   0       1679.88       1669.74        92.91 o                         
  10  13   0       1208.80       1268.14        76.20 o                         
  11  13   0       1607.66       1581.75        72.49 o                         
  12  13   0        690.66        593.83        50.18 o                         
  13  13   0         35.60         53.36        15.40 o                         
   0  14   0       1529.67       1456.12        83.48 o                         
   1  14   0       2237.04       1902.99        83.61 o                         
   2  14   0       6246.52       4929.13       157.73 o                         
   3  14   0       8279.49       6481.94       171.67 o                         
   4  14   0        667.14        541.10        33.03 o                         
   5  14   0        379.78        315.80        24.12 o                         
   6  14   0       1211.12        908.30        83.13 o                         
   7  14   0        274.64        201.60        36.03 o                         
   8  14   0          0.81         -7.83        11.93 o                         
   9  14   0       1286.26       1319.87        94.95 o                         
  10  14   0       1907.92       1813.78       117.57 o                         
  11  14   0        421.66        394.07        36.46 o                         
  12  14   0       1330.42       1200.52       112.64 o                         
  13  14   0        277.85        276.53        47.32 o                         
   1  15   0         61.68         36.68        12.14 o                         
   2  15   0       4946.02       4156.28       156.81 o                         
   3  15   0       4637.26       3772.53       160.12 o                         
   4  15   0       1296.75       1027.22        61.51 o                         
   5  15   0       6526.33       5637.02       224.78 o                         
   6  15   0          2.54          3.57        13.52 o                         
   7  15   0        165.78        158.60        37.85 o                         
   8  15   0        230.93        236.67        28.70 o                         
   9  15   0          1.23          7.14         9.05 o                         
  10  15   0        795.83        751.01        43.07 o                         
  11  15   0         25.27         33.52        12.33 o                         
  12  15   0        427.88        426.22        44.62 o                         
   0  16   0        129.62         65.03        23.94 o                         
   1  16   0        316.85        311.23        36.43 o                         
   2  16   0        304.64        216.83        27.07 o                         
   3  16   0        175.61        146.06        20.95 o                         
   4  16   0         20.73         35.56        14.63 o                         
   5  16   0       2741.17       2180.00       170.62 o                         
   6  16   0        694.33        777.81       102.65 o                         
   7  16   0        256.96        249.47        33.87 o                         
   8  16   0         73.35         50.01        24.22 o                         
   9  16   0        156.55        177.83        42.39 o                         
  10  16   0        232.74        237.07        22.26 o                         
  11  16   0        212.03        183.54        42.49 o                         
   1  17   0        875.59        744.38        58.55 o                         
   2  17   0       1435.47       1169.86        76.86 o                         
   3  17   0       3056.60       2830.04       178.11 o                         
   4  17   0       2566.61       2164.71       241.30 o                         
   5  17   0       3958.65       3544.52       318.81 o                         
   6  17   0        281.41        155.49        34.49 o                         
   7  17   0         36.19         31.42        16.23 o                         
   8  17   0        435.35        473.95        42.98 o                         
   9  17   0         18.42         24.74        11.48 o                         
  10  17   0         62.56         69.81        14.58 o                         
   0  18   0       6769.35       5635.74       309.60 o                         
   1  18   0       1984.54       1692.99       113.01 o                         
   2  18   0       1527.68       1153.85        79.63 o                         
   3  18   0        390.97        322.30        35.06 o                         
   4  18   0         80.32         72.82        20.44 o                         
   5  18   0        243.06        170.02        27.58 o                         
   6  18   0          6.79          7.93         9.86 o                         
   7  18   0       1045.53       1197.86       186.73 o                         
   8  18   0        298.42        394.72        54.65 o                         
   9  18   0       2202.81       2531.35       168.06 o                         
   1  19   0        167.77        124.90        18.54 o                         
   2  19   0        624.97        544.81        37.21 o                         
   3  19   0        121.61         75.35        16.15 o                         
   4  19   0        370.74        309.29        63.20 o                         
   5  19   0         63.06         78.33        17.04 o                         
   6  19   0          9.86         16.34        17.14 o                         
   7  19   0        370.22        341.37        28.71 o                         
   8  19   0        139.02        125.58        14.67 o                         
   0  20   0       1206.18       1312.26        81.49 o                         
   1  20   0       3665.75       3744.10       136.99 o                         
   2  20   0        479.90        434.18        35.83 o                         
   3  20   0        735.91        739.11        72.41 o                         
   4  20   0        127.00        131.21        30.55 o                         
   5  20   0          2.91         14.72        11.35 o                         
   6  20   0         59.53         56.22        13.00 o                         
   7  20   0        512.58        589.69        43.57 o                         
   1  21   0        725.73        704.51        33.48 o                         
   2  21   0       1046.85       1138.70        50.99 o                         
   3  21   0         71.28         49.28        22.10 o                         
   4  21   0       1539.81       1828.30       100.73 o                         
   5  21   0        510.04        788.87       284.88 o                         
   0  22   0         59.90         98.33        14.68 o                         
   1  22   0        345.43        324.79        19.71 o                         
   2  22   0        450.29        458.92        64.26 o                         
 -16   1   1       2429.28       2317.74        91.56 o                         
 -15   1   1        497.67        574.93        32.86 o                         
 -14   1   1         47.93         50.46        13.40 o                         
 -13   1   1        177.14        163.02        21.17 o                         
 -12   1   1       1211.99       1444.67        53.53 o                         
 -11   1   1        806.51        828.22        35.02 o                         
 -10   1   1       2325.85       2887.01       202.00 o                         
  -9   1   1         77.39        125.37        11.90 o                         
  -8   1   1         77.32         95.04        16.35 o                         
  -7   1   1         20.84         42.44         6.79 o                         
  -6   1   1         78.26        117.94         8.48 o                         
  -5   1   1       3027.24       3276.56        76.08 o                         
  -4   1   1        161.28        188.57        11.87 o                         
  -3   1   1       1553.60       1501.55        57.48 o                         
  -2   1   1        188.26        191.36         6.84 o                         
  -1   1   1       1258.22       1053.19        91.88 o                         
   0   1   1       1991.26       2573.04       221.32 o                         
   1   1   1        672.23        715.69        26.19 o                         
   2   1   1      10111.33      10780.41       368.71 o                         
   3   1   1       1520.07       1532.41        43.23 o                         
   4   1   1       6283.06       6426.81       200.26 o                         
   5   1   1       3694.95       3968.16        91.29 o                         
   6   1   1        957.78       1028.89        39.82 o                         
   7   1   1       3258.14       3974.95       171.33 o                         
   8   1   1         69.32         97.18        10.48 o                         
   9   1   1        460.67        494.52        20.06 o                         
  10   1   1        755.59        815.53        30.38 o                         
  11   1   1          0.54          2.19         6.89 o                         
  12   1   1         96.02         86.93        12.50 o                         
  13   1   1         56.40         92.81        17.54 o                         
  14   1   1       1508.85       1513.68        60.16 o                         
  15   1   1          0.70          4.74        13.90 o                         
  16   1   1        544.11        403.28        34.54 o                         
 -16   2   1        505.30        433.67        36.40 o                         
 -15   2   1       1462.76       1525.38        60.76 o                         
 -14   2   1         39.83        107.69        15.37 o                         
 -13   2   1        696.96        772.14        45.28 o                         
 -12   2   1       1202.43       1544.78        50.01 o                         
 -11   2   1       1266.58       1613.66        52.85 o                         
 -10   2   1        689.44        796.37        44.51 o                         
  -9   2   1       2272.26       2960.14       171.67 o                         
  -8   2   1          2.36         14.26         7.60 o                         
  -7   2   1       2696.21       3483.05        89.55 o                         
  -6   2   1       1059.41       1328.86        36.74 o                         
  -5   2   1      23114.54      24573.05       628.06 o                         
  -4   2   1      15697.62      15314.48       304.63 o                         
  -3   2   1         27.92         36.19         2.87 o                         
  -2   2   1      15727.98      15844.78       879.04 o                         
  -1   2   1       9052.14       8450.38       413.76 o                         
   0   2   1        351.42        219.25        14.60 o                         
   1   2   1       5499.40       5352.57       160.01 o                         
   2   2   1      32629.18      32487.51      1230.46 o                         
   3   2   1       4496.26       5463.63       173.21 o                         
   4   2   1        526.65        622.64        20.61 o                         
   5   2   1       1770.91       1827.46        46.99 o                         
   6   2   1        116.19        110.36         9.14 o                         
   7   2   1      19789.24      23013.22       839.30 o                         
   8   2   1       3670.76       3897.10       161.83 o                         
   9   2   1       4478.22       5327.49       163.25 o                         
  10   2   1          0.86         18.15         6.63 o                         
  11   2   1        917.17       1047.63        38.94 o                         
  12   2   1        114.02        136.28        17.97 o                         
  13   2   1         34.78         20.81        12.94 o                         
  14   2   1       2500.87       2634.57       107.43 o                         
  15   2   1        162.18        172.96        25.85 o                         
  16   2   1        345.52        280.44        35.30 o                         
 -16   3   1          7.09          4.79        14.94 o                         
 -15   3   1       1793.92       2017.04        76.67 o                         
 -14   3   1       1601.02       1688.73        64.23 o                         
 -13   3   1       1029.81       1200.09        57.44 o                         
 -12   3   1         96.14        121.25        16.55 o                         
 -11   3   1       1020.99       1194.72        41.88 o                         
 -10   3   1       2450.43       3020.23       189.97 o                         
  -9   3   1          3.23          8.48         6.41 o                         
  -8   3   1       6644.19       7634.13       205.98 o                         
  -7   3   1       1097.95       1207.46        53.84 o                         
  -6   3   1        179.40        180.92        11.52 o                         
  -5   3   1       7848.16       8382.76       221.26 o                         
  -4   3   1       3389.29       3495.91        82.37 o                         
  -3   3   1       4758.00       4955.61       181.30 o                         
  -2   3   1        413.49        510.64        25.68 o                         
  -1   3   1        166.17        205.67         7.23 o                         
   0   3   1        316.00        354.51        22.24 o                         
   1   3   1       7648.74       7599.23       348.30 o                         
   2   3   1       3154.73       3104.65        64.27 o                         
   3   3   1       8272.45       8140.38       231.49 o                         
   4   3   1       5295.97       5158.50       147.58 o                         
   5   3   1          2.20          9.78         5.16 o                         
   6   3   1        363.45        348.40        18.60 o                         
   7   3   1       8875.56      10062.71       256.48 o                         
   8   3   1        588.71        675.41        39.22 o                         
   9   3   1        239.84        275.57        16.06 o                         
  10   3   1        117.69        110.90        13.09 o                         
  11   3   1          1.33         10.55         7.12 o                         
  12   3   1        555.05        621.82        42.49 o                         
  13   3   1       3927.22       4401.52       185.03 o                         
  14   3   1         73.52        104.51        28.35 o                         
  15   3   1        468.29        474.49        51.28 o                         
  16   3   1        211.04        183.04        24.26 o                         
 -16   4   1       1612.63       1520.20        93.28 o                         
 -15   4   1        205.48        254.61        37.57 o                         
 -14   4   1       2065.70       2519.87       103.59 o                         
 -13   4   1       1308.58       1430.96        75.54 o                         
 -12   4   1        393.29        435.00        28.98 o                         
 -11   4   1        472.55        528.90        25.36 o                         
 -10   4   1        226.04        186.62        14.45 o                         
  -9   4   1       1320.86       1433.29        48.57 o                         
  -8   4   1         17.24         27.99         6.99 o                         
  -7   4   1         40.80         40.16         8.95 o                         
  -6   4   1        442.55        563.27        22.33 o                         
  -5   4   1       2082.13       2132.23        49.96 o                         
  -4   4   1      14377.33      14608.88       337.12 o                         
  -3   4   1      25841.72      25258.67       860.64 o                         
  -2   4   1      15423.68      15410.54       543.02 o                         
  -1   4   1       1092.43       1058.34        41.90 o                         
   0   4   1      28574.88      25269.46      1169.46 o                         
   1   4   1       3801.31       3426.83       188.60 o                         
   2   4   1        104.05        144.88         6.07 o                         
   3   4   1        527.80        671.33        21.90 o                         
   4   4   1       2953.42       3197.50        71.73 o                         
   5   4   1       2669.23       2844.66        80.23 o                         
   6   4   1        443.06        447.45        20.25 o                         
   7   4   1       2701.99       2818.77        76.26 o                         
   8   4   1        656.87        801.77        31.33 o                         
   9   4   1          4.61         22.03         6.69 o                         
  10   4   1        106.68        132.19        12.37 o                         
  11   4   1          1.93         14.07         8.15 o                         
  12   4   1        105.17        102.02        15.44 o                         
  13   4   1        663.41        763.05        48.03 o                         
  14   4   1        117.95        200.84        36.27 o                         
  15   4   1        763.53        732.95        64.18 o                         
  16   4   1         14.86         16.94        14.52 o                         
 -16   5   1        660.25        569.57        49.07 o                         
 -15   5   1       1316.24       1216.58        85.25 o                         
 -14   5   1       1154.08       1258.02       105.27 o                         
 -13   5   1        466.46        411.92        40.28 o                         
 -12   5   1        396.91        362.22        53.28 o                         
 -11   5   1          3.32         17.08        11.85 o                         
 -10   5   1       1927.67       2069.03       100.90 o                         
  -9   5   1       7146.68       8045.25       223.00 o                         
  -8   5   1       1297.22       1216.97        51.16 o                         
  -7   5   1      11651.32      11920.01       385.72 o                         
  -6   5   1      27656.47      28831.63       751.56 o                         
  -5   5   1      15690.06      15541.82       317.38 o                         
  -4   5   1      30213.53      28027.84       804.37 o                         
  -3   5   1      28158.85      27273.07       706.50 o                         
  -2   5   1       2775.10       2680.09        70.80 o                         
  -1   5   1       7669.64       7209.29       396.16 o                         
   0   5   1      38452.20      33928.98      1597.22 o                         
   1   5   1      72648.98      63582.69      1469.23 o                         
   2   5   1      36609.40      31799.36      1118.50 o                         
   3   5   1      15294.93      13410.36       368.44 o                         
   4   5   1      12951.52      11560.98       232.63 o                         
   5   5   1       6504.28       5760.67       132.14 o                         
   6   5   1      14203.57      14092.96       347.04 o                         
   7   5   1       6224.56       5795.89       170.57 o                         
   8   5   1       5276.82       5104.05       184.17 o                         
   9   5   1       1815.91       1876.94        84.49 o                         
  10   5   1        177.46        169.38        20.23 o                         
  11   5   1        298.15        375.49        35.21 o                         
  12   5   1        625.04        618.64        70.94 o                         
  13   5   1        241.65        284.52        32.99 o                         
  14   5   1       4931.53       5031.31       203.10 o                         
  15   5   1       1459.32       1509.64        82.08 o                         
  16   5   1       2311.75       2066.63       208.25 o                         
 -16   6   1       2492.38       2558.70       140.77 o                         
 -15   6   1       3718.49       3550.95       187.81 o                         
 -14   6   1       2585.80       2472.91       110.49 o                         
 -13   6   1        270.54        273.55        31.83 o                         
 -12   6   1       1095.56       1145.27        70.23 o                         
 -11   6   1         20.89         40.23        11.77 o                         
 -10   6   1        452.73        435.40        30.69 o                         
  -9   6   1         26.26         14.54         6.50 o                         
  -8   6   1       1770.17       1630.98        68.79 o                         
  -7   6   1       3925.65       3760.36       213.82 o                         
  -6   6   1       2946.03       2858.63        84.88 o                         
  -5   6   1       3375.26       3604.43       127.75 o                         
  -4   6   1          1.46          7.31         4.89 o                         
  -3   6   1         43.24         95.52        11.47 o                         
  -2   6   1        797.24        767.64        49.02 o                         
  -1   6   1       1403.71       1353.38        71.61 o                         
   0   6   1      21744.91      19495.45       862.29 o                         
   1   6   1       2510.06       2058.25        49.05 o                         
   2   6   1       2379.67       2344.64        62.64 o                         
   3   6   1        698.35        643.22        26.66 o                         
   4   6   1       1099.86        955.59        49.14 o                         
   5   6   1       1574.27       1490.41        68.94 o                         
   6   6   1       1025.68        948.33        74.34 o                         
   7   6   1       1053.96       1142.44        48.26 o                         
   8   6   1       3137.63       3346.36       114.63 o                         
   9   6   1         70.20         90.47        13.17 o                         
  10   6   1        833.60        870.57        44.07 o                         
  11   6   1        352.42        338.12        31.14 o                         
  12   6   1       1593.94       1743.01        92.44 o                         
  13   6   1        441.40        479.74        42.32 o                         
  14   6   1        920.18        956.76        68.86 o                         
  15   6   1        968.88        896.06        67.23 o                         
  16   6   1        220.67        200.37        23.41 o                         
 -16   7   1       1438.85       1364.30       126.56 o                         
 -15   7   1       1060.43       1030.90       247.22 o                         
 -14   7   1        615.11        445.72        40.91 o                         
 -13   7   1        618.47        581.42        81.40 o                         
 -12   7   1        844.97        800.30        55.80 o                         
 -11   7   1       4164.12       3914.78       249.02 o                         
 -10   7   1       1283.66       1299.96        54.70 o                         
  -9   7   1       7379.71       7646.01       199.25 o                         
  -8   7   1       9303.38       9186.69       247.83 o                         
  -7   7   1       3728.80       3607.35       164.58 o                         
  -6   7   1       3801.71       3635.25       209.87 o                         
  -5   7   1      16491.41      17593.99       455.02 o                         
  -4   7   1       3649.94       3305.22       178.17 o                         
  -3   7   1        225.74        202.75        23.43 o                         
  -2   7   1       4617.07       4764.49       307.47 o                         
  -1   7   1       2745.39       2366.41       157.90 o                         
   0   7   1        295.12        228.42        12.24 o                         
   1   7   1       7582.25       7269.69       156.28 o                         
   2   7   1        595.48        471.99        22.47 o                         
   3   7   1       4516.64       3981.78       111.55 o                         
   4   7   1      22838.51      20887.49       662.51 o                         
   5   7   1      29953.56      26668.32      1683.10 o                         
   6   7   1      16430.19      13995.59       997.42 o                         
   7   7   1      13849.69      12252.09       551.03 o                         
   8   7   1      18384.90      16991.36       689.53 o                         
   9   7   1       4284.94       3813.54       193.96 o                         
  10   7   1       2051.63       1799.77       169.57 o                         
  11   7   1        305.46        275.46        27.17 o                         
  12   7   1       1013.48       1033.23        65.42 o                         
  13   7   1       4193.28       3973.49       168.67 o                         
  14   7   1       3374.13       3416.29       149.97 o                         
  15   7   1       4380.52       4232.76       199.00 o                         
 -15   8   1        134.87         97.84        22.92 o                         
 -14   8   1       1885.41       1464.60       146.53 o                         
 -13   8   1        697.29        616.42        43.50 o                         
 -12   8   1         40.74         37.66        14.27 o                         
 -11   8   1        284.55        305.46        30.57 o                         
 -10   8   1         11.51         25.97         8.76 o                         
  -9   8   1       1816.91       1895.50        71.87 o                         
  -8   8   1         32.83         38.94         9.42 o                         
  -7   8   1        494.44        486.10        31.89 o                         
  -6   8   1        273.33        289.25        28.12 o                         
  -5   8   1         74.13         79.06        10.81 o                         
  -4   8   1        375.72        432.37        36.85 o                         
  -3   8   1       1203.89       1159.89        45.58 o                         
  -2   8   1        569.73        645.44        27.47 o                         
  -1   8   1       1793.76       1815.00        78.82 o                         
   0   8   1       2228.62       2222.09        65.02 o                         
   1   8   1       1090.56        953.77        32.42 o                         
   2   8   1       5739.00       5305.95       173.72 o                         
   3   8   1         28.35         14.02         6.35 o                         
   4   8   1        429.12        350.26        26.23 o                         
   5   8   1       4108.81       4084.00       145.86 o                         
   6   8   1        891.39        744.57        42.30 o                         
   7   8   1        534.04        565.71        40.83 o                         
   8   8   1         39.06         61.14         9.72 o                         
   9   8   1          6.81         10.64         7.42 o                         
  10   8   1       2247.66       2083.73       127.54 o                         
  11   8   1        222.19        214.31        25.86 o                         
  12   8   1       1824.44       1855.19        97.42 o                         
  13   8   1       1426.93       1502.55       103.69 o                         
  14   8   1       1168.92       1153.19        70.33 o                         
  15   8   1        495.10        513.81        39.82 o                         
 -15   9   1         45.25         44.42        15.96 o                         
 -14   9   1        151.10        131.09        22.11 o                         
 -13   9   1        539.10        451.44        42.05 o                         
 -12   9   1       1955.89       1685.72       105.50 o                         
 -11   9   1       1237.08       1175.77       102.05 o                         
 -10   9   1        420.83        398.69        28.38 o                         
  -9   9   1        900.56        916.56        84.50 o                         
  -8   9   1       2250.61       2100.62       109.19 o                         
  -7   9   1       3418.55       3561.35       220.54 o                         
  -6   9   1        557.59        487.28        32.28 o                         
  -5   9   1       1318.22       1331.92        70.99 o                         
  -4   9   1        626.64        789.86        43.71 o                         
  -3   9   1          9.72         13.40         8.12 o                         
  -2   9   1        654.66        728.97        86.54 o                         
  -1   9   1       1645.39       1772.05        90.29 o                         
   0   9   1       5497.29       5390.13       141.58 o                         
   1   9   1       1917.70       1748.91        52.33 o                         
   2   9   1       3321.70       3221.51       116.55 o                         
   3   9   1       2117.42       2206.42       105.21 o                         
   4   9   1        820.69        673.95        46.15 o                         
   5   9   1       4183.28       3696.05       294.67 o                         
   6   9   1       2751.44       2432.57       239.80 o                         
   7   9   1       1815.68       1632.11       157.45 o                         
   8   9   1        579.32        507.50        28.28 o                         
   9   9   1         55.03         60.73        11.32 o                         
  10   9   1        101.33         97.46        14.52 o                         
  11   9   1         47.97         34.53        13.68 o                         
  12   9   1         91.08        103.43        19.91 o                         
  13   9   1        956.86        929.57        67.97 o                         
  14   9   1        125.05        131.38        26.84 o                         
  15   9   1       1441.72       1236.41        66.00 o                         
 -15  10   1        247.03        195.89        37.33 o                         
 -14  10   1       2481.05       2110.17       135.11 o                         
 -13  10   1        263.48        228.76        22.32 o                         
 -12  10   1       1087.31        981.22        66.16 o                         
 -11  10   1       3528.12       3248.71       139.21 o                         
 -10  10   1        535.24        477.38        42.08 o                         
  -9  10   1        507.70        500.85        36.12 o                         
  -8  10   1         12.81         13.00         8.33 o                         
  -7  10   1         30.50         27.35        10.06 o                         
  -6  10   1         39.06         43.33         8.29 o                         
  -5  10   1        950.40        835.92        65.34 o                         
  -4  10   1       1035.04        993.78        39.84 o                         
  -3  10   1       1040.97        858.50       115.93 o                         
  -2  10   1       5991.01       6350.80       274.03 o                         
  -1  10   1       2289.68       1811.31       104.42 o                         
   0  10   1       6350.47       5359.28       147.39 o                         
   1  10   1        374.26        349.91        21.86 o                         
   2  10   1       1929.74       1583.49        61.28 o                         
   3  10   1       5245.56       4598.09       184.87 o                         
   4  10   1         32.53         72.60         9.98 o                         
   5  10   1        527.86        532.18        29.03 o                         
   6  10   1         34.96         42.71        11.88 o                         
   7  10   1        274.04        234.45        36.12 o                         
   8  10   1        550.15        595.10        56.34 o                         
   9  10   1       2609.14       2477.28       175.84 o                         
  10  10   1       3258.41       3257.34       159.10 o                         
  11  10   1       2741.23       2510.11       111.71 o                         
  12  10   1       1088.64       1079.81        63.31 o                         
  13  10   1       2092.39       1937.70       116.90 o                         
  14  10   1       1042.79        869.67        67.31 o                         
  15  10   1        149.68        144.05        22.59 o                         
 -14  11   1        115.65        115.80        19.26 o                         
 -13  11   1        312.26        294.00        24.81 o                         
 -12  11   1         43.83         35.91        13.98 o                         
 -11  11   1        906.56       1006.42        84.40 o                         
 -10  11   1        991.24       1042.86        71.47 o                         
  -9  11   1          2.15          7.45         8.83 o                         
  -8  11   1        983.73        858.14        53.87 o                         
  -7  11   1        188.50        136.85        16.94 o                         
  -6  11   1       1224.32       1139.10        81.26 o                         
  -5  11   1        346.60        346.57        23.36 o                         
  -4  11   1       1375.05       1352.39       114.62 o                         
  -3  11   1       1794.49       1485.57        77.08 o                         
  -2  11   1       3198.95       2911.56       168.25 o                         
  -1  11   1       1009.73        831.82        37.21 o                         
   0  11   1       1926.58       1497.87        55.93 o                         
   1  11   1       1351.83       1133.73        46.49 o                         
   2  11   1          1.37         24.59         6.47 o                         
   3  11   1       1812.14       1742.46        61.66 o                         
   4  11   1       1018.06        911.54        37.93 o                         
   5  11   1        800.24        537.22        33.55 o                         
   6  11   1       1093.04        907.13        46.98 o                         
   7  11   1       8460.25       7438.21       658.70 o                         
   8  11   1       1755.45       1654.56       157.55 o                         
   9  11   1        311.73        265.58        21.16 o                         
  10  11   1         48.93         57.98        12.35 o                         
  11  11   1         69.14         57.28        12.77 o                         
  12  11   1         21.91         35.16        14.16 o                         
  13  11   1        930.10        858.95        56.90 o                         
  14  11   1        513.74        412.78        42.32 o                         
 -14  12   1          2.13         -1.53        10.49 o                         
 -13  12   1        187.52        147.00        18.62 o                         
 -12  12   1        752.07        631.75        46.47 o                         
 -11  12   1       1652.81       1443.71        85.73 o                         
 -10  12   1       1415.48       1423.80        78.52 o                         
  -9  12   1       1137.89       1237.65        71.87 o                         
  -8  12   1       2115.98       2137.81       111.86 o                         
  -7  12   1       2981.72       3082.99       111.05 o                         
  -6  12   1        375.94        339.90        34.68 o                         
  -5  12   1        325.15        286.84        24.46 o                         
  -4  12   1        270.01        227.33        22.41 o                         
  -3  12   1       3500.23       2883.05       155.89 o                         
  -2  12   1       7201.60       6130.64       283.91 o                         
  -1  12   1      10456.72       9188.65       354.08 o                         
   0  12   1       6473.48       5431.73       170.84 o                         
   1  12   1        984.32        864.62        45.38 o                         
   2  12   1        307.71        220.25        17.39 o                         
   3  12   1         67.75         57.29        10.23 o                         
   4  12   1        776.99        677.83        31.25 o                         
   5  12   1        842.90        624.34        35.50 o                         
   6  12   1       4924.07       4041.96       368.77 o                         
   7  12   1         32.98         41.96        11.05 o                         
   8  12   1       1860.76       1578.75       147.17 o                         
   9  12   1       2033.98       1750.98       133.92 o                         
  10  12   1        609.34        520.93        33.23 o                         
  11  12   1        390.21        364.50        29.07 o                         
  12  12   1       3297.92       3182.01       131.40 o                         
  13  12   1        127.74        144.87        22.51 o                         
  14  12   1        200.88        162.95        20.53 o                         
 -13  13   1        712.01        637.72        41.70 o                         
 -12  13   1        647.26        606.62        64.80 o                         
 -11  13   1        405.34        316.68        41.89 o                         
 -10  13   1        460.11        396.65        35.23 o                         
  -9  13   1       1592.41       1406.90        89.08 o                         
  -8  13   1       1172.65       1048.38        59.46 o                         
  -7  13   1        682.70        569.26        57.54 o                         
  -6  13   1        814.35        632.67        58.82 o                         
  -5  13   1       1082.05        915.66        47.84 o                         
  -4  13   1       9398.81       8071.55       444.70 o                         
  -3  13   1       1711.22       1412.23        66.96 o                         
  -2  13   1       1103.82        979.55        42.80 o                         
  -1  13   1         51.05         62.27        11.50 o                         
   0  13   1       1167.04        958.32        45.03 o                         
   1  13   1         95.66         76.75        11.84 o                         
   2  13   1       2182.01       1663.67        89.44 o                         
   3  13   1       1504.22       1095.13        53.09 o                         
   4  13   1       2507.06       1893.33        80.83 o                         
   5  13   1       1277.09       1027.01        90.85 o                         
   6  13   1       3304.67       2437.63       133.30 o                         
   7  13   1       2226.40       1735.02        93.26 o                         
   8  13   1       3008.51       2797.29       289.93 o                         
   9  13   1       2677.57       2440.80       203.71 o                         
  10  13   1        442.62        461.49        41.98 o                         
  11  13   1        159.84        155.13        20.92 o                         
  12  13   1       3598.20       3479.54       161.30 o                         
  13  13   1         69.51         66.86        17.65 o                         
 -13  14   1       1472.57       1367.68        83.17 o                         
 -12  14   1         50.12         34.48        18.89 o                         
 -11  14   1        794.60        651.58        97.86 o                         
 -10  14   1       2523.66       2301.70        92.04 o                         
  -9  14   1         18.90         13.68        11.67 o                         
  -8  14   1        356.12        344.11        36.20 o                         
  -7  14   1       1112.74        727.59        77.82 o                         
  -6  14   1        143.87        168.96        27.89 o                         
  -5  14   1       2376.34       2038.70       101.49 o                         
  -4  14   1        127.46        113.64        15.76 o                         
  -3  14   1        141.04        113.00        15.16 o                         
  -2  14   1         31.80         34.87        10.20 o                         
  -1  14   1        247.08        204.42        20.81 o                         
   0  14   1        563.73        498.83        32.19 o                         
   1  14   1        194.65        181.20        18.72 o                         
   2  14   1        150.83        137.83        18.06 o                         
   3  14   1         17.57         25.64        14.74 o                         
   4  14   1        268.45        234.45        18.28 o                         
   5  14   1       1189.51        860.39        45.50 o                         
   6  14   1        821.42        597.29        51.39 o                         
   7  14   1        237.44        143.31        33.52 o                         
   8  14   1        198.33        202.26        26.94 o                         
   9  14   1        253.72        219.62        24.12 o                         
  10  14   1         54.52         41.48        13.78 o                         
  11  14   1        212.21        241.79        29.85 o                         
  12  14   1       2571.52       2433.30       282.58 o                         
  13  14   1          0.06          5.57        17.85 o                         
 -12  15   1        553.80        433.50        39.31 o                         
 -11  15   1       1164.31       1024.45        71.57 o                         
 -10  15   1         47.29         39.96        12.31 o                         
  -9  15   1        355.53        363.77        29.93 o                         
  -8  15   1       1007.01        871.94        74.82 o                         
  -7  15   1          1.00          5.31        13.94 o                         
  -6  15   1         63.64         44.54        17.90 o                         
  -5  15   1        470.72        377.99        44.71 o                         
  -4  15   1        154.39        111.08        16.28 o                         
  -3  15   1       1127.59        921.97        48.66 o                         
  -2  15   1          0.97         -1.18         9.51 o                         
  -1  15   1        141.88        128.27        19.00 o                         
   0  15   1         51.65         56.24        13.57 o                         
   1  15   1        116.74        106.26        16.41 o                         
   2  15   1       5527.26       4506.98       138.05 o                         
   3  15   1        193.16        147.06        15.24 o                         
   4  15   1        136.97        113.76        14.52 o                         
   5  15   1        313.75        195.12        30.40 o                         
   6  15   1       2716.14       2038.59       116.69 o                         
   7  15   1       1184.32        944.85        85.42 o                         
   8  15   1       1325.78       1485.06       153.54 o                         
   9  15   1        209.90        227.89        29.07 o                         
  10  15   1        178.99        179.13        21.54 o                         
  11  15   1         56.03         53.40        15.83 o                         
  12  15   1        331.01        342.71        47.03 o                         
 -11  16   1        954.04        845.30        65.83 o                         
 -10  16   1       1561.30       1449.87        63.02 o                         
  -9  16   1        575.01        615.58        65.60 o                         
  -8  16   1        197.75        231.20        27.69 o                         
  -7  16   1         27.00         12.81        17.68 o                         
  -6  16   1       1915.74       1735.18       201.05 o                         
  -5  16   1        583.44        553.16        43.22 o                         
  -4  16   1       1126.27        852.03        63.60 o                         
  -3  16   1       4954.99       4994.47       249.47 o                         
  -2  16   1       2051.05       1662.35        94.87 o                         
  -1  16   1       3538.77       2653.62       133.60 o                         
   0  16   1       3447.02       2633.52       115.29 o                         
   1  16   1       1767.03       1530.27        89.08 o                         
   2  16   1        202.77        210.20        30.63 o                         
   3  16   1        915.52        713.41        41.54 o                         
   4  16   1         74.05         84.39        14.90 o                         
   5  16   1        488.05        407.97        60.23 o                         
   6  16   1       2812.99       2123.06       189.67 o                         
   7  16   1       1434.42       1704.48       211.74 o                         
   8  16   1         20.77         13.69        12.18 o                         
   9  16   1       2134.66       2430.03       276.56 o                         
  10  16   1       3138.10       3475.42       139.92 o                         
  11  16   1       1022.45       1044.19        78.68 o                         
 -10  17   1        259.69        236.09        27.79 o                         
  -9  17   1        502.31        553.38        47.78 o                         
  -8  17   1        273.39        346.37        39.10 o                         
  -7  17   1       2171.70       2872.65       225.36 o                         
  -6  17   1         88.01         60.97        19.80 o                         
  -5  17   1       1321.73       1259.04       118.27 o                         
  -4  17   1        106.05         96.94        15.62 o                         
  -3  17   1         19.51         34.44        12.09 o                         
  -2  17   1        302.93        261.49        44.64 o                         
  -1  17   1         75.66         54.57        17.70 o                         
   0  17   1        555.90        461.66        39.95 o                         
   1  17   1        153.34        140.62        24.84 o                         
   2  17   1        151.39        129.54        19.07 o                         
   3  17   1       2095.40       1863.35       122.22 o                         
   4  17   1       2625.04       2143.00       122.03 o                         
   5  17   1         35.72         26.59        13.21 o                         
   6  17   1        326.37        309.46        38.60 o                         
   7  17   1        256.14        246.57        26.60 o                         
   8  17   1        258.71        264.48        27.33 o                         
   9  17   1        659.25        783.14        55.71 o                         
  10  17   1        357.48        420.64        36.49 o                         
  -9  18   1       1474.82       1739.24        91.40 o                         
  -8  18   1         49.82         50.60        11.24 o                         
  -7  18   1        358.42        408.80        51.19 o                         
  -6  18   1          0.68          2.51         9.35 o                         
  -5  18   1       1355.50       1036.94       103.69 o                         
  -4  18   1         35.09         57.16        13.68 o                         
  -3  18   1       2743.05       2215.14       408.08 o                         
  -2  18   1       3886.44       3530.28       134.97 o                         
  -1  18   1       4582.81       3938.19       256.66 o                         
   0  18   1       4859.78       4459.53       195.20 o                         
   1  18   1       2520.25       2376.01       100.31 o                         
   2  18   1        904.66        891.14        60.95 o                         
   3  18   1        168.06        196.39        32.80 o                         
   4  18   1        312.98        231.26        28.08 o                         
   5  18   1         97.15        105.17        22.63 o                         
   6  18   1        978.93       1177.95       256.42 o                         
   7  18   1        136.43        164.49        23.72 o                         
   8  18   1       1929.50       2784.26       330.11 o                         
   9  18   1        134.59        167.59        23.16 o                         
  -8  19   1       1934.69       2365.86       182.96 o                         
  -7  19   1        395.68        471.64        55.29 o                         
  -6  19   1       1210.57       1063.37        70.54 o                         
  -5  19   1        130.96        106.24        16.70 o                         
  -4  19   1        308.92        250.86        42.07 o                         
  -3  19   1         19.20         14.13        15.16 o                         
  -2  19   1         21.57          7.56         9.58 o                         
  -1  19   1         71.01         64.09        13.33 o                         
   0  19   1        827.90        758.16        46.37 o                         
   1  19   1       1986.96       1887.00        83.92 o                         
   2  19   1        107.89        103.17        18.25 o                         
   3  19   1       1230.15       1218.70        74.58 o                         
   4  19   1        444.97        408.63        52.28 o                         
   5  19   1        214.54        208.59        35.90 o                         
   6  19   1        627.64        704.93        51.85 o                         
   7  19   1          0.42          5.16         9.69 o                         
   8  19   1         69.77         71.54        17.21 o                         
  -7  20   1        371.92        343.32        31.33 o                         
  -6  20   1         50.89         56.48        14.19 o                         
  -5  20   1        345.45        485.46       196.71 o                         
  -4  20   1         10.62         14.49        20.96 o                         
  -3  20   1        133.54        192.84        35.60 o                         
  -2  20   1        143.30         97.16        43.30 o                         
  -1  20   1       3572.39       3395.01       110.54 o                         
   0  20   1        823.99        874.11        41.04 o                         
   1  20   1          3.85          3.57         7.62 o                         
   2  20   1        565.55        667.11        46.26 o                         
   3  20   1          3.43          1.47         7.74 o                         
   4  20   1          0.49         -7.98        15.18 o                         
   5  20   1          1.31          7.58        11.00 o                         
   6  20   1         10.35          9.21         9.58 o                         
   7  20   1         10.31          5.27         8.78 o                         
  -5  21   1          2.74          4.30         7.70 o                         
  -4  21   1        528.12        420.38        36.97 o                         
  -3  21   1         49.53         72.84        20.96 o                         
  -2  21   1        513.74        452.70        32.54 o                         
  -1  21   1          3.20          5.63         5.93 o                         
   0  21   1        235.01        252.58        19.38 o                         
   1  21   1         30.75         31.31         7.57 o                         
   2  21   1        252.48        238.28        19.20 o                         
   3  21   1        219.68        201.47        29.54 o                         
   4  21   1        616.27        874.93        79.41 o                         
   5  21   1        496.90        640.78       276.36 o                         
  -2  22   1         53.94         56.38        12.10 o                         
  -1  22   1        133.61        151.01        16.20 o                         
   0  22   1         74.80         79.28        10.16 o                         
   1  22   1          3.49          6.39         5.05 o                         
   2  22   1        151.38        135.17        34.95 o                         
 -16   0   2       4925.84       4461.82       218.91 o                         
 -15   0   2         86.85        127.43        23.41 o                         
 -14   0   2      14886.04      17013.61       607.67 o                         
 -13   0   2       7667.17       9080.77       426.68 o                         
 -12   0   2       8212.87       9262.52       422.67 o                         
 -11   0   2       1920.52       2403.68       172.18 o                         
 -10   0   2       6236.06       6565.12       269.42 o                         
  -9   0   2      20863.87      22137.50       818.08 o                         
  -8   0   2      11801.82      13399.99       411.54 o                         
  -7   0   2       2698.97       3253.56       114.72 o                         
  -6   0   2       5711.98       6128.94       197.27 o                         
  -5   0   2       6161.03       6897.74       212.34 o                         
  -4   0   2      26313.59      27869.85       936.07 o                         
  -3   0   2      38570.50      37863.00      1263.89 o                         
  -2   0   2      26241.99      26577.09       999.72 o                         
  -1   0   2     211522.67     156725.77      5264.98 o                         
   0   0   2        285.71        264.67        32.37 o                         
   1   0   2       5080.84       5401.89       156.44 o                         
   2   0   2       5824.54       4840.92        92.11 o                         
   3   0   2      39781.21      37284.33       881.32 o                         
   4   0   2       6161.48       6041.42       161.75 o                         
   5   0   2       8759.85       9703.97       474.73 o                         
   6   0   2       2204.74       2657.41       105.68 o                         
   7   0   2         23.59         29.24         9.20 o                         
   8   0   2       6293.46       7106.52       325.68 o                         
   9   0   2      17200.96      21486.83       753.02 o                         
  10   0   2       7132.95       8275.56       308.53 o                         
  11   0   2       3151.95       3811.34       197.26 o                         
  12   0   2       7390.19       8442.50       398.28 o                         
  13   0   2       2476.37       2902.61       151.92 o                         
  14   0   2       4874.02       5431.55       269.44 o                         
  15   0   2       5429.87       5397.10       371.49 o                         
  16   0   2         10.61         -2.95        18.50 o                         
 -16   1   2        874.56        829.53        45.70 o                         
 -15   1   2       1186.51       1284.61        52.64 o                         
 -14   1   2       3222.00       3861.75       119.69 o                         
 -13   1   2       4143.54       5308.40       191.90 o                         
 -12   1   2        376.09        551.67        29.05 o                         
 -11   1   2       3364.27       4126.49       202.17 o                         
 -10   1   2       3154.15       3928.11       242.60 o                         
  -9   1   2       4547.51       5398.44       351.96 o                         
  -8   1   2      13278.86      14388.42       333.51 o                         
  -7   1   2      13159.86      13925.53       298.62 o                         
  -6   1   2       7952.90       9229.45       200.65 o                         
  -5   1   2       2910.97       3358.82        78.57 o                         
  -4   1   2      12566.40      13352.19       298.36 o                         
  -3   1   2       3689.12       3832.35        96.54 o                         
  -2   1   2       1859.01       1813.12        59.63 o                         
  -1   1   2      12716.09      12852.84       769.74 o                         
   0   1   2       2199.72       2708.56       202.24 o                         
   1   1   2      14386.75      14968.66       641.46 o                         
   2   1   2       7346.35       7498.45       168.63 o                         
   3   1   2      13040.15      13527.43       307.66 o                         
   4   1   2      16661.18      17026.57       300.72 o                         
   5   1   2       3495.36       3719.76        99.75 o                         
   6   1   2         12.87         11.77         3.79 o                         
   7   1   2       1173.98       1483.07        50.96 o                         
   8   1   2       3909.50       4565.11       153.56 o                         
   9   1   2        676.74        776.48        32.73 o                         
  10   1   2       2604.05       3091.65        84.62 o                         
  11   1   2          0.43         11.65         7.84 o                         
  12   1   2        828.33        978.72        50.00 o                         
  13   1   2        870.46       1089.57       101.66 o                         
  14   1   2         34.21         30.92        15.76 o                         
  15   1   2        939.96       1002.68        62.75 o                         
  16   1   2        460.94        399.37        34.35 o                         
 -16   2   2        481.43        428.05        30.70 o                         
 -15   2   2        887.68        892.33        41.78 o                         
 -14   2   2       3893.69       4858.86       157.24 o                         
 -13   2   2       1426.52       1627.07        79.65 o                         
 -12   2   2        842.69        980.20        43.63 o                         
 -11   2   2        422.31        426.97        32.48 o                         
 -10   2   2       1281.01       1472.29        89.30 o                         
  -9   2   2       1014.48       1133.47        63.28 o                         
  -8   2   2        142.11        178.53        13.46 o                         
  -7   2   2        715.15        809.30        29.62 o                         
  -6   2   2       9574.34      10535.17       223.30 o                         
  -5   2   2      10194.87      11287.95       264.57 o                         
  -4   2   2        417.42        391.45        16.17 o                         
  -3   2   2        480.54        467.22        15.72 o                         
  -2   2   2      14693.03      14939.12       686.31 o                         
  -1   2   2       1742.44       1730.77        71.71 o                         
   0   2   2      14904.22      18167.50      1386.24 o                         
   1   2   2       7575.41       7170.98       234.32 o                         
   2   2   2       4890.42       4354.94       138.08 o                         
   3   2   2      16902.18      17601.94       549.26 o                         
   4   2   2         84.33        106.76         7.19 o                         
   5   2   2        190.78        198.02         8.80 o                         
   6   2   2        820.11        957.08        39.48 o                         
   7   2   2        179.97        212.87        17.39 o                         
   8   2   2       2978.61       3104.55       116.80 o                         
   9   2   2      14787.33      16710.12       420.36 o                         
  10   2   2       6389.89       7488.39       174.72 o                         
  11   2   2       3479.97       4060.61       117.25 o                         
  12   2   2        980.17       1083.23        53.05 o                         
  13   2   2       2235.80       2575.17       123.05 o                         
  14   2   2       1709.60       1853.46        97.56 o                         
  15   2   2       1160.95       1137.78        83.60 o                         
  16   2   2        172.73        136.27        28.41 o                         
 -16   3   2       1134.93       1024.07        72.26 o                         
 -15   3   2       1231.01       1239.86        50.27 o                         
 -14   3   2        693.22        691.71        41.17 o                         
 -13   3   2        870.92       1246.20        53.96 o                         
 -12   3   2        823.14        933.14        50.17 o                         
 -11   3   2        218.85        247.08        20.79 o                         
 -10   3   2        170.21        185.16        15.64 o                         
  -9   3   2       2280.44       2462.00       129.43 o                         
  -8   3   2       9006.07       9843.60       238.21 o                         
  -7   3   2      11582.22      13784.92       422.39 o                         
  -6   3   2        166.32        311.33        14.93 o                         
  -5   3   2       2468.29       2931.57       135.62 o                         
  -4   3   2         81.96        114.92         7.31 o                         
  -3   3   2       1080.81       1113.10        38.52 o                         
  -2   3   2         81.58        102.29         7.12 o                         
  -1   3   2        403.50        361.02        13.90 o                         
   0   3   2         51.70        117.89         7.29 o                         
   1   3   2        467.37        536.86        21.76 o                         
   2   3   2      69042.46      61171.54      1882.80 o                         
   3   3   2      30498.59      28899.59       646.42 o                         
   4   3   2       9493.41       9444.04       234.52 o                         
   5   3   2       4726.15       4624.13       100.94 o                         
   6   3   2       1527.20       1397.27        41.77 o                         
   7   3   2      14812.52      16257.37       503.43 o                         
   8   3   2        490.64        454.79        28.43 o                         
   9   3   2       2127.94       2553.69        82.37 o                         
  10   3   2        215.35        176.60        13.80 o                         
  11   3   2       1137.15       1281.33        55.27 o                         
  12   3   2         80.21         85.10        17.77 o                         
  13   3   2         52.36         93.98        17.45 o                         
  14   3   2          6.76         30.08        19.69 o                         
  15   3   2       4472.51       4139.12       211.98 o                         
  16   3   2       2448.12       2177.31       123.88 o                         
 -16   4   2         18.32          9.22        12.22 o                         
 -15   4   2        716.10        771.35        45.19 o                         
 -14   4   2        147.98        143.06        20.92 o                         
 -13   4   2         39.95         53.71        12.06 o                         
 -12   4   2       3654.89       4274.93       160.58 o                         
 -11   4   2       3618.16       4306.35       163.32 o                         
 -10   4   2       2872.93       3537.49       182.21 o                         
  -9   4   2       2413.51       2658.84        72.87 o                         
  -8   4   2          0.86         24.93         6.11 o                         
  -7   4   2        594.40        905.84        29.46 o                         
  -6   4   2       6363.73       7709.38       170.06 o                         
  -5   4   2       1013.59       1054.92        32.49 o                         
  -4   4   2       1313.62       1414.09        36.09 o                         
  -3   4   2      16171.07      15005.18       467.07 o                         
  -2   4   2       3182.42       3714.28       233.38 o                         
  -1   4   2      27068.46      26906.17      1313.35 o                         
   0   4   2      62558.75      66738.28      3769.32 o                         
   1   4   2       6040.14       6307.22       192.63 o                         
   2   4   2       2446.62       2648.89       109.71 o                         
   3   4   2        564.20        641.47        15.78 o                         
   4   4   2        645.03        667.41        18.80 o                         
   5   4   2        329.06        363.50        14.20 o                         
   6   4   2         34.96         40.18         6.45 o                         
   7   4   2        323.88        364.27        22.97 o                         
   8   4   2       4635.34       4739.65       237.33 o                         
   9   4   2       2770.81       2965.25        84.26 o                         
  10   4   2        678.58        816.06        36.01 o                         
  11   4   2       1222.52       1405.29        62.24 o                         
  12   4   2         78.31         84.64        15.34 o                         
  13   4   2        112.98        109.62        29.32 o                         
  14   4   2        119.02        182.17        28.15 o                         
  15   4   2        514.34        430.72        48.08 o                         
  16   4   2         16.42         11.89        15.20 o                         
 -16   5   2        741.02        627.72        42.70 o                         
 -15   5   2        314.59        265.75        30.56 o                         
 -14   5   2        739.93        591.94        86.25 o                         
 -13   5   2       2434.10       2794.50       151.08 o                         
 -12   5   2       2798.79       2949.66       141.13 o                         
 -11   5   2        107.39        107.08        15.05 o                         
 -10   5   2         65.34        100.95        11.23 o                         
  -9   5   2         83.13        107.90        12.09 o                         
  -8   5   2         14.22         15.91         6.27 o                         
  -7   5   2       3940.12       4297.66       127.41 o                         
  -6   5   2         46.89         30.37         7.25 o                         
  -5   5   2        131.08        171.69        13.14 o                         
  -4   5   2        390.46        358.68        22.42 o                         
  -3   5   2       9999.09       9862.23       514.01 o                         
  -2   5   2       9960.82      10269.72       466.10 o                         
  -1   5   2       4451.67       4522.03       106.12 o                         
   0   5   2      25542.17      26764.10      1554.75 o                         
   1   5   2      41573.97      35563.04       879.80 o                         
   2   5   2       6622.97       5826.03       385.48 o                         
   3   5   2       3942.74       3519.01       117.76 o                         
   4   5   2        218.28        181.06        11.44 o                         
   5   5   2       1515.67       1379.73        48.63 o                         
   6   5   2      20910.13      20131.35       550.77 o                         
   7   5   2      19775.12      19371.81       517.33 o                         
   8   5   2       2232.50       2039.24        66.66 o                         
   9   5   2        252.10        288.31        19.12 o                         
  10   5   2        554.72        502.09        35.25 o                         
  11   5   2       7562.09       8074.99       356.76 o                         
  12   5   2        546.54        483.45        42.78 o                         
  13   5   2        922.88        928.62        61.49 o                         
  14   5   2       4104.02       4041.12       148.71 o                         
  15   5   2       1973.07       1962.58       147.42 o                         
  16   5   2       1660.68       1455.18       145.96 o                         
 -16   6   2        430.11        487.73        67.62 o                         
 -15   6   2        557.02        492.18        37.90 o                         
 -14   6   2        526.79        456.33        44.39 o                         
 -13   6   2        965.94        888.92        93.41 o                         
 -12   6   2       1235.97       1563.00       109.84 o                         
 -11   6   2       5435.65       5307.98       171.80 o                         
 -10   6   2        807.30        824.16        43.43 o                         
  -9   6   2        118.62        127.07        12.89 o                         
  -8   6   2         14.88         13.10         6.50 o                         
  -7   6   2        144.52        115.47        12.73 o                         
  -6   6   2       1982.70       2188.45        80.83 o                         
  -5   6   2        708.81        834.68        38.92 o                         
  -4   6   2         42.48         19.59         5.65 o                         
  -3   6   2      21142.53      22098.88       844.83 o                         
  -2   6   2       4942.31       4964.15       130.41 o                         
  -1   6   2       1996.89       1912.41        48.33 o                         
   0   6   2       3197.34       2806.75       173.17 o                         
   1   6   2       1430.97       1333.64        41.84 o                         
   2   6   2       4539.96       4159.21       131.70 o                         
   3   6   2        353.76        360.87        20.93 o                         
   4   6   2        421.10        360.90        20.14 o                         
   5   6   2         72.39         42.83         7.51 o                         
   6   6   2          4.17         18.72         7.06 o                         
   7   6   2        802.34        781.99        26.48 o                         
   8   6   2       3616.84       3817.13       121.01 o                         
   9   6   2         75.06         72.74        11.14 o                         
  10   6   2        112.03        103.07        13.09 o                         
  11   6   2        100.23        107.99        19.14 o                         
  12   6   2       1932.13       1986.03       101.30 o                         
  13   6   2        894.00        883.38        53.06 o                         
  14   6   2          1.01         -0.03        13.33 o                         
  15   6   2         52.51         42.82        13.53 o                         
  16   6   2        410.66        342.11        38.07 o                         
 -16   7   2        225.64        231.83        44.86 o                         
 -15   7   2        617.15        481.02        42.51 o                         
 -14   7   2        262.33        224.52        28.78 o                         
 -13   7   2        946.23        544.33        61.36 o                         
 -12   7   2        855.53        809.77        48.63 o                         
 -11   7   2       5584.57       5320.53       275.64 o                         
 -10   7   2       3105.02       3191.34       128.76 o                         
  -9   7   2        801.28        796.56        39.92 o                         
  -8   7   2       3295.37       3586.74       117.61 o                         
  -7   7   2        488.69        553.22        37.76 o                         
  -6   7   2       2795.66       3252.33       101.49 o                         
  -5   7   2        512.58        529.94        28.37 o                         
  -4   7   2        385.05        460.09        34.00 o                         
  -3   7   2       3723.06       3757.91       142.00 o                         
  -2   7   2       4330.55       4106.01       111.68 o                         
  -1   7   2       1922.46       1652.59       113.21 o                         
   0   7   2        874.53        862.76        52.87 o                         
   1   7   2       2178.69       1711.91        48.09 o                         
   2   7   2       2871.53       2703.71        88.08 o                         
   3   7   2       1301.82       1170.71        48.54 o                         
   4   7   2      10015.78       9025.07       321.38 o                         
   5   7   2        365.84        400.08        52.02 o                         
   6   7   2       3185.97       2632.75       154.91 o                         
   7   7   2        518.58        590.39        34.34 o                         
   8   7   2       1486.02       1360.31        55.18 o                         
   9   7   2       1776.02       1658.44        68.04 o                         
  10   7   2        550.11        543.01        29.86 o                         
  11   7   2        279.94        219.82        24.43 o                         
  12   7   2       1478.13       1515.93        84.09 o                         
  13   7   2        517.40        453.25        36.33 o                         
  14   7   2         42.82         46.58        13.60 o                         
  15   7   2          5.37         11.40        10.67 o                         
 -15   8   2        426.40        371.84        36.40 o                         
 -14   8   2          8.67         21.88        13.33 o                         
 -13   8   2        173.58        184.69        24.28 o                         
 -12   8   2       1758.48       1559.21       109.72 o                         
 -11   8   2       1419.21       1358.12       115.16 o                         
 -10   8   2        115.53        126.59        16.25 o                         
  -9   8   2       2025.63       2073.85       106.57 o                         
  -8   8   2        392.92        380.69        25.68 o                         
  -7   8   2       2350.61       2395.75       138.64 o                         
  -6   8   2        639.88        654.51        44.61 o                         
  -5   8   2       1624.39       1652.67        76.96 o                         
  -4   8   2        628.60        727.08        44.97 o                         
  -3   8   2       2944.22       3079.07       111.77 o                         
  -2   8   2        451.30        340.86        46.60 o                         
  -1   8   2       2160.20       2277.49       183.87 o                         
   0   8   2       6849.69       6418.85       277.41 o                         
   1   8   2        295.83        340.10        16.62 o                         
   2   8   2       9677.80       8326.86       204.03 o                         
   3   8   2       1447.14       1073.61        48.13 o                         
   4   8   2       3088.55       2594.46       231.56 o                         
   5   8   2       1172.65       1045.55        79.85 o                         
   6   8   2       1933.36       1694.49        93.62 o                         
   7   8   2       1120.58       1009.81        39.58 o                         
   8   8   2         15.35         23.52         7.11 o                         
   9   8   2        350.59        374.54        25.13 o                         
  10   8   2       3413.53       3283.90       124.61 o                         
  11   8   2       3654.19       3301.89       124.80 o                         
  12   8   2       2906.69       3000.88       212.43 o                         
  13   8   2       1856.90       2077.35       118.69 o                         
  14   8   2         72.04         36.31        17.16 o                         
  15   8   2         20.08         22.23        12.54 o                         
 -15   9   2        382.28        371.31        31.65 o                         
 -14   9   2       1464.31       1024.45        78.69 o                         
 -13   9   2        114.60        120.95        19.27 o                         
 -12   9   2       2308.75       2322.29       156.24 o                         
 -11   9   2       1690.48       1526.70        89.06 o                         
 -10   9   2       7439.73       7394.61       224.27 o                         
  -9   9   2       4136.45       4380.85       120.81 o                         
  -8   9   2       2007.21       2102.59       115.54 o                         
  -7   9   2       1557.25       1527.28        74.90 o                         
  -6   9   2       3542.47       3585.32       151.99 o                         
  -5   9   2       3750.90       3610.70       164.02 o                         
  -4   9   2       4373.36       3899.48       333.96 o                         
  -3   9   2        202.67        231.70        21.05 o                         
  -2   9   2       4078.86       3862.89       126.22 o                         
  -1   9   2      27250.82      25667.61      1433.17 o                         
   0   9   2        497.56        770.86        30.76 o                         
   1   9   2       9073.79       8389.85       271.04 o                         
   2   9   2        836.40        571.07        31.95 o                         
   3   9   2      21487.93      18570.25       651.46 o                         
   4   9   2       8708.46       7211.40       299.52 o                         
   5   9   2      16157.29      13198.21       828.83 o                         
   6   9   2       1251.55        931.21        93.06 o                         
   7   9   2        845.11        901.82        84.07 o                         
   8   9   2         70.30        103.10        14.41 o                         
   9   9   2        695.54        683.65        34.39 o                         
  10   9   2          9.94          8.80         9.60 o                         
  11   9   2       1468.59       1437.97        84.60 o                         
  12   9   2       3052.70       3078.79       156.98 o                         
  13   9   2       1017.89       1009.57        65.93 o                         
  14   9   2       4437.78       4197.27       212.48 o                         
  15   9   2         88.74         73.72        18.93 o                         
 -15  10   2        193.74        186.11        25.30 o                         
 -14  10   2         85.30        101.29        16.39 o                         
 -13  10   2        226.03        202.14        24.44 o                         
 -12  10   2        981.42        855.48        69.04 o                         
 -11  10   2        698.06        608.37        48.55 o                         
 -10  10   2        942.69        792.01        55.45 o                         
  -9  10   2        832.53        742.93        42.66 o                         
  -8  10   2       1921.96       2084.34       106.68 o                         
  -7  10   2          8.51         14.95         6.92 o                         
  -6  10   2       4483.94       4740.50       265.50 o                         
  -5  10   2         33.40         27.00         6.76 o                         
  -4  10   2         12.72         25.87         6.95 o                         
  -3  10   2        886.75        720.29        97.73 o                         
  -2  10   2       8109.59       8564.45       288.24 o                         
  -1  10   2       3924.05       3575.00       118.69 o                         
   0  10   2         50.64         40.19        10.08 o                         
   1  10   2       4210.76       3393.29       139.03 o                         
   2  10   2       4466.28       3286.09       106.48 o                         
   3  10   2       5035.36       4217.06       153.15 o                         
   4  10   2        493.86        340.34        22.27 o                         
   5  10   2        908.50        730.43        33.71 o                         
   6  10   2         23.63         19.27         8.06 o                         
   7  10   2          0.85         13.79         6.89 o                         
   8  10   2       4978.16       4508.66       350.02 o                         
   9  10   2       4736.84       4580.88       268.65 o                         
  10  10   2        298.99        315.05        25.46 o                         
  11  10   2       5836.21       5576.68       180.23 o                         
  12  10   2       3711.95       3769.27       164.54 o                         
  13  10   2        117.76        129.33        23.47 o                         
  14  10   2         38.64         65.81        20.30 o                         
 -14  11   2        158.05        102.31        23.07 o                         
 -13  11   2       1948.45       1808.79        74.76 o                         
 -12  11   2       1685.42       1592.14        89.85 o                         
 -11  11   2       2749.49       2572.67       129.04 o                         
 -10  11   2       7072.96       7315.51       280.57 o                         
  -9  11   2        208.81        157.96        25.79 o                         
  -8  11   2        467.17        425.21        33.61 o                         
  -7  11   2        143.74        115.99        15.31 o                         
  -6  11   2       1250.17       1177.23        70.69 o                         
  -5  11   2         18.68         21.11         7.74 o                         
  -4  11   2       1686.78       1640.41       140.34 o                         
  -3  11   2        809.29        760.70        48.07 o                         
  -2  11   2         14.62         36.84         9.76 o                         
  -1  11   2          5.57         12.37         7.06 o                         
   0  11   2       7763.60       6627.32       229.05 o                         
   1  11   2        129.94        130.78        15.10 o                         
   2  11   2       5353.55       4590.69       162.42 o                         
   3  11   2       5527.83       4300.74       139.23 o                         
   4  11   2      11620.61       9010.90       262.46 o                         
   5  11   2      15714.37      14094.08      1202.57 o                         
   6  11   2       6164.12       5134.66       323.40 o                         
   7  11   2       2110.57       1647.30       118.12 o                         
   8  11   2        150.66        136.44        13.41 o                         
   9  11   2        474.96        413.73        29.01 o                         
  10  11   2         21.61         16.87        10.23 o                         
  11  11   2        528.20        450.73        33.34 o                         
  12  11   2       2561.28       2694.32       126.30 o                         
  13  11   2       2992.21       2823.64       127.37 o                         
  14  11   2       2670.26       2687.04       117.33 o                         
 -14  12   2        268.13        220.72        21.76 o                         
 -13  12   2        972.81        901.39        54.09 o                         
 -12  12   2         49.99         47.65        14.17 o                         
 -11  12   2       5279.95       5202.49       239.83 o                         
 -10  12   2        322.69        375.55        40.51 o                         
  -9  12   2          4.94         13.77        14.64 o                         
  -8  12   2        633.66        522.26        44.35 o                         
  -7  12   2        256.13        262.85        23.89 o                         
  -6  12   2         16.83         26.19         7.90 o                         
  -5  12   2        350.74        331.71        27.42 o                         
  -4  12   2       1965.29       1862.64       102.77 o                         
  -3  12   2      10366.67       8532.58       417.24 o                         
  -2  12   2       2816.88       2400.87       151.68 o                         
  -1  12   2       1508.47       1200.77        66.16 o                         
   0  12   2       3232.20       2939.92        85.99 o                         
   1  12   2       3923.86       3281.44       203.39 o                         
   2  12   2       6482.03       5048.48       198.88 o                         
   3  12   2       1792.05       1355.87        58.25 o                         
   4  12   2          6.31         10.34         6.04 o                         
   5  12   2        384.89        319.23        22.94 o                         
   6  12   2       3883.31       3342.88       292.11 o                         
   7  12   2      13071.87      11135.30      1138.92 o                         
   8  12   2        639.60        658.93        42.02 o                         
   9  12   2       4169.79       4058.54       220.78 o                         
  10  12   2       3603.85       3659.56       128.01 o                         
  11  12   2        592.15        558.81        36.63 o                         
  12  12   2       5597.52       5582.51       204.68 o                         
  13  12   2          8.68         20.61        15.98 o                         
  14  12   2        350.95        330.69        33.36 o                         
 -13  13   2         69.50         44.30        12.12 o                         
 -12  13   2        471.03        427.25        34.91 o                         
 -11  13   2       1395.13       1316.91       149.71 o                         
 -10  13   2       1262.58       1263.06        89.24 o                         
  -9  13   2       1279.84       1254.35        61.79 o                         
  -8  13   2         21.80         26.42        15.92 o                         
  -7  13   2        558.77        563.64        47.24 o                         
  -6  13   2         16.95         17.86         9.72 o                         
  -5  13   2       5977.31       5908.94       608.09 o                         
  -4  13   2          9.50         15.06         8.19 o                         
  -3  13   2       1098.68        952.56        41.76 o                         
  -2  13   2        108.89         81.55        14.50 o                         
  -1  13   2        121.23         96.94        14.56 o                         
   0  13   2        364.36        347.83        23.43 o                         
   1  13   2       1082.16        959.54        59.00 o                         
   2  13   2         28.39         28.58         9.63 o                         
   3  13   2       4444.25       3594.96       183.00 o                         
   4  13   2       3433.55       2678.09       161.35 o                         
   5  13   2         19.67         21.32         7.45 o                         
   6  13   2       1739.38       1537.19       119.92 o                         
   7  13   2       3551.81       2742.60       184.52 o                         
   8  13   2        797.52        730.58        59.55 o                         
   9  13   2        238.63        224.58        24.41 o                         
  10  13   2        188.64        244.75        41.68 o                         
  11  13   2        112.29        151.43        18.76 o                         
  12  13   2         44.33         36.44        13.67 o                         
  13  13   2       1556.51       1498.90        75.18 o                         
 -13  14   2       2194.29       2114.56       114.18 o                         
 -12  14   2       4286.85       3812.35       230.33 o                         
 -11  14   2        900.98        806.56        69.01 o                         
 -10  14   2        770.39        687.26        68.84 o                         
  -9  14   2        161.33        143.79        19.85 o                         
  -8  14   2        334.40        293.66        33.44 o                         
  -7  14   2       1197.50       1024.75       103.85 o                         
  -6  14   2       1857.90       1938.82       200.04 o                         
  -5  14   2        713.05        608.29        37.54 o                         
  -4  14   2       9492.97       8230.17       409.63 o                         
  -3  14   2       4293.78       3845.27       161.50 o                         
  -2  14   2       3029.51       2831.23       106.62 o                         
  -1  14   2        229.08        222.50        19.05 o                         
   0  14   2       3619.82       3294.58       184.78 o                         
   1  14   2        449.51        353.03        29.15 o                         
   2  14   2        684.93        590.27        35.77 o                         
   3  14   2       2465.11       2169.36       109.98 o                         
   4  14   2        487.33        394.88        26.04 o                         
   5  14   2       2514.30       1884.63       121.79 o                         
   6  14   2       2623.64       2061.09       105.07 o                         
   7  14   2       1663.60       1374.24        82.45 o                         
   8  14   2       3972.36       3906.46       435.88 o                         
   9  14   2        290.96        290.99        27.41 o                         
  10  14   2        554.60        647.19        45.47 o                         
  11  14   2       1726.46       1682.29       105.65 o                         
  12  14   2        671.69        695.20        73.74 o                         
 -12  15   2          3.71          5.88         9.16 o                         
 -11  15   2        413.15        357.72        39.64 o                         
 -10  15   2        519.33        466.93        40.93 o                         
  -9  15   2        739.54        690.18        41.70 o                         
  -8  15   2         22.53         34.09        19.59 o                         
  -7  15   2         16.02         17.34        18.10 o                         
  -6  15   2        525.54        520.82        72.07 o                         
  -5  15   2       1123.68        883.89       100.20 o                         
  -4  15   2         22.84         29.03        13.37 o                         
  -3  15   2        589.47        514.69        31.72 o                         
  -2  15   2       2355.41       1991.38        76.30 o                         
  -1  15   2       1271.47       1157.65        59.98 o                         
   0  15   2         88.49         86.99        20.82 o                         
   1  15   2       3114.54       2537.27       127.96 o                         
   2  15   2        117.63         95.42        17.21 o                         
   3  15   2       1128.80        874.99        38.48 o                         
   4  15   2         81.11         53.62        12.78 o                         
   5  15   2        119.60        137.19        20.17 o                         
   6  15   2        170.69        136.27        19.97 o                         
   7  15   2         93.66        118.42        19.81 o                         
   8  15   2        115.04        111.41        16.65 o                         
   9  15   2       2298.86       2410.97       183.89 o                         
  10  15   2       1327.11       1576.04        83.96 o                         
  11  15   2        459.32        550.95        43.39 o                         
  12  15   2         17.11         20.29        16.65 o                         
 -11  16   2        532.09        516.77        48.34 o                         
 -10  16   2        128.66        118.93        20.74 o                         
  -9  16   2        112.26         88.48        19.66 o                         
  -8  16   2        800.84        766.37       106.91 o                         
  -7  16   2        546.29        528.67        64.25 o                         
  -6  16   2        141.84         64.21        31.91 o                         
  -5  16   2       4156.45       4104.90       445.41 o                         
  -4  16   2       4095.39       3021.57       382.21 o                         
  -3  16   2       1963.13       1606.68       147.24 o                         
  -2  16   2       1998.98       1996.55       112.94 o                         
  -1  16   2         40.64         38.10        11.36 o                         
   0  16   2        219.14        195.69        33.49 o                         
   1  16   2       1465.83       1198.23        76.55 o                         
   2  16   2        968.96        849.71        70.81 o                         
   3  16   2        296.30        202.79        28.57 o                         
   4  16   2        341.36        265.47        24.57 o                         
   5  16   2       1008.44        845.64        51.93 o                         
   6  16   2        250.78        285.76        79.90 o                         
   7  16   2        142.89        129.78        20.76 o                         
   8  16   2         34.77         47.20        13.66 o                         
   9  16   2       1376.39       1466.91       196.71 o                         
  10  16   2        145.24        154.22        31.43 o                         
  11  16   2         67.96         49.77        57.30 o                         
 -10  17   2        251.44        233.37        32.00 o                         
  -9  17   2        243.10        227.60        24.50 o                         
  -8  17   2          3.76         11.17        12.34 o                         
  -7  17   2          0.74          9.88        17.46 o                         
  -6  17   2       1173.58       1339.42       113.03 o                         
  -5  17   2        239.51        264.02        24.39 o                         
  -4  17   2       2003.47       1886.23       179.90 o                         
  -3  17   2        235.90        226.26        24.37 o                         
  -2  17   2        113.82        118.51        18.49 o                         
  -1  17   2       1548.66       1271.45        86.77 o                         
   0  17   2        627.14        542.77        49.08 o                         
   1  17   2         44.54         35.57        15.33 o                         
   2  17   2        434.53        380.87        38.14 o                         
   3  17   2         41.31         46.67        13.92 o                         
   4  17   2        630.90        588.60        40.86 o                         
   5  17   2       1307.88       1185.30        78.34 o                         
   6  17   2        361.30        404.04        38.31 o                         
   7  17   2        353.63        343.73        49.15 o                         
   8  17   2        434.15        597.54        79.14 o                         
   9  17   2       2134.01       2456.19       158.07 o                         
  10  17   2       1098.36       1254.55        77.35 o                         
  -9  18   2        784.90        906.29        75.45 o                         
  -8  18   2        573.06        729.36        53.69 o                         
  -7  18   2         37.90         40.49        15.11 o                         
  -6  18   2         10.35          8.85         9.11 o                         
  -5  18   2        437.06        454.41        48.26 o                         
  -4  18   2         54.93         62.90        14.79 o                         
  -3  18   2         63.45         76.34        15.11 o                         
  -2  18   2       1628.97       1296.66        90.38 o                         
  -1  18   2       1872.15       1618.56        85.97 o                         
   0  18   2        825.18        744.86        67.32 o                         
   1  18   2       1478.72       1400.40        89.73 o                         
   2  18   2         31.17         54.39        14.44 o                         
   3  18   2        168.21        158.91        23.72 o                         
   4  18   2        144.53         92.64        16.13 o                         
   5  18   2        133.74        116.71        20.07 o                         
   6  18   2         49.98         68.04        18.10 o                         
   7  18   2         56.81         79.37        17.19 o                         
   8  18   2       2594.27       3363.54       396.46 o                         
   9  18   2        100.93        112.10        18.54 o                         
  -8  19   2          4.57          2.56         6.71 o                         
  -7  19   2         32.10         23.41         8.73 o                         
  -6  19   2          2.74          5.21         8.40 o                         
  -5  19   2        161.66        139.63        19.22 o                         
  -4  19   2       1105.14       1060.01        71.27 o                         
  -3  19   2          5.94          8.37        15.14 o                         
  -2  19   2        475.14        354.54        38.31 o                         
  -1  19   2        115.97         93.20        21.92 o                         
   0  19   2         27.73         29.41        11.04 o                         
   1  19   2        459.72        440.00        33.68 o                         
   2  19   2          6.42         11.62        11.46 o                         
   3  19   2        133.94        106.47        17.97 o                         
   4  19   2        369.97        358.92        33.53 o                         
   5  19   2        226.18        236.06        17.90 o                         
   6  19   2        469.66        599.62        75.64 o                         
   7  19   2         51.16         60.56        17.48 o                         
   8  19   2          3.08          4.68         9.24 o                         
  -7  20   2        323.21        323.21        23.13 o                         
  -6  20   2        816.52        911.56        81.95 o                         
  -5  20   2       1460.76       1392.81        85.33 o                         
  -4  20   2        898.64       1592.86       710.39 o                         
  -3  20   2       1154.82       1857.68       854.79 o                         
  -2  20   2        107.21        132.43        18.90 o                         
  -1  20   2        588.45        653.68        43.93 o                         
   0  20   2       1148.55       1139.16        48.38 o                         
   1  20   2          0.78         -1.47         8.04 o                         
   2  20   2         39.63         54.35        13.48 o                         
   3  20   2        100.03        131.61        19.23 o                         
   4  20   2        179.90        178.02        21.27 o                         
   5  20   2        238.56        234.42        23.76 o                         
   6  20   2        175.16        190.83        22.53 o                         
   7  20   2        731.02        822.49        52.94 o                         
  -5  21   2         99.30        148.65        16.67 o                         
  -4  21   2          9.64         15.11        10.58 o                         
  -3  21   2          1.74          2.38         9.44 o                         
  -2  21   2         59.07         74.47        12.68 o                         
  -1  21   2        139.25        173.87        19.71 o                         
   0  21   2        618.98        624.88        32.53 o                         
   1  21   2       1311.12       1397.34        59.96 o                         
   2  21   2        551.82        606.73        40.79 o                         
   3  21   2          5.08         21.84         7.44 o                         
   4  21   2          5.27          6.72         6.12 o                         
   5  21   2         66.16        172.40        63.85 o                         
  -2  22   2         23.46         21.50         8.60 o                         
  -1  22   2         53.50         56.14        10.16 o                         
   0  22   2         16.93         19.55         8.47 o                         
   1  22   2        178.59        165.58        19.31 o                         
   2  22   2        211.43        280.29        34.22 o                         
 -16   1   3          2.36          9.35         9.20 o                         
 -15   1   3         94.21        124.78        17.07 o                         
 -14   1   3        101.61        127.71        18.58 o                         
 -13   1   3        305.84        298.72        28.43 o                         
 -12   1   3         58.26         56.44        14.40 o                         
 -11   1   3        547.59        572.89        31.59 o                         
 -10   1   3        690.16        931.27        39.30 o                         
  -9   1   3       1265.82       1401.89        62.69 o                         
  -8   1   3         70.16         81.25         9.64 o                         
  -7   1   3        654.31        763.78        28.57 o                         
  -6   1   3        320.69        414.94        18.30 o                         
  -5   1   3        125.63        191.32        12.58 o                         
  -4   1   3       6451.27       6872.11       197.31 o                         
  -3   1   3         38.95         40.74         7.18 o                         
  -2   1   3        356.50        394.88        14.28 o                         
  -1   1   3       1100.27       1088.68        26.33 o                         
   0   1   3         12.18         15.10         2.43 o                         
   1   1   3      21169.89      20437.30       463.77 o                         
   2   1   3      18009.41      19316.60       497.32 o                         
   3   1   3      12773.54      13824.46       345.31 o                         
   4   1   3      11064.06      11520.28       269.45 o                         
   5   1   3        282.39        259.89        16.76 o                         
   6   1   3        756.28        892.54        47.58 o                         
   7   1   3        266.08        331.99        24.67 o                         
   8   1   3         23.19         20.02         7.27 o                         
   9   1   3       1186.98       1340.27        43.30 o                         
  10   1   3       2786.06       3265.69        87.11 o                         
  11   1   3       1769.18       2081.63        65.86 o                         
  12   1   3       1750.80       1993.20       115.56 o                         
  13   1   3        614.41        516.89        44.87 o                         
  14   1   3          8.42         12.74        14.32 o                         
  15   1   3         90.77         99.66        20.85 o                         
  16   1   3        488.52        422.92        29.90 o                         
 -16   2   3       2895.78       2962.28        88.77 o                         
 -15   2   3       1350.83       1499.45        57.20 o                         
 -14   2   3       8284.97       9698.83       282.84 o                         
 -13   2   3         91.19        102.56        19.13 o                         
 -12   2   3       6215.85       8129.57       407.91 o                         
 -11   2   3       2170.09       2381.40        87.74 o                         
 -10   2   3        446.04        489.46        27.30 o                         
  -9   2   3        258.79        339.48        18.05 o                         
  -8   2   3       3409.44       3877.03       105.04 o                         
  -7   2   3      19474.18      22175.95       498.99 o                         
  -6   2   3      19098.22      21623.56       556.40 o                         
  -5   2   3      35153.16      38910.98      1001.18 o                         
  -4   2   3       6389.90       6593.79       142.00 o                         
  -3   2   3      30531.68      30668.00       763.07 o                         
  -2   2   3      60228.30      61071.09      2346.64 o                         
  -1   2   3        534.30        597.81        21.59 o                         
   0   2   3      11686.56      12813.56       765.47 o                         
   1   2   3      51044.77      48807.06      2705.33 o                         
   2   2   3      43052.91      43334.54       891.89 o                         
   3   2   3       7675.41       8274.51       311.29 o                         
   4   2   3       3339.00       3328.87        82.29 o                         
   5   2   3      17437.40      17552.23       534.75 o                         
   6   2   3      12195.58      12766.30       510.97 o                         
   7   2   3        796.27        779.80        39.38 o                         
   8   2   3       1685.64       1958.07        57.05 o                         
   9   2   3        185.33        157.73        12.94 o                         
  10   2   3       3634.39       3983.10       151.78 o                         
  11   2   3       1376.80       1525.89        57.22 o                         
  12   2   3        502.95        570.28        45.02 o                         
  13   2   3       1923.61       1840.78       133.19 o                         
  14   2   3        298.21        311.23        42.19 o                         
  15   2   3         71.85         63.94        19.37 o                         
  16   2   3        410.46        346.44        26.77 o                         
 -16   3   3          0.36          3.63         8.32 o                         
 -15   3   3        673.76        886.51        40.44 o                         
 -14   3   3        289.97        309.13        27.75 o                         
 -13   3   3       3233.36       4280.24       129.57 o                         
 -12   3   3        706.01        959.82        50.62 o                         
 -11   3   3       3484.19       4018.95       179.41 o                         
 -10   3   3        489.73        543.41        22.53 o                         
  -9   3   3         11.39         23.29         5.64 o                         
  -8   3   3         16.12         24.49         6.16 o                         
  -7   3   3       2637.93       3388.73        84.67 o                         
  -6   3   3        197.39        291.98        17.69 o                         
  -5   3   3       1770.97       1957.03        59.54 o                         
  -4   3   3        295.94        364.21        13.76 o                         
  -3   3   3       1391.53       1531.15        41.71 o                         
  -2   3   3        746.79        660.31        19.50 o                         
  -1   3   3          0.68         10.26         4.07 o                         
   0   3   3       6704.54       7464.45       477.40 o                         
   1   3   3       2186.15       1929.97       101.93 o                         
   2   3   3      30681.54      31582.79       892.38 o                         
   3   3   3       1801.21       1784.79        56.90 o                         
   4   3   3        623.31        604.76        17.87 o                         
   5   3   3        810.28        970.27        40.47 o                         
   6   3   3       4610.15       4842.13       179.61 o                         
   7   3   3        384.28        424.91        27.56 o                         
   8   3   3       2908.33       2845.91        99.65 o                         
   9   3   3       6135.96       6782.29       230.03 o                         
  10   3   3        217.12        207.51        15.94 o                         
  11   3   3       3384.12       3870.03       151.40 o                         
  12   3   3         39.69         45.64        21.74 o                         
  13   3   3         60.19         59.75        21.68 o                         
  14   3   3         56.51         33.02        20.54 o                         
  15   3   3         86.50        130.46        28.33 o                         
  16   3   3       1073.85       1022.15        49.63 o                         
 -16   4   3       2606.29       2396.70       128.19 o                         
 -15   4   3       4786.61       5079.02       181.84 o                         
 -14   4   3       7473.32       8608.55       251.95 o                         
 -13   4   3       2202.12       2622.01       153.30 o                         
 -12   4   3       4704.47       5462.92       278.93 o                         
 -11   4   3       3506.70       3822.03       109.79 o                         
 -10   4   3        208.70        262.71        16.44 o                         
  -9   4   3          7.64         15.95         5.84 o                         
  -8   4   3       2094.22       2203.51        75.46 o                         
  -7   4   3      13437.10      15271.30       302.26 o                         
  -6   4   3       7187.75       7518.92       176.20 o                         
  -5   4   3      40040.94      43807.28       845.04 o                         
  -4   4   3      30174.90      31129.15       644.22 o                         
  -3   4   3      11490.03      10797.88       237.51 o                         
  -2   4   3       6152.34       6029.13       195.76 o                         
  -1   4   3      10501.36      11131.21       790.04 o                         
   0   4   3       1234.94       1507.96        99.19 o                         
   1   4   3         25.93         35.65         4.70 o                         
   2   4   3      26222.67      24828.11      1071.35 o                         
   3   4   3        517.38        564.93        18.74 o                         
   4   4   3       9876.20      10122.15       205.90 o                         
   5   4   3       2170.47       1966.25        51.60 o                         
   6   4   3       8146.32       8486.54       235.06 o                         
   7   4   3      15324.34      16806.68       499.51 o                         
   8   4   3       1448.68       1203.42        57.67 o                         
   9   4   3       4998.77       5460.12       218.89 o                         
  10   4   3       2961.61       3230.43       127.99 o                         
  11   4   3       3451.27       3781.27       183.61 o                         
  12   4   3       4650.84       4551.80       198.24 o                         
  13   4   3         16.46         49.34        18.56 o                         
  14   4   3       1234.41       1013.24        85.79 o                         
  15   4   3        200.28        186.40        46.50 o                         
  16   4   3       1638.01       1433.95        71.36 o                         
 -16   5   3         17.32         31.01        12.58 o                         
 -15   5   3        118.47         99.48        20.13 o                         
 -14   5   3         61.73         57.23        17.45 o                         
 -13   5   3       3472.62       3566.38       134.60 o                         
 -12   5   3         36.40        102.19        16.88 o                         
 -11   5   3         88.38        104.33        13.84 o                         
 -10   5   3       1705.08       1720.31        55.66 o                         
  -9   5   3        134.43        120.84        11.98 o                         
  -8   5   3       3828.20       4317.83       108.47 o                         
  -7   5   3       2154.19       2509.68        91.05 o                         
  -6   5   3        368.89        262.04        23.73 o                         
  -5   5   3       5492.88       6074.65       176.82 o                         
  -4   5   3        152.96        189.12        15.73 o                         
  -3   5   3        172.88        174.27        12.00 o                         
  -2   5   3        313.56        292.88        20.18 o                         
  -1   5   3       2391.62       2162.41        73.71 o                         
   0   5   3      30542.64      28537.48      1026.55 o                         
   1   5   3        899.43       1003.61        41.08 o                         
   2   5   3         62.62         84.07        13.75 o                         
   3   5   3       2427.72       2109.32        79.12 o                         
   4   5   3        831.16        603.90        36.72 o                         
   5   5   3       6794.37       6243.13       184.69 o                         
   6   5   3       7298.60       6981.13       235.10 o                         
   7   5   3         54.70         61.14         9.67 o                         
   8   5   3       3549.75       3403.08        96.19 o                         
   9   5   3       4901.75       4988.80       259.49 o                         
  10   5   3        423.63        441.41        28.52 o                         
  11   5   3       1440.67       1473.78        79.62 o                         
  12   5   3          1.80         16.89        14.87 o                         
  13   5   3       2203.70       2444.46       102.58 o                         
  14   5   3       1256.50       1322.46        94.69 o                         
  15   5   3       3158.39       3031.44       163.94 o                         
  16   5   3       2855.34       2578.51       159.96 o                         
 -16   6   3       3615.11       3059.81       233.06 o                         
 -15   6   3        304.24        261.64        35.24 o                         
 -14   6   3        168.11        182.34        27.15 o                         
 -13   6   3       1242.52       1351.63        95.02 o                         
 -12   6   3        288.63        260.90        33.10 o                         
 -11   6   3        278.25        249.94        19.91 o                         
 -10   6   3         21.51         27.08         9.20 o                         
  -9   6   3       3333.49       3372.60       148.37 o                         
  -8   6   3       1804.66       1931.46        88.53 o                         
  -7   6   3        102.02         72.97        12.95 o                         
  -6   6   3      10764.89      11597.31       520.75 o                         
  -5   6   3       2644.85       2527.05        89.56 o                         
  -4   6   3       1834.38       1588.25        80.14 o                         
  -3   6   3       4289.93       4036.14       162.31 o                         
  -2   6   3       3007.31       2699.50        88.51 o                         
  -1   6   3        356.79        314.13        15.33 o                         
   0   6   3      22523.67      20836.21      1309.16 o                         
   1   6   3        474.75        400.48        17.43 o                         
   2   6   3       2606.10       2080.15       171.40 o                         
   3   6   3        585.51        467.71        41.47 o                         
   4   6   3       5575.82       4945.37       150.71 o                         
   5   6   3       1846.63       1607.52        84.53 o                         
   6   6   3       5554.75       4740.54       171.64 o                         
   7   6   3      15006.53      13933.32       390.69 o                         
   8   6   3       1271.63        994.32        39.25 o                         
   9   6   3       2353.51       2066.64        87.47 o                         
  10   6   3        332.72        349.05        33.17 o                         
  11   6   3        208.88        281.30        31.99 o                         
  12   6   3          9.21         11.17        11.20 o                         
  13   6   3         70.40         98.65        18.88 o                         
  14   6   3        611.74        573.31        40.26 o                         
  15   6   3       1201.67       1137.20        70.58 o                         
 -15   7   3        213.63        182.39        23.44 o                         
 -14   7   3         32.35         20.41        12.79 o                         
 -13   7   3        133.27        161.28        22.69 o                         
 -12   7   3       5052.24       5109.80       224.88 o                         
 -11   7   3        226.01        194.49        40.28 o                         
 -10   7   3       1206.40       1128.14        49.90 o                         
  -9   7   3       3308.85       3509.17       108.25 o                         
  -8   7   3       1921.03       2092.31        95.18 o                         
  -7   7   3        856.07        943.92        40.02 o                         
  -6   7   3       1798.94       1854.65        86.58 o                         
  -5   7   3       8718.64       8782.95       357.45 o                         
  -4   7   3       2597.78       2459.26       139.49 o                         
  -3   7   3       1029.43       1051.98        40.94 o                         
  -2   7   3        104.08        131.42        10.52 o                         
  -1   7   3          1.56          9.26         5.46 o                         
   0   7   3       1313.65       1011.30        64.39 o                         
   1   7   3      31073.19      27108.45      1156.54 o                         
   2   7   3       3511.49       2474.93        88.62 o                         
   3   7   3      17965.72      13132.24      1245.63 o                         
   4   7   3      26956.48      20919.41      1998.23 o                         
   5   7   3      13342.40      10292.37      1057.18 o                         
   6   7   3       2156.78       1565.93        78.01 o                         
   7   7   3       6809.78       6248.08       268.88 o                         
   8   7   3        537.02        553.68        28.49 o                         
   9   7   3        165.55        167.26        16.78 o                         
  10   7   3        257.41        229.83        20.75 o                         
  11   7   3       4894.79       4927.98       269.55 o                         
  12   7   3       4951.41       5023.77       208.51 o                         
  13   7   3       4634.01       4826.61       172.53 o                         
  14   7   3        740.05        753.12        46.14 o                         
  15   7   3       2804.92       2644.26       101.06 o                         
 -15   8   3          2.52          6.58        10.70 o                         
 -14   8   3        462.31        319.08        72.45 o                         
 -13   8   3        463.19        409.72        34.88 o                         
 -12   8   3         45.40         44.84        14.57 o                         
 -11   8   3       1562.68       1467.95        86.71 o                         
 -10   8   3        887.89        884.41        77.55 o                         
  -9   8   3        684.62        737.83        59.03 o                         
  -8   8   3        560.53        625.68        35.59 o                         
  -7   8   3        287.52        322.66        19.54 o                         
  -6   8   3       2967.42       3320.46       119.33 o                         
  -5   8   3       2721.82       3133.97       121.73 o                         
  -4   8   3       4118.48       4141.06       307.16 o                         
  -3   8   3       1976.18       1893.02        62.87 o                         
  -2   8   3        652.30        579.21        28.62 o                         
  -1   8   3       9741.92       8905.79       423.71 o                         
   0   8   3       2089.38       1792.37       103.87 o                         
   1   8   3          5.70         13.78         8.25 o                         
   2   8   3       2155.28       1904.67        73.88 o                         
   3   8   3        433.05        529.27        33.68 o                         
   4   8   3       3939.67       3227.67       376.42 o                         
   5   8   3         49.85         19.99         9.26 o                         
   6   8   3       7053.52       6270.89       414.55 o                         
   7   8   3       2879.98       2365.98       107.13 o                         
   8   8   3        110.32         84.21        10.57 o                         
   9   8   3       4212.87       3694.15       234.35 o                         
  10   8   3        106.45        101.17        14.48 o                         
  11   8   3        209.73        216.31        21.47 o                         
  12   8   3          2.62          7.87        11.33 o                         
  13   8   3        463.26        445.28        35.52 o                         
  14   8   3        892.78        823.12        42.93 o                         
  15   8   3         73.68         43.32        15.04 o                         
 -15   9   3         88.95         65.48        14.52 o                         
 -14   9   3         24.03         32.82        12.47 o                         
 -13   9   3        880.52        825.29        50.03 o                         
 -12   9   3         29.23         36.42        14.29 o                         
 -11   9   3       3629.06       3453.34       158.15 o                         
 -10   9   3         48.88         56.83        19.94 o                         
  -9   9   3        353.93        378.05        24.51 o                         
  -8   9   3       3457.05       3571.38       159.22 o                         
  -7   9   3          7.27         21.64         7.20 o                         
  -6   9   3       2360.51       2675.39       126.06 o                         
  -5   9   3         63.90        116.03        10.75 o                         
  -4   9   3         13.57         36.52         9.06 o                         
  -3   9   3        302.55        307.42        20.24 o                         
  -2   9   3        869.12        993.43        66.45 o                         
  -1   9   3       2198.56       1950.62       183.36 o                         
   0   9   3       1927.26       2208.38        78.01 o                         
   1   9   3      13040.31      11756.83       362.85 o                         
   2   9   3      12657.91      10836.39       302.21 o                         
   3   9   3       3606.11       2979.69       109.14 o                         
   4   9   3      12149.89      10804.15       355.17 o                         
   5   9   3       2172.43       1657.66        77.41 o                         
   6   9   3       1152.89        998.10        69.41 o                         
   7   9   3         10.76         10.99         5.65 o                         
   8   9   3        163.64        120.52        16.47 o                         
   9   9   3       5212.46       4900.29       421.76 o                         
  10   9   3        844.74        749.93        53.02 o                         
  11   9   3        666.71        605.83        40.68 o                         
  12   9   3       1091.60       1024.00        58.35 o                         
  13   9   3        948.67        923.01        54.02 o                         
  14   9   3       1813.93       1815.69        80.22 o                         
  15   9   3         12.99         12.26        12.69 o                         
 -15  10   3       1045.74        686.98        65.82 o                         
 -14  10   3         88.00         95.63        13.90 o                         
 -13  10   3         76.11         69.05        15.62 o                         
 -12  10   3        690.52        652.81        48.40 o                         
 -11  10   3        480.24        480.14        42.92 o                         
 -10  10   3         55.47         77.12        19.68 o                         
  -9  10   3         13.00         21.83        11.15 o                         
  -8  10   3        658.24        572.08        38.04 o                         
  -7  10   3         19.93         31.98         8.31 o                         
  -6  10   3        187.23        183.72        14.68 o                         
  -5  10   3          0.71         10.83         5.52 o                         
  -4  10   3        586.28        576.00        32.08 o                         
  -3  10   3        187.65        160.82        16.41 o                         
  -2  10   3       1949.79       1761.75       179.58 o                         
  -1  10   3         60.77         89.81        11.34 o                         
   0  10   3        331.93        417.55        24.03 o                         
   1  10   3      18593.75      15709.30       793.69 o                         
   2  10   3        102.18         93.17        17.24 o                         
   3  10   3        271.33        215.20        16.23 o                         
   4  10   3        211.34        139.57        13.97 o                         
   5  10   3        160.95        157.63        14.84 o                         
   6  10   3        575.23        513.27        27.69 o                         
   7  10   3       1266.69       1210.47        91.43 o                         
   8  10   3       3317.56       3145.53       222.69 o                         
   9  10   3       2183.22       2011.94       147.21 o                         
  10  10   3       2034.28       2051.08        88.08 o                         
  11  10   3       1414.06       1354.23        63.43 o                         
  12  10   3        297.69        248.49        31.56 o                         
  13  10   3        213.48        169.57        31.14 o                         
  14  10   3        790.94        636.37        46.60 o                         
 -14  11   3        217.94        211.57        18.10 o                         
 -13  11   3        486.53        402.60        31.52 o                         
 -12  11   3        176.24        204.11        24.18 o                         
 -11  11   3       1255.47       1197.66        70.12 o                         
 -10  11   3       1587.44       1614.95        92.78 o                         
  -9  11   3         85.19         75.02        15.67 o                         
  -8  11   3        372.45        359.41        30.03 o                         
  -7  11   3         39.53         45.26        10.73 o                         
  -6  11   3         24.44         22.71         7.53 o                         
  -5  11   3        189.33        165.28        19.08 o                         
  -4  11   3       4739.53       5065.27       399.48 o                         
  -3  11   3        944.23        816.67        71.94 o                         
  -2  11   3       2997.76       2512.36       164.53 o                         
  -1  11   3       2190.18       1960.83       133.39 o                         
   0  11   3       1336.69       1280.02        76.73 o                         
   1  11   3       1470.58       1313.21        59.82 o                         
   2  11   3        444.32        414.24        27.92 o                         
   3  11   3        520.79        412.74        32.85 o                         
   4  11   3        125.64        129.77        13.16 o                         
   5  11   3        915.07        710.71        45.36 o                         
   6  11   3       1996.66       1607.16        60.66 o                         
   7  11   3        627.64        630.45        38.31 o                         
   8  11   3       2739.99       2602.15       203.62 o                         
   9  11   3       2164.54       2347.82       123.44 o                         
  10  11   3        171.51        146.61        20.00 o                         
  11  11   3         49.98         59.01        14.03 o                         
  12  11   3         88.26        110.25        21.77 o                         
  13  11   3        126.94        167.94        24.51 o                         
  14  11   3        461.48        418.37        34.34 o                         
 -14  12   3        160.11        134.32        16.83 o                         
 -13  12   3        703.86        607.66        42.03 o                         
 -12  12   3        698.30        770.83        64.51 o                         
 -11  12   3        144.97        119.80        21.84 o                         
 -10  12   3       1090.44       1013.58        81.20 o                         
  -9  12   3       1824.25       1707.32       107.04 o                         
  -8  12   3        464.02        418.56        39.19 o                         
  -7  12   3        171.41        182.24        20.05 o                         
  -6  12   3        838.63        911.46        49.26 o                         
  -5  12   3       1604.54       1752.94       112.38 o                         
  -4  12   3        700.48        634.07        71.07 o                         
  -3  12   3        712.20        627.82        40.74 o                         
  -2  12   3       2300.37       2324.14       136.31 o                         
  -1  12   3        164.54        179.50        16.06 o                         
   0  12   3         26.07         37.62         8.01 o                         
   1  12   3        481.05        390.95        41.01 o                         
   2  12   3         93.70        107.46        11.14 o                         
   3  12   3        428.42        323.30        22.75 o                         
   4  12   3       2398.57       2038.50       121.48 o                         
   5  12   3       1539.89       1197.13        70.26 o                         
   6  12   3       8476.32       6548.70       352.36 o                         
   7  12   3          4.04         11.19         6.83 o                         
   8  12   3        950.79        836.46        73.40 o                         
   9  12   3       1919.10       1901.09       169.35 o                         
  10  12   3        254.16        268.41        25.38 o                         
  11  12   3       1549.45       1653.52        71.37 o                         
  12  12   3        112.63        127.86        25.69 o                         
  13  12   3       1024.22        942.88        62.63 o                         
 -13  13   3          8.67          8.23         7.51 o                         
 -12  13   3       2013.11       1800.16       139.47 o                         
 -11  13   3        600.55        527.57        44.36 o                         
 -10  13   3          3.21         11.81        13.79 o                         
  -9  13   3       1588.01       1654.74        89.03 o                         
  -8  13   3        254.65        275.14        32.89 o                         
  -7  13   3        677.59        704.58        51.50 o                         
  -6  13   3        994.20        908.61        60.88 o                         
  -5  13   3       3442.51       3336.05       310.06 o                         
  -4  13   3        167.13        148.28        19.20 o                         
  -3  13   3       3000.97       2694.53       175.30 o                         
  -2  13   3         93.56         57.10        12.80 o                         
  -1  13   3        122.01        105.77        12.04 o                         
   0  13   3        525.14        546.45        33.93 o                         
   1  13   3       1117.99        854.33        64.95 o                         
   2  13   3        496.32        339.66        24.94 o                         
   3  13   3        187.09        134.24        13.67 o                         
   4  13   3       1437.06       1099.73        59.68 o                         
   5  13   3       2926.71       2218.15       161.41 o                         
   6  13   3        709.73        525.92        56.18 o                         
   7  13   3       1571.33       1523.67       142.15 o                         
   8  13   3       1007.27        875.11        67.11 o                         
   9  13   3         87.73         88.27        18.72 o                         
  10  13   3         21.16         35.02        14.98 o                         
  11  13   3        701.02        653.15        39.04 o                         
  12  13   3       1287.22       1229.21        64.76 o                         
  13  13   3        159.81        127.57        22.15 o                         
 -13  14   3        529.47        447.09        39.48 o                         
 -12  14   3        370.47        370.40        31.70 o                         
 -11  14   3       2231.55       2018.19       186.19 o                         
 -10  14   3         69.07         51.00        16.48 o                         
  -9  14   3        323.63        256.17        31.50 o                         
  -8  14   3       1128.21       1213.49        71.96 o                         
  -7  14   3        637.86        601.85        60.82 o                         
  -6  14   3         88.06         54.31        18.66 o                         
  -5  14   3       1948.40       1707.55       129.25 o                         
  -4  14   3       1744.71       1540.30       105.80 o                         
  -3  14   3       3870.48       3286.23       121.47 o                         
  -2  14   3       1547.38       1405.67        72.32 o                         
  -1  14   3       4165.98       3792.56       148.06 o                         
   0  14   3        675.45        514.49        50.78 o                         
   1  14   3       1548.88       1433.97        99.78 o                         
   2  14   3        779.82        740.60        45.75 o                         
   3  14   3        347.11        325.27        24.33 o                         
   4  14   3        482.13        370.13        30.06 o                         
   5  14   3       2956.42       2511.25       140.49 o                         
   6  14   3        375.29        394.31        36.60 o                         
   7  14   3       5316.59       5362.72       526.93 o                         
   8  14   3       1361.24       1406.54        88.02 o                         
   9  14   3        564.24        624.17        45.03 o                         
  10  14   3       1427.72       1639.36        74.31 o                         
  11  14   3        197.42        183.20        26.22 o                         
  12  14   3         65.42         74.77        28.65 o                         
 -12  15   3        326.09        282.16        25.48 o                         
 -11  15   3         23.71         20.60        14.29 o                         
 -10  15   3        973.69        933.00        58.79 o                         
  -9  15   3         63.65         43.63        16.06 o                         
  -8  15   3        177.70        146.06        30.36 o                         
  -7  15   3         30.59         18.54        18.34 o                         
  -6  15   3        265.06        249.15        38.80 o                         
  -5  15   3         55.89         27.43        14.86 o                         
  -4  15   3        551.09        559.60        57.31 o                         
  -3  15   3       1870.20       1627.66        61.92 o                         
  -2  15   3        767.02        674.18        37.99 o                         
  -1  15   3        388.85        341.11        25.52 o                         
   0  15   3        101.62        126.83        18.82 o                         
   1  15   3        256.08        216.70        21.18 o                         
   2  15   3        567.06        464.49        36.54 o                         
   3  15   3         45.15         50.53        11.06 o                         
   4  15   3        879.86        751.54        44.12 o                         
   5  15   3        584.91        525.36        56.47 o                         
   6  15   3        632.31        569.91        99.27 o                         
   7  15   3        646.34        704.57       101.29 o                         
   8  15   3        369.36        369.84        56.04 o                         
   9  15   3          1.70          4.45        12.63 o                         
  10  15   3        440.81        428.38        40.53 o                         
  11  15   3         61.34        114.33        48.54 o                         
  12  15   3        111.81         85.94        27.53 o                         
 -11  16   3       1239.21       1185.93        59.47 o                         
 -10  16   3         13.35         27.88        17.77 o                         
  -9  16   3          6.55          7.13         9.83 o                         
  -8  16   3        509.30        494.40        63.45 o                         
  -7  16   3       2716.37       3276.38       212.87 o                         
  -6  16   3       1723.98       1635.45       233.42 o                         
  -5  16   3       6623.45       4797.25      1113.23 o                         
  -4  16   3       4488.61       4528.71       261.53 o                         
  -3  16   3        767.94        542.41        64.31 o                         
  -2  16   3       6917.62       4999.12       664.96 o                         
  -1  16   3       1071.25        996.83        70.21 o                         
   0  16   3       2453.13       2114.45       100.86 o                         
   1  16   3        176.81        140.45        24.91 o                         
   2  16   3        747.70        755.12        96.60 o                         
   3  16   3        392.70        369.76        30.82 o                         
   4  16   3        350.14        288.79        28.09 o                         
   5  16   3       1181.66        888.77        86.41 o                         
   6  16   3       1411.03       1575.84       184.78 o                         
   7  16   3       2153.57       2356.97       299.01 o                         
   8  16   3       1949.29       2592.49       276.46 o                         
   9  16   3       1581.30       1930.82       119.52 o                         
  10  16   3       3024.11       3516.98       177.25 o                         
  11  16   3       1142.77       1237.76       122.79 o                         
 -10  17   3       2301.35       2400.26       164.97 o                         
  -9  17   3       1472.72       1560.70        91.31 o                         
  -8  17   3       1020.50       1111.86        56.04 o                         
  -7  17   3        254.46        281.58        43.08 o                         
  -6  17   3        502.16        465.35        45.58 o                         
  -5  17   3          5.11          9.91        11.53 o                         
  -4  17   3         21.97         15.81        11.85 o                         
  -3  17   3       4218.55       4157.89       235.60 o                         
  -2  17   3       1422.46       1339.04        71.82 o                         
  -1  17   3         59.12         78.51        14.33 o                         
   0  17   3       1121.79       1092.55        73.13 o                         
   1  17   3         66.87         63.25        14.96 o                         
   2  17   3        316.19        276.59        30.63 o                         
   3  17   3       2787.09       2658.13       174.61 o                         
   4  17   3          3.35          1.77         9.00 o                         
   5  17   3        345.97        278.77        29.01 o                         
   6  17   3         20.43         17.84         8.18 o                         
   7  17   3         20.66         24.22        13.73 o                         
   8  17   3        149.05        170.40        22.90 o                         
   9  17   3        429.91        469.12        56.24 o                         
  10  17   3         18.41         21.52        11.15 o                         
  -9  18   3          6.44          9.61         6.54 o                         
  -8  18   3         21.28         28.89         8.89 o                         
  -7  18   3         89.61         93.57        16.71 o                         
  -6  18   3       1173.47       1196.74        90.60 o                         
  -5  18   3        197.34        224.74        36.16 o                         
  -4  18   3       1262.57       1346.23        87.56 o                         
  -3  18   3       1098.21       1223.89        65.22 o                         
  -2  18   3       1958.92       1910.12        88.46 o                         
  -1  18   3        647.31        564.08        36.29 o                         
   0  18   3         28.95         57.31        13.75 o                         
   1  18   3          1.40          5.28         9.17 o                         
   2  18   3         16.53         15.32        10.81 o                         
   3  18   3        119.30        108.26        19.10 o                         
   4  18   3        174.46        183.58        21.64 o                         
   5  18   3        667.72        737.42        77.31 o                         
   6  18   3          4.35          4.84         6.37 o                         
   7  18   3        277.10        306.30        36.89 o                         
   8  18   3         25.45         26.27        11.56 o                         
   9  18   3       2216.25       2708.25       206.04 o                         
  -8  19   3       1071.51       1182.27        98.91 o                         
  -7  19   3       1423.15       1329.68        85.92 o                         
  -6  19   3        491.64        458.77        35.38 o                         
  -5  19   3        122.34        129.23        19.98 o                         
  -4  19   3        294.13        275.70        31.93 o                         
  -3  19   3        823.14        955.54        55.76 o                         
  -2  19   3       1531.95       1542.98        77.93 o                         
  -1  19   3        665.91        712.20        44.01 o                         
   0  19   3        863.86        889.03        50.34 o                         
   1  19   3       1534.00       1555.40        84.17 o                         
   2  19   3       3585.05       3557.14       160.12 o                         
   3  19   3         20.63         30.83        12.27 o                         
   4  19   3          9.99          7.54        10.13 o                         
   5  19   3        465.14        505.77        34.86 o                         
   6  19   3          3.65          4.97        11.37 o                         
   7  19   3        362.17        392.07        34.84 o                         
   8  19   3         27.11         34.74        10.82 o                         
  -7  20   3        117.02        124.42        14.20 o                         
  -6  20   3         60.19         73.02        13.58 o                         
  -5  20   3          0.71          3.99         6.04 o                         
  -4  20   3          2.87         -1.76         6.71 o                         
  -3  20   3          1.23          1.27         5.59 o                         
  -2  20   3         17.01         21.53         9.96 o                         
  -1  20   3         50.83         59.51        13.71 o                         
   0  20   3        862.05        943.07        50.05 o                         
   1  20   3         18.22         19.70        10.85 o                         
   2  20   3          3.96          8.84         9.21 o                         
   3  20   3          2.95         10.61         8.73 o                         
   4  20   3        918.72        984.15        58.33 o                         
   5  20   3        317.11        245.58        29.91 o                         
   6  20   3        728.90        965.62        59.06 o                         
  -5  21   3        859.90       2314.87       217.10 o                         
  -4  21   3         19.54         23.12         8.49 o                         
  -3  21   3         67.39         65.72        14.47 o                         
  -2  21   3        422.68        457.71        32.26 o                         
  -1  21   3       1041.64       1098.75        57.01 o                         
   0  21   3        353.67        396.69        27.77 o                         
   1  21   3        772.26        795.14        49.78 o                         
   2  21   3       2282.93       2626.18        95.39 o                         
   3  21   3       2294.72       2557.21       119.16 o                         
   4  21   3       1226.98       1195.87        79.84 o                         
  -1  22   3         20.53         22.92        10.48 o                         
   0  22   3         74.05        112.03        18.83 o                         
 -16   0   4        456.75        412.12        43.38 o                         
 -15   0   4       2944.72       3122.48       138.54 o                         
 -14   0   4      11054.15      12826.40       576.50 o                         
 -13   0   4        823.21        995.81        68.34 o                         
 -12   0   4       2625.40       3151.07       463.66 o                         
 -11   0   4       9192.41      11387.55       895.98 o                         
 -10   0   4       1543.08       1765.71        94.65 o                         
  -9   0   4       1350.75       1575.63        64.20 o                         
  -8   0   4       1385.34       1387.77        57.10 o                         
  -7   0   4      10262.82      11268.35       522.27 o                         
  -6   0   4       4635.18       4824.36       184.26 o                         
  -5   0   4       8928.88       9846.73       347.04 o                         
  -4   0   4      15265.96      16461.02       563.77 o                         
  -3   0   4      19161.70      23040.31       885.27 o                         
  -2   0   4       2937.79       3554.73       197.35 o                         
  -1   0   4      38330.89      36748.25       874.65 o                         
   0   0   4       2775.12       2572.24        82.34 o                         
   1   0   4       4986.35       5035.33       141.67 o                         
   2   0   4      54269.69      49816.15      1319.26 o                         
   3   0   4      51019.00      50828.83      1660.69 o                         
   4   0   4      13600.94      14365.47      1003.93 o                         
   5   0   4       9020.78       9366.53       430.16 o                         
   6   0   4        536.00        625.09        60.90 o                         
   7   0   4      14552.85      15446.69       925.85 o                         
   8   0   4      24422.98      26624.18       715.47 o                         
   9   0   4      17210.84      18271.52       763.37 o                         
  10   0   4       4178.95       4971.65       175.90 o                         
  11   0   4       2858.88       3295.65       152.80 o                         
  12   0   4       2769.02       3128.08       244.76 o                         
  13   0   4        123.05        126.56        42.24 o                         
  14   0   4       2510.57       2563.56       207.27 o                         
  15   0   4       2160.43       1914.40       160.45 o                         
  16   0   4       1619.82       1444.58        95.20 o                         
 -16   1   4        674.25        708.34        32.65 o                         
 -15   1   4       2945.58       3129.92        97.71 o                         
 -14   1   4        281.62        353.57        29.77 o                         
 -13   1   4       9792.82      12370.23       350.28 o                         
 -12   1   4       4439.64       5485.36       458.73 o                         
 -11   1   4       4117.00       5263.54       331.58 o                         
 -10   1   4       1203.38       1481.39        72.52 o                         
  -9   1   4       1759.16       1887.13        52.23 o                         
  -8   1   4       4754.31       5351.02       119.13 o                         
  -7   1   4       4194.95       5141.76       153.93 o                         
  -6   1   4        330.94        488.00        26.40 o                         
  -5   1   4      11991.14      13745.79       387.58 o                         
  -4   1   4      12699.30      13157.84       475.43 o                         
  -3   1   4       9685.31      10008.97       259.66 o                         
  -2   1   4       1999.29       2023.81        49.07 o                         
  -1   1   4        380.86        371.61        13.57 o                         
   0   1   4        504.24        545.94        26.20 o                         
   1   1   4      47138.02      46929.59      1615.37 o                         
   2   1   4      65043.49      64645.10      1698.23 o                         
   3   1   4       1036.98       1367.13        40.83 o                         
   4   1   4         42.78         50.15         5.12 o                         
   5   1   4       1222.30       1330.87        47.43 o                         
   6   1   4       5064.21       5159.02       221.40 o                         
   7   1   4       1533.67       1642.32        76.61 o                         
   8   1   4        735.58        817.74        24.83 o                         
   9   1   4       3355.06       3685.83        80.74 o                         
  10   1   4       5216.29       5820.20       229.72 o                         
  11   1   4       2887.21       3021.70       104.61 o                         
  12   1   4       2221.24       2375.24       125.47 o                         
  13   1   4       2364.66       2630.03       151.60 o                         
  14   1   4       3093.91       3094.78       168.81 o                         
  15   1   4       2698.97       2676.90       151.08 o                         
  16   1   4       1676.54       1495.86        73.09 o                         
 -16   2   4        753.63        675.79        31.53 o                         
 -15   2   4       1659.31       1850.01        66.00 o                         
 -14   2   4         12.64         19.35        13.12 o                         
 -13   2   4       1019.52       1216.28        59.12 o                         
 -12   2   4       3015.14       3473.53       201.50 o                         
 -11   2   4       3022.83       3541.64       143.66 o                         
 -10   2   4        421.02        574.06        26.35 o                         
  -9   2   4        754.44        881.51        30.99 o                         
  -8   2   4        247.06        289.36        14.86 o                         
  -7   2   4       6158.49       7204.93       175.14 o                         
  -6   2   4       2164.55       2011.15        63.45 o                         
  -5   2   4        430.85        352.46        16.72 o                         
  -4   2   4       2676.87       3150.97       105.40 o                         
  -3   2   4       1528.56       1573.19        45.57 o                         
  -2   2   4        783.17        698.41        20.26 o                         
  -1   2   4       2290.77       2203.18       113.04 o                         
   0   2   4       3890.66       4270.42       263.75 o                         
   1   2   4      11525.07      11979.74       441.50 o                         
   2   2   4        187.00        280.90        16.79 o                         
   3   2   4       1375.34       1270.05        32.19 o                         
   4   2   4       3376.54       3296.96       102.02 o                         
   5   2   4         30.52         51.42         8.77 o                         
   6   2   4        283.67        265.32        18.90 o                         
   7   2   4        797.79        822.17        67.16 o                         
   8   2   4       6056.81       6475.14       171.81 o                         
   9   2   4       1159.48       1213.75        40.49 o                         
  10   2   4       5484.53       6119.89       215.18 o                         
  11   2   4        166.45        226.21        23.29 o                         
  12   2   4         22.09         45.69        21.27 o                         
  13   2   4        918.70       1045.02       137.36 o                         
  14   2   4         75.05         89.21        21.20 o                         
  15   2   4        985.27       1047.51        79.63 o                         
  16   2   4         14.80          9.01        10.98 o                         
 -16   3   4        818.42        829.59        32.63 o                         
 -15   3   4        391.68        396.08        28.27 o                         
 -14   3   4        994.64       1135.86        54.90 o                         
 -13   3   4       3312.82       3905.57       120.45 o                         
 -12   3   4       2981.08       3828.18       435.55 o                         
 -11   3   4        501.69        613.09        32.16 o                         
 -10   3   4       8257.58       9623.06       319.90 o                         
  -9   3   4       9074.40      10082.28       182.37 o                         
  -8   3   4       9380.96      10942.71       350.33 o                         
  -7   3   4       5683.00       6504.64       143.35 o                         
  -6   3   4      18147.06      23173.32       603.46 o                         
  -5   3   4       1164.50       1451.19        42.41 o                         
  -4   3   4       4071.91       4210.86       102.46 o                         
  -3   3   4         60.22        120.11         8.24 o                         
  -2   3   4        169.83        151.16         7.76 o                         
  -1   3   4       1956.54       2337.54       122.56 o                         
   0   3   4      12873.48      14822.48       916.79 o                         
   1   3   4      54603.36      55638.56      2500.55 o                         
   2   3   4      26987.31      25678.01      1062.12 o                         
   3   3   4       1630.40       1580.92        43.86 o                         
   4   3   4       6133.33       6535.06       135.87 o                         
   5   3   4       1298.24       1548.04        43.62 o                         
   6   3   4        489.92        480.33        24.47 o                         
   7   3   4        707.36        675.43        40.22 o                         
   8   3   4       1725.74       1806.64        63.87 o                         
   9   3   4        194.39        191.60        12.24 o                         
  10   3   4       3056.97       3425.33       103.07 o                         
  11   3   4       4599.49       4838.66       145.62 o                         
  12   3   4        779.54        789.87        69.40 o                         
  13   3   4        805.64        785.01        70.68 o                         
  14   3   4       2912.96       2872.16       153.63 o                         
  15   3   4       2581.02       2779.23       124.76 o                         
  16   3   4        850.32        808.53        42.00 o                         
 -16   4   4        280.75        284.78        23.43 o                         
 -15   4   4        419.29        453.87        29.69 o                         
 -14   4   4        307.68        353.89        25.57 o                         
 -13   4   4        214.97        231.10        20.53 o                         
 -12   4   4       2684.24       3209.82       217.83 o                         
 -11   4   4        163.82        187.44        15.80 o                         
 -10   4   4         62.50         63.11         9.35 o                         
  -9   4   4       4113.47       4523.52       118.47 o                         
  -8   4   4        207.60        205.01        12.88 o                         
  -7   4   4       1168.20       1337.31        42.52 o                         
  -6   4   4       6072.66       7166.04       153.46 o                         
  -5   4   4        132.98        103.83         9.43 o                         
  -4   4   4       2820.53       3363.09        81.78 o                         
  -3   4   4       1070.19       1114.94        33.09 o                         
  -2   4   4        129.91        135.08         9.11 o                         
  -1   4   4       5866.29       7037.00       500.20 o                         
   0   4   4       2243.24       2219.72       133.39 o                         
   1   4   4        340.89        330.70        20.27 o                         
   2   4   4      15755.04      15653.41       384.17 o                         
   3   4   4       9590.00       9258.27       354.90 o                         
   4   4   4          8.58         47.48         7.11 o                         
   5   4   4        369.69        417.67        17.17 o                         
   6   4   4       3672.27       3915.66       122.47 o                         
   7   4   4          0.43          8.01         4.71 o                         
   8   4   4        252.54        234.86        12.51 o                         
   9   4   4       1446.59       1548.15        70.66 o                         
  10   4   4       3544.95       3868.50       178.58 o                         
  11   4   4         30.73         20.72        12.77 o                         
  12   4   4       2540.41       2585.91       147.65 o                         
  13   4   4        446.73        464.99        54.22 o                         
  14   4   4       1512.49       1563.09       135.32 o                         
  15   4   4         18.08         21.79        14.21 o                         
  16   4   4         77.45         67.55        19.11 o                         
 -16   5   4       1135.33        997.53        71.30 o                         
 -15   5   4          2.96          3.87        11.93 o                         
 -14   5   4        419.80        327.99        28.85 o                         
 -13   5   4        226.21        247.89        24.03 o                         
 -12   5   4         64.31         52.80        12.93 o                         
 -11   5   4       1031.49       1055.09        40.74 o                         
 -10   5   4       2711.62       2884.94        77.57 o                         
  -9   5   4        710.73        834.68        32.81 o                         
  -8   5   4       5188.70       5736.68       148.60 o                         
  -7   5   4       9411.71      10757.25       321.05 o                         
  -6   5   4       4046.72       4851.54       147.84 o                         
  -5   5   4        491.22        654.94        35.49 o                         
  -4   5   4       2809.71       3062.35        85.10 o                         
  -3   5   4          1.67         10.94         3.95 o                         
  -2   5   4       2139.02       2278.50        71.90 o                         
  -1   5   4       3222.88       3189.01       101.21 o                         
   0   5   4      16906.82      15640.39       772.46 o                         
   1   5   4        586.85        404.02        26.81 o                         
   2   5   4      46123.42      39695.95      1149.66 o                         
   3   5   4       4021.65       3251.17       227.19 o                         
   4   5   4        222.63        306.78        20.32 o                         
   5   5   4       1244.97       1337.41        56.00 o                         
   6   5   4       9957.17       9424.59       273.10 o                         
   7   5   4        324.90        245.16        13.11 o                         
   8   5   4         56.66         62.03         7.96 o                         
   9   5   4       3190.50       2733.95        90.21 o                         
  10   5   4       2872.74       2764.29       154.56 o                         
  11   5   4        694.26        797.98        50.83 o                         
  12   5   4         62.99         59.21        15.79 o                         
  13   5   4         59.45         80.32        18.12 o                         
  14   5   4        366.44        308.11        42.14 o                         
  15   5   4          7.48         22.00        17.13 o                         
 -16   6   4         13.31         16.39        13.05 o                         
 -15   6   4         11.95         -0.05        11.38 o                         
 -14   6   4        677.45        603.45        47.59 o                         
 -13   6   4         21.06         29.84        12.10 o                         
 -12   6   4       1075.24       1083.53        59.09 o                         
 -11   6   4        142.17        134.12        17.94 o                         
 -10   6   4       2003.51       1993.55        87.72 o                         
  -9   6   4       2067.67       2206.27       103.69 o                         
  -8   6   4        178.03        213.77        15.55 o                         
  -7   6   4        314.68        384.17        19.37 o                         
  -6   6   4        185.41        186.61        30.53 o                         
  -5   6   4       1921.00       2093.18       111.56 o                         
  -4   6   4        293.56        296.52        19.88 o                         
  -3   6   4       5055.29       4675.85       191.97 o                         
  -2   6   4         51.65         76.13         8.54 o                         
  -1   6   4       1789.09       1809.27       117.83 o                         
   0   6   4        906.20        850.89        31.10 o                         
   1   6   4         19.08         15.09         4.73 o                         
   2   6   4        388.75        389.32        22.12 o                         
   3   6   4         30.68         15.67         6.14 o                         
   4   6   4       3748.01       2932.08       225.87 o                         
   5   6   4        955.45        862.60        36.43 o                         
   6   6   4       1254.86       1204.10        62.47 o                         
   7   6   4         63.58         52.27         7.05 o                         
   8   6   4        890.06        936.41        41.24 o                         
   9   6   4       4272.89       3870.01       210.43 o                         
  10   6   4        137.03        146.08        15.38 o                         
  11   6   4       1508.82       1638.80        76.83 o                         
  12   6   4       2651.23       2614.92       143.81 o                         
  13   6   4        178.84        211.92        25.23 o                         
  14   6   4         28.80         37.19        14.47 o                         
  15   6   4        482.68        512.05        49.96 o                         
 -15   7   4        100.16         96.47        21.20 o                         
 -14   7   4        471.33        340.24        34.24 o                         
 -13   7   4        524.38        485.29        58.54 o                         
 -12   7   4       3734.69       3562.88       223.71 o                         
 -11   7   4       1278.79       1238.28        75.23 o                         
 -10   7   4       3128.50       3247.90       103.11 o                         
  -9   7   4       5056.24       5630.05       281.64 o                         
  -8   7   4        226.80        238.07        18.08 o                         
  -7   7   4        204.08        235.38        18.28 o                         
  -6   7   4        292.33        311.83        20.85 o                         
  -5   7   4       1140.96       1394.88        73.41 o                         
  -4   7   4         91.73         86.67        13.99 o                         
  -3   7   4       1108.96       1361.88        51.66 o                         
  -2   7   4       1568.63       1430.19        66.67 o                         
  -1   7   4       8335.49       8356.52       265.75 o                         
   0   7   4       7707.48       7571.10       173.61 o                         
   1   7   4        232.89        154.93        16.89 o                         
   2   7   4      13311.65      11417.76      1037.09 o                         
   3   7   4       1346.07        926.08        53.85 o                         
   4   7   4       5168.84       4146.44       462.24 o                         
   5   7   4       1964.96       1659.68       127.49 o                         
   6   7   4        183.51        158.93        11.70 o                         
   7   7   4        803.13        729.09        35.81 o                         
   8   7   4       5271.15       4709.33       211.61 o                         
   9   7   4         94.34         88.43        11.84 o                         
  10   7   4         22.64         31.43         9.37 o                         
  11   7   4        623.91        615.18        42.23 o                         
  12   7   4       1486.54       1495.46        73.17 o                         
  13   7   4       4538.40       4421.21       163.58 o                         
  14   7   4       1012.94       1090.17        57.26 o                         
  15   7   4          4.30          0.96         9.41 o                         
 -15   8   4        330.97        228.53        58.69 o                         
 -14   8   4        762.53        711.30        50.33 o                         
 -13   8   4        497.07        446.19        35.80 o                         
 -12   8   4        254.35        307.74        31.35 o                         
 -11   8   4        179.79        200.27        29.38 o                         
 -10   8   4       1537.89       1543.83        70.30 o                         
  -9   8   4       2260.66       2271.46       119.11 o                         
  -8   8   4       1321.05       1424.65        76.53 o                         
  -7   8   4        312.82        285.69        17.90 o                         
  -6   8   4       7568.76       7867.64       275.01 o                         
  -5   8   4       1222.97       1213.37        89.92 o                         
  -4   8   4       4080.18       4296.28       297.38 o                         
  -3   8   4       2002.72       2268.11       122.69 o                         
  -2   8   4        260.54        212.18        21.07 o                         
  -1   8   4       3381.95       3505.91       122.11 o                         
   0   8   4       2242.77       2234.66        67.34 o                         
   1   8   4       3207.48       3336.17       187.46 o                         
   2   8   4        172.98        184.11        18.59 o                         
   3   8   4       1900.05       1743.30        66.23 o                         
   4   8   4       2850.80       2200.70       111.26 o                         
   5   8   4        668.87        580.65        32.64 o                         
   6   8   4        361.63        319.30        15.30 o                         
   7   8   4        347.97        345.73        17.01 o                         
   8   8   4       3147.05       2970.26       183.78 o                         
   9   8   4        300.26        323.20        24.96 o                         
  10   8   4         13.58         12.98         8.36 o                         
  11   8   4       1025.85       1096.72        61.91 o                         
  12   8   4        875.11        907.57        48.03 o                         
  13   8   4        409.31        443.58        35.35 o                         
  14   8   4         58.10         45.00        14.13 o                         
  15   8   4          0.67          4.70         8.95 o                         
 -15   9   4        117.91         82.30        14.76 o                         
 -14   9   4          1.89          4.68        10.07 o                         
 -13   9   4         24.24          7.48        10.31 o                         
 -12   9   4         79.56         76.65        17.28 o                         
 -11   9   4      12830.93      12761.62       473.36 o                         
 -10   9   4       6963.16       6970.85       252.78 o                         
  -9   9   4      10942.97      11202.65       484.91 o                         
  -8   9   4       7650.45       7905.29       329.20 o                         
  -7   9   4       9997.81      11049.89       286.52 o                         
  -6   9   4        798.79        754.96        32.20 o                         
  -5   9   4       5622.97       5488.85       242.12 o                         
  -4   9   4       1416.04       1389.55        92.56 o                         
  -3   9   4        820.09        739.60        49.57 o                         
  -2   9   4      14783.36      14615.99       490.95 o                         
  -1   9   4      19377.18      17343.48       746.34 o                         
   0   9   4      12999.55      11458.00       528.33 o                         
   1   9   4       1130.71        787.78        43.04 o                         
   2   9   4      43396.80      37037.46      1423.44 o                         
   3   9   4      13813.56      10423.80       376.10 o                         
   4   9   4      19667.65      15615.00       883.74 o                         
   5   9   4       9536.86       7605.62       362.98 o                         
   6   9   4        541.24        518.31        37.12 o                         
   7   9   4        175.50        151.55        11.67 o                         
   8   9   4       1524.09       1348.08       105.75 o                         
   9   9   4       4852.67       4849.17       218.83 o                         
  10   9   4        514.04        434.67        32.65 o                         
  11   9   4       4087.50       3959.24       180.92 o                         
  12   9   4       5823.71       5847.99       204.98 o                         
  13   9   4       8264.43       8327.31       273.63 o                         
  14   9   4       1446.23       1394.48        66.48 o                         
 -14  10   4       2570.15       2437.91        91.06 o                         
 -13  10   4         71.86         67.28        15.19 o                         
 -12  10   4        672.72        590.11        41.94 o                         
 -11  10   4       2142.14       2195.83       129.00 o                         
 -10  10   4        513.76        496.16        43.29 o                         
  -9  10   4       1601.47       1745.17        69.01 o                         
  -8  10   4          0.11          9.61         7.88 o                         
  -7  10   4         67.67         68.45        11.37 o                         
  -6  10   4        218.44        186.06        14.61 o                         
  -5  10   4         17.76         25.38         7.65 o                         
  -4  10   4       2386.33       2306.77       193.57 o                         
  -3  10   4       4008.22       3725.01       191.00 o                         
  -2  10   4       1228.19       1066.47        96.41 o                         
  -1  10   4         68.68         66.76        13.34 o                         
   0  10   4        621.58        535.82        32.02 o                         
   1  10   4       1798.31       1459.84        99.44 o                         
   2  10   4         74.92         86.67        10.46 o                         
   3  10   4       2120.35       1989.21       141.50 o                         
   4  10   4        100.03         97.28         8.91 o                         
   5  10   4        194.82        132.59        10.98 o                         
   6  10   4        472.68        450.95        38.68 o                         
   7  10   4       1597.74       1507.31       100.37 o                         
   8  10   4        692.11        692.96        57.10 o                         
   9  10   4       4414.29       4292.31       162.63 o                         
  10  10   4        131.98        129.22        18.81 o                         
  11  10   4        299.42        327.63        28.29 o                         
  12  10   4         73.18         66.61        24.00 o                         
  13  10   4          4.41         10.20        14.25 o                         
  14  10   4         52.44         42.07        14.31 o                         
 -14  11   4         78.14         68.85        12.31 o                         
 -13  11   4        212.11        210.72        22.24 o                         
 -12  11   4       1807.28       1792.29        81.11 o                         
 -11  11   4       3106.04       3078.10       138.76 o                         
 -10  11   4       4810.82       4974.29       204.80 o                         
  -9  11   4       4841.86       4899.13       167.40 o                         
  -8  11   4       3861.72       4059.73       124.25 o                         
  -7  11   4       1267.95       1316.74        52.11 o                         
  -6  11   4       2458.39       2745.52       104.09 o                         
  -5  11   4       6435.14       7117.96       430.36 o                         
  -4  11   4        287.91        261.89        23.83 o                         
  -3  11   4        263.55        233.24        21.85 o                         
  -2  11   4       7132.45       6276.94       334.46 o                         
  -1  11   4       9351.64       8322.56       442.87 o                         
   0  11   4       4659.98       3978.32       212.65 o                         
   1  11   4      23196.29      20480.42       864.48 o                         
   2  11   4       1603.97       1013.38        65.74 o                         
   3  11   4       9886.53       7886.54       620.77 o                         
   4  11   4       8664.97       7302.83       446.51 o                         
   5  11   4        707.46        533.92        27.19 o                         
   6  11   4        937.70        906.10        82.02 o                         
   7  11   4        549.10        472.96        25.46 o                         
   8  11   4       5260.76       5060.41       333.92 o                         
   9  11   4        765.14        833.94        49.27 o                         
  10  11   4       3987.09       4055.15       197.96 o                         
  11  11   4       1670.08       1698.86        73.62 o                         
  12  11   4       3317.19       3415.56       150.31 o                         
  13  11   4       3286.44       3477.82       148.80 o                         
  14  11   4       1199.46       1178.25        75.01 o                         
 -14  12   4         43.44         33.26         9.17 o                         
 -13  12   4         11.71          9.76         7.62 o                         
 -12  12   4       2388.73       2427.97       104.64 o                         
 -11  12   4        334.31        264.77        29.81 o                         
 -10  12   4         90.26         68.08        18.10 o                         
  -9  12   4       3581.85       3746.30       164.81 o                         
  -8  12   4       1561.98       1576.23       122.98 o                         
  -7  12   4       1462.01       1646.43        71.57 o                         
  -6  12   4       1710.12       1924.01        77.78 o                         
  -5  12   4       1854.68       1914.27       159.09 o                         
  -4  12   4       4537.09       4080.75       322.69 o                         
  -3  12   4       4866.30       4466.26       369.61 o                         
  -2  12   4       5645.88       5277.80       279.28 o                         
  -1  12   4        180.79        186.15        15.24 o                         
   0  12   4        824.79        746.36        38.38 o                         
   1  12   4        103.70         93.68        15.63 o                         
   2  12   4        221.47        192.78        14.16 o                         
   3  12   4        187.94        175.24        13.30 o                         
   4  12   4        830.69        590.17        45.24 o                         
   5  12   4       7763.09       6134.65       465.57 o                         
   6  12   4       5853.38       6032.74       561.96 o                         
   7  12   4         20.13         36.61        10.04 o                         
   8  12   4       1673.26       1634.85       123.01 o                         
   9  12   4        375.26        338.06        28.59 o                         
  10  12   4        491.41        380.77        30.15 o                         
  11  12   4       3243.42       3268.31       116.90 o                         
  12  12   4       1673.97       1765.33        84.77 o                         
  13  12   4         18.23         25.94        14.87 o                         
 -13  13   4         19.10         10.81         6.96 o                         
 -12  13   4         92.17         55.54        12.64 o                         
 -11  13   4         36.29         32.21        19.06 o                         
 -10  13   4       4209.66       4356.48       344.90 o                         
  -9  13   4        480.32        492.49        44.03 o                         
  -8  13   4        205.36        233.28        33.84 o                         
  -7  13   4       2574.77       2408.05       223.07 o                         
  -6  13   4          3.89         11.97        12.57 o                         
  -5  13   4        136.82        189.19        24.76 o                         
  -4  13   4        482.33        477.96        38.01 o                         
  -3  13   4       1325.99       1210.28        91.12 o                         
  -2  13   4       3727.52       3456.32       186.51 o                         
  -1  13   4       2351.71       2076.63       112.18 o                         
   0  13   4       1227.34       1101.33        72.80 o                         
   1  13   4         68.05        102.04        14.00 o                         
   2  13   4         75.36         93.02        10.56 o                         
   3  13   4       3393.34       2724.46       146.26 o                         
   4  13   4        200.30        155.01        17.34 o                         
   5  13   4         64.17         48.62        10.76 o                         
   6  13   4        253.38        219.77        26.12 o                         
   7  13   4       1731.26       1898.07       191.21 o                         
   8  13   4        542.78        532.80        35.29 o                         
   9  13   4       3038.11       3181.71       117.27 o                         
  10  13   4          3.11         -2.78        11.38 o                         
  11  13   4         79.34        107.42        19.30 o                         
  12  13   4        202.22        250.05        30.87 o                         
  13  13   4        442.62        454.91        34.24 o                         
 -12  14   4        373.26        385.10        33.46 o                         
 -11  14   4       2062.32       2115.88       100.61 o                         
 -10  14   4       1311.49       1159.43        68.65 o                         
  -9  14   4        610.66        647.05        50.17 o                         
  -8  14   4       4440.05       4322.92       379.57 o                         
  -7  14   4       2127.07       2068.81       159.88 o                         
  -6  14   4        386.58        383.23        58.82 o                         
  -5  14   4       4352.37       4611.87       156.75 o                         
  -4  14   4       3604.19       3317.70       286.97 o                         
  -3  14   4       2439.75       2336.08       122.24 o                         
  -2  14   4       6182.16       5877.23       291.39 o                         
  -1  14   4        182.98        190.79        17.94 o                         
   0  14   4         98.36        107.42        15.71 o                         
   1  14   4        132.40        107.65        16.86 o                         
   2  14   4        264.48        240.45        21.16 o                         
   3  14   4        541.64        456.19        28.27 o                         
   4  14   4       3726.41       3014.25       144.40 o                         
   5  14   4       4960.57       5430.54       873.73 o                         
   6  14   4       5119.42       5813.70       590.65 o                         
   7  14   4       7556.23       8506.12       861.21 o                         
   8  14   4        209.47        187.32        20.18 o                         
   9  14   4       6612.26       7259.35       280.56 o                         
  10  14   4        725.81        713.69        65.33 o                         
  11  14   4       1467.99       1446.09       115.65 o                         
  12  14   4       2198.13       2325.60       117.98 o                         
 -12  15   4         10.89         15.88         8.89 o                         
 -11  15   4        986.89        817.97        74.67 o                         
 -10  15   4         49.65         58.56        16.46 o                         
  -9  15   4        520.46        543.56        43.95 o                         
  -8  15   4       2007.78       1998.17       150.64 o                         
  -7  15   4       1072.69       1261.36        92.00 o                         
  -6  15   4       1044.71       1145.28       101.87 o                         
  -5  15   4        915.78        865.09        71.60 o                         
  -4  15   4          2.78          6.64        11.64 o                         
  -3  15   4        734.80        680.37        42.51 o                         
  -2  15   4        176.37        167.82        19.12 o                         
  -1  15   4        352.91        282.77        26.06 o                         
   0  15   4        100.87        100.22        15.89 o                         
   1  15   4       7072.21       6659.91       304.66 o                         
   2  15   4       2459.86       2365.16       118.13 o                         
   3  15   4       3172.18       2532.56       132.76 o                         
   4  15   4        283.80        248.41        28.14 o                         
   5  15   4        642.24        587.50        48.09 o                         
   6  15   4        660.09        721.79        91.35 o                         
   7  15   4          5.74         13.67        10.34 o                         
   8  15   4       2365.77       2372.38       143.43 o                         
   9  15   4         66.69         80.79        21.78 o                         
  10  15   4        320.65        375.50        49.68 o                         
  11  15   4          6.17         13.64        12.40 o                         
 -11  16   4        408.19        382.90        24.63 o                         
 -10  16   4         75.58         55.30        13.35 o                         
  -9  16   4        840.57        850.08        68.39 o                         
  -8  16   4       2246.10       2321.05       147.38 o                         
  -7  16   4        859.49        889.45        78.94 o                         
  -6  16   4        665.37        713.07        92.10 o                         
  -5  16   4        789.53        812.12        55.52 o                         
  -4  16   4       2238.45       2070.52       111.39 o                         
  -3  16   4       1068.30       1018.63        72.20 o                         
  -2  16   4        103.49         71.82        16.73 o                         
  -1  16   4         33.80         40.82        13.63 o                         
   0  16   4          2.69          2.01        10.32 o                         
   1  16   4        554.29        608.09        55.96 o                         
   2  16   4        410.21        412.84        48.11 o                         
   3  16   4        857.39        712.97        45.72 o                         
   4  16   4        379.58        360.87        35.95 o                         
   5  16   4        602.80        637.85        39.81 o                         
   6  16   4       1307.38       1510.68       107.65 o                         
   7  16   4       1663.58       1787.60       130.28 o                         
   8  16   4          2.05         13.83        13.31 o                         
   9  16   4       1296.26       1604.67        81.00 o                         
  10  16   4        357.46        437.64        39.58 o                         
  11  16   4        960.40       1032.96        96.51 o                         
 -10  17   4        101.31        115.25        13.08 o                         
  -9  17   4        336.87        317.31        28.26 o                         
  -8  17   4        583.59        574.35        49.10 o                         
  -7  17   4         96.68         84.57        16.12 o                         
  -6  17   4        128.26        125.98        20.62 o                         
  -5  17   4        241.31        224.80        30.61 o                         
  -4  17   4         60.87         57.94        14.45 o                         
  -3  17   4        903.75        921.21       100.61 o                         
  -2  17   4        517.39        521.39        46.84 o                         
  -1  17   4         23.18         47.32        12.04 o                         
   0  17   4       1412.49       1577.87        65.04 o                         
   1  17   4        753.00        669.23        41.75 o                         
   2  17   4        279.26        311.29        49.08 o                         
   3  17   4        162.87        131.36        22.35 o                         
   4  17   4        142.09        112.01        19.12 o                         
   5  17   4        139.56        147.05        15.82 o                         
   6  17   4          5.97          1.36         8.17 o                         
   7  17   4          1.22          1.85         8.01 o                         
   8  17   4        276.48        296.85        39.61 o                         
   9  17   4        217.69        295.94        33.71 o                         
  10  17   4        711.26       1107.86       220.45 o                         
  -9  18   4         15.20         29.26        10.29 o                         
  -8  18   4        229.13        237.72        23.30 o                         
  -7  18   4          6.19          9.81         8.09 o                         
  -6  18   4        266.62        320.51        26.79 o                         
  -5  18   4        153.74        152.50        24.06 o                         
  -4  18   4         13.62         27.63        14.16 o                         
  -3  18   4         22.20         19.16        10.96 o                         
  -2  18   4        300.59        242.47        30.72 o                         
  -1  18   4        749.70        720.13        38.41 o                         
   0  18   4        200.37        181.21        18.11 o                         
   1  18   4        673.21        645.13        49.50 o                         
   2  18   4        161.07        167.06        23.41 o                         
   3  18   4        114.72        128.24        20.46 o                         
   4  18   4        125.31        127.68        19.52 o                         
   5  18   4        640.78        727.75        45.66 o                         
   6  18   4        472.87        544.16        55.38 o                         
   7  18   4        941.54       1000.06        52.10 o                         
   8  18   4        139.74        139.58        19.76 o                         
   9  18   4        488.21        532.29        54.83 o                         
  -8  19   4         63.60         74.11        11.20 o                         
  -7  19   4        158.69        140.23        25.41 o                         
  -6  19   4         47.48         41.98        12.04 o                         
  -5  19   4        125.50        143.95        19.46 o                         
  -4  19   4         92.00         89.97        19.41 o                         
  -3  19   4         24.82         38.10         9.75 o                         
  -2  19   4        105.18        102.03        14.30 o                         
  -1  19   4         19.20         28.49         8.32 o                         
   0  19   4         14.52         12.87         9.48 o                         
   1  19   4          0.72          4.99        10.42 o                         
   2  19   4        150.11        146.29        23.68 o                         
   3  19   4          6.61          5.96         9.53 o                         
   4  19   4          4.00          2.31         8.39 o                         
   5  19   4         90.30         93.93        13.26 o                         
   6  19   4        181.19        173.49        21.76 o                         
   7  19   4          6.05          9.52         8.90 o                         
   8  19   4         52.49         65.00        23.58 o                         
  -6  20   4        172.51        204.28        20.22 o                         
  -5  20   4        564.25        569.63        44.53 o                         
  -4  20   4        189.13        182.48        18.29 o                         
  -3  20   4        402.87        375.03        24.51 o                         
  -2  20   4         10.03          3.00         5.86 o                         
  -1  20   4          1.24          0.66         7.67 o                         
   0  20   4        355.12        359.73        27.82 o                         
   1  20   4          0.26         -3.94         8.55 o                         
   2  20   4         74.74         54.12        19.12 o                         
   3  20   4         92.44        114.08        16.59 o                         
   4  20   4         14.67         24.44         9.16 o                         
   5  20   4         26.30         24.74         8.44 o                         
   6  20   4        377.40        403.87        76.62 o                         
  -4  21   4        942.72       1084.60        66.42 o                         
  -3  21   4        230.02        224.55        16.46 o                         
  -2  21   4         96.72        105.27        14.80 o                         
  -1  21   4         66.05         78.55        12.75 o                         
   0  21   4        550.48        606.15        55.39 o                         
   1  21   4         70.30         84.27        11.76 o                         
   2  21   4         26.66         37.48         8.82 o                         
   3  21   4        191.88        213.92        17.67 o                         
   4  21   4         14.30         12.07         7.11 o                         
 -16   1   5        355.12        379.86        22.56 o                         
 -15   1   5         78.38        104.49        15.00 o                         
 -14   1   5         19.41         14.56        14.40 o                         
 -13   1   5       4473.02       5715.02       401.31 o                         
 -12   1   5        344.56        455.78        40.15 o                         
 -11   1   5        247.49        249.14        19.93 o                         
 -10   1   5       1199.98       1333.92        38.88 o                         
  -9   1   5         24.20         44.93         7.48 o                         
  -8   1   5       4106.04       4366.72        91.90 o                         
  -7   1   5       4546.33       5251.93       133.59 o                         
  -6   1   5        229.98        295.26        22.84 o                         
  -5   1   5        521.00        498.70        30.40 o                         
  -4   1   5       3000.30       3541.29        95.68 o                         
  -3   1   5       4383.20       4657.73       118.10 o                         
  -2   1   5       1666.38       1752.11        53.51 o                         
  -1   1   5       8064.79       8312.74       198.56 o                         
   0   1   5      10966.90      12057.44       585.89 o                         
   1   1   5       1019.43       1168.61        42.82 o                         
   2   1   5       6901.97       6932.13       136.51 o                         
   3   1   5      12634.19      13314.85       234.64 o                         
   4   1   5       2458.88       2690.31        62.05 o                         
   5   1   5        814.14        903.13        46.84 o                         
   6   1   5        900.24        947.58        37.74 o                         
   7   1   5       1555.32       1694.42       113.40 o                         
   8   1   5       1433.33       1501.58        52.73 o                         
   9   1   5       1321.22       1429.01        52.03 o                         
  10   1   5        171.47        184.49        17.16 o                         
  11   1   5        362.18        368.85        27.51 o                         
  12   1   5        455.35        379.79        41.44 o                         
  13   1   5          2.97          0.20        17.77 o                         
  14   1   5        849.79        827.64        71.62 o                         
  15   1   5        340.57        357.09        29.46 o                         
  16   1   5        208.24        197.82        21.88 o                         
 -16   2   5       3271.16       3054.42        89.35 o                         
 -15   2   5       2668.03       2771.42        96.35 o                         
 -14   2   5        257.02        283.98        23.89 o                         
 -13   2   5       5446.63       7216.46       413.07 o                         
 -12   2   5       4015.70       4479.74       151.21 o                         
 -11   2   5       1296.22       1432.57        57.76 o                         
 -10   2   5        753.12        777.25        27.87 o                         
  -9   2   5       1285.26       1499.72        43.59 o                         
  -8   2   5       2250.97       2422.15        55.98 o                         
  -7   2   5       2739.06       3089.94        95.79 o                         
  -6   2   5       7790.04       9664.77       282.98 o                         
  -5   2   5       1801.69       2002.12        53.68 o                         
  -4   2   5       3249.17       4030.36       107.73 o                         
  -3   2   5       9358.27      10061.64       268.22 o                         
  -2   2   5      14052.04      13457.52       349.42 o                         
  -1   2   5        196.47        198.68        15.18 o                         
   0   2   5       7325.50       8308.42       543.79 o                         
   1   2   5       8416.83       9515.26       481.31 o                         
   2   2   5         19.21         27.48         3.95 o                         
   3   2   5        470.41        357.98        13.61 o                         
   4   2   5      20826.58      21032.93       436.51 o                         
   5   2   5        119.16         70.28         7.43 o                         
   6   2   5       6468.02       6156.90       219.62 o                         
   7   2   5      11332.36      11534.90       395.37 o                         
   8   2   5      16508.99      16361.63       364.48 o                         
   9   2   5       2342.72       2423.17        84.46 o                         
  10   2   5       9038.08       9205.02       260.74 o                         
  11   2   5       2589.84       2819.58       146.18 o                         
  12   2   5        503.69        481.02        46.90 o                         
  13   2   5        763.45        780.52        71.02 o                         
  14   2   5       2749.33       2860.96       163.31 o                         
  15   2   5       5024.94       5376.69       182.64 o                         
  16   2   5       2077.45       1862.72        83.80 o                         
 -16   3   5       2516.69       2569.50        75.45 o                         
 -15   3   5       1621.39       1910.34        71.84 o                         
 -14   3   5       2290.40       2891.58        93.51 o                         
 -13   3   5       2474.70       3363.00       131.58 o                         
 -12   3   5        880.72        934.41        72.62 o                         
 -11   3   5          4.30          9.64         7.28 o                         
 -10   3   5       1990.08       2243.43        55.13 o                         
  -9   3   5       5658.34       6576.61       127.69 o                         
  -8   3   5       5573.62       6020.99       115.01 o                         
  -7   3   5       4638.47       5160.42       117.97 o                         
  -6   3   5       6173.97       7322.48       198.22 o                         
  -5   3   5        107.87        170.81        10.53 o                         
  -4   3   5       2438.40       2561.47        69.20 o                         
  -3   3   5       1581.13       1394.32        45.95 o                         
  -2   3   5       2813.67       2907.11       101.10 o                         
  -1   3   5       2937.18       3391.34       184.93 o                         
   0   3   5       7417.68       9243.63       722.61 o                         
   1   3   5      16058.42      17385.74      1014.09 o                         
   2   3   5      11231.42      11488.09       455.23 o                         
   3   3   5         25.41         25.54         4.52 o                         
   4   3   5       2724.76       2692.34        70.29 o                         
   5   3   5       2398.53       2797.94        71.31 o                         
   6   3   5       8757.82       9434.67       314.48 o                         
   7   3   5       2337.49       2208.02        80.81 o                         
   8   3   5         46.56         52.84         8.37 o                         
   9   3   5         82.70         91.52         9.91 o                         
  10   3   5        702.71        656.97        34.11 o                         
  11   3   5         24.60         31.37        11.46 o                         
  12   3   5          0.68          4.76        16.34 o                         
  13   3   5         13.08         25.04        15.29 o                         
  14   3   5         58.04         44.43        21.75 o                         
  15   3   5          7.82         19.92        10.79 o                         
  16   3   5        117.44        119.19        30.29 o                         
 -16   4   5       1046.37        888.91        39.25 o                         
 -15   4   5       2264.56       2438.80        84.70 o                         
 -14   4   5        704.44        743.49        37.73 o                         
 -13   4   5       2649.84       3054.55       134.99 o                         
 -12   4   5         10.61         42.11        13.79 o                         
 -11   4   5       1371.97       1589.73        91.90 o                         
 -10   4   5       4135.19       4683.05       105.22 o                         
  -9   4   5       1456.37       1564.53        42.51 o                         
  -8   4   5       7596.96       8712.99       166.14 o                         
  -7   4   5       8995.28      10793.38       241.63 o                         
  -6   4   5       4446.37       5341.21       136.38 o                         
  -5   4   5      29734.86      33461.47       798.80 o                         
  -4   4   5       7563.62       7848.46       202.91 o                         
  -3   4   5        597.37        494.82        23.15 o                         
  -2   4   5      12573.92      12122.22       741.28 o                         
  -1   4   5       6922.63       8204.54       502.46 o                         
   0   4   5       2126.13       2446.68       227.26 o                         
   1   4   5       2688.73       2500.33        75.60 o                         
   2   4   5       2955.94       3145.82       112.39 o                         
   3   4   5      11444.78      11680.33       408.22 o                         
   4   4   5        446.40        362.44        14.83 o                         
   5   4   5      17972.78      17002.20       526.18 o                         
   6   4   5      19275.20      18512.31       567.15 o                         
   7   4   5      10707.80       9648.72       303.14 o                         
   8   4   5      16270.24      15440.04       590.95 o                         
   9   4   5      16468.93      16487.61       467.71 o                         
  10   4   5       1493.18       1527.59        87.43 o                         
  11   4   5        491.57        405.67        33.64 o                         
  12   4   5          9.85         18.28        15.15 o                         
  13   4   5        579.49        606.77        62.42 o                         
  14   4   5       1426.07       1480.56        69.89 o                         
  15   4   5       7217.82       7583.51       284.90 o                         
 -16   5   5       1520.72       1454.26        86.81 o                         
 -15   5   5       1540.28       1510.77       180.50 o                         
 -14   5   5       2696.06       2746.09       187.22 o                         
 -13   5   5        931.86       1010.64        56.59 o                         
 -12   5   5        577.67        579.00        41.72 o                         
 -11   5   5       2444.16       2609.48        76.05 o                         
 -10   5   5         18.24         22.45         7.75 o                         
  -9   5   5        331.38        443.46        29.31 o                         
  -8   5   5        838.60        857.69        36.32 o                         
  -7   5   5         18.91         49.83        10.20 o                         
  -6   5   5       1461.41       1540.27        55.76 o                         
  -5   5   5       9295.91      10878.33       305.78 o                         
  -4   5   5        216.60        142.13        12.71 o                         
  -3   5   5       4452.59       4332.74       128.50 o                         
  -2   5   5       8966.46       8158.44       231.83 o                         
  -1   5   5       1209.06       1129.19        80.96 o                         
   0   5   5        653.95        589.77        23.76 o                         
   1   5   5        209.33        176.26        13.07 o                         
   2   5   5      13462.73      12669.41       595.69 o                         
   3   5   5        788.09        847.02        43.30 o                         
   4   5   5       2378.08       2348.13       151.53 o                         
   5   5   5       3032.31       2754.84       181.20 o                         
   6   5   5        241.99        274.19        24.71 o                         
   7   5   5         91.93        102.16         7.93 o                         
   8   5   5         28.57         47.95         6.80 o                         
   9   5   5       4481.78       4149.72       267.48 o                         
  10   5   5       2225.04       2353.27       134.85 o                         
  11   5   5        289.26        266.73        27.26 o                         
  12   5   5        912.36       1020.55        64.14 o                         
  13   5   5       1192.10       1278.67        66.17 o                         
  14   5   5          1.56          2.10        16.04 o                         
  15   5   5        800.87        708.02        60.83 o                         
 -15   6   5        518.10        438.20        43.66 o                         
 -14   6   5         16.29         21.17        10.13 o                         
 -13   6   5        215.73        197.96        26.89 o                         
 -12   6   5        217.66        207.00        24.70 o                         
 -11   6   5        254.74        248.63        26.82 o                         
 -10   6   5        688.84        727.81        33.29 o                         
  -9   6   5       2582.55       2906.52       118.97 o                         
  -8   6   5        734.25        849.23        36.91 o                         
  -7   6   5       6750.88       7715.11       230.44 o                         
  -6   6   5       7872.64       8960.51       285.18 o                         
  -5   6   5       2288.09       2063.82        79.47 o                         
  -4   6   5      11276.99      11537.81       439.12 o                         
  -3   6   5       3243.80       2931.64       216.88 o                         
  -2   6   5       2788.54       2744.54        99.24 o                         
  -1   6   5        465.67        588.04        36.32 o                         
   0   6   5       1160.10       1135.10        37.26 o                         
   1   6   5        567.51        503.39        45.89 o                         
   2   6   5       1212.08       1049.85        47.49 o                         
   3   6   5      15332.10      11820.11       841.22 o                         
   4   6   5      24062.06      21797.50      1788.33 o                         
   5   6   5       6391.78       5551.84       595.70 o                         
   6   6   5       9134.89       8419.56       275.67 o                         
   7   6   5       2761.23       2739.46       131.83 o                         
   8   6   5        685.83        563.63        32.10 o                         
   9   6   5       2035.75       1907.16        99.41 o                         
  10   6   5         95.20         85.70        14.51 o                         
  11   6   5          8.45         13.55        11.71 o                         
  12   6   5        110.01        123.48        20.61 o                         
  13   6   5        155.29        129.55        20.49 o                         
  14   6   5       1186.81       1153.16        59.66 o                         
  15   6   5        274.49        256.11        34.00 o                         
 -15   7   5       1019.28        775.03        59.16 o                         
 -14   7   5        332.03        302.18        31.60 o                         
 -13   7   5       4433.47       4101.22       178.21 o                         
 -12   7   5       1713.25       1689.21        78.43 o                         
 -11   7   5       5980.76       5741.25       199.94 o                         
 -10   7   5       1368.04       1309.49        50.64 o                         
  -9   7   5       5401.65       6091.00       257.80 o                         
  -8   7   5       1239.74       1335.90        60.10 o                         
  -7   7   5        450.52        510.50        26.30 o                         
  -6   7   5       1112.51       1336.38        56.46 o                         
  -5   7   5         46.10         67.60        11.25 o                         
  -4   7   5       4000.71       4307.76       160.30 o                         
  -3   7   5      10932.27      10736.48       781.25 o                         
  -2   7   5       5140.28       4593.59       172.01 o                         
  -1   7   5      28332.88      31676.29      2821.32 o                         
   0   7   5      23833.75      23078.17       582.22 o                         
   1   7   5       1681.60       1162.68        57.69 o                         
   2   7   5       7137.52       5961.89       223.70 o                         
   3   7   5       2465.34       1909.52       255.73 o                         
   4   7   5       1331.83       1010.53        54.75 o                         
   5   7   5       2391.24       2323.70       146.08 o                         
   6   7   5        298.17        222.78         9.72 o                         
   7   7   5        876.61        881.94        45.28 o                         
   8   7   5         69.48         57.33         8.04 o                         
   9   7   5       9109.36       8705.93       498.69 o                         
  10   7   5        108.19        102.57        16.23 o                         
  11   7   5       2221.81       2180.42        85.44 o                         
  12   7   5       4645.20       4903.98       233.03 o                         
  13   7   5        329.20        384.90        30.06 o                         
  14   7   5       3259.62       3177.86       120.82 o                         
  15   7   5       1972.52       1818.18        85.01 o                         
 -15   8   5         54.77         62.07        12.90 o                         
 -14   8   5        153.28        129.26        20.49 o                         
 -13   8   5        110.42         85.41        17.21 o                         
 -12   8   5        424.62        462.09        37.77 o                         
 -11   8   5       1287.72       1396.04        81.21 o                         
 -10   8   5        181.39        194.18        28.95 o                         
  -9   8   5        343.64        308.02        23.70 o                         
  -8   8   5        633.97        559.51        31.35 o                         
  -7   8   5       3571.56       3807.91       119.47 o                         
  -6   8   5       2570.35       2670.61        99.09 o                         
  -5   8   5       6394.05       7250.71       295.19 o                         
  -4   8   5       3334.25       3404.94       175.30 o                         
  -3   8   5       4838.18       4219.06       214.17 o                         
  -2   8   5        393.03        432.68        27.10 o                         
  -1   8   5         17.00         16.59         6.78 o                         
   0   8   5       2339.29       2270.53        69.80 o                         
   1   8   5       2366.55       1885.32       159.78 o                         
   2   8   5      38720.59      32934.44      3040.00 o                         
   3   8   5       1045.18        569.52        62.53 o                         
   4   8   5        461.57        281.50        22.30 o                         
   5   8   5       1774.86       1610.92        74.18 o                         
   6   8   5       2065.93       1798.62        85.38 o                         
   7   8   5         27.07         28.39         5.33 o                         
   8   8   5          2.20          9.71         5.68 o                         
   9   8   5        490.41        435.27        22.19 o                         
  10   8   5         15.43         26.20        10.00 o                         
  11   8   5          2.81          3.55        11.06 o                         
  12   8   5         37.18         41.58        14.35 o                         
  13   8   5         12.34         22.90        11.18 o                         
  14   8   5          1.82          6.59        10.22 o                         
 -15   9   5        196.58        142.99        15.76 o                         
 -14   9   5          0.08          0.14         8.63 o                         
 -13   9   5         65.70         63.73        14.91 o                         
 -12   9   5       1370.52       1368.35        69.50 o                         
 -11   9   5        314.97        320.86        31.96 o                         
 -10   9   5       3258.87       3532.00       155.73 o                         
  -9   9   5       3470.68       3633.40       171.26 o                         
  -8   9   5        918.21        997.36        43.97 o                         
  -7   9   5        604.56        692.02        30.24 o                         
  -6   9   5        284.41        309.85        20.97 o                         
  -5   9   5          7.28         16.03         7.06 o                         
  -4   9   5        604.01        594.51        60.18 o                         
  -3   9   5        322.30        261.59        40.33 o                         
  -2   9   5       2903.17       2933.48       128.61 o                         
  -1   9   5      20024.01      20248.34       582.89 o                         
   0   9   5      11342.08      10485.07       316.29 o                         
   1   9   5       6494.26       5766.56       182.74 o                         
   2   9   5       7123.55       5611.88       549.86 o                         
   3   9   5       4647.34       4202.80       271.05 o                         
   4   9   5         11.79         10.88         4.35 o                         
   5   9   5       1925.37       1877.48        75.75 o                         
   6   9   5         10.58         20.81         4.73 o                         
   7   9   5        529.92        380.96        18.21 o                         
   8   9   5       1965.63       1858.53        93.71 o                         
   9   9   5         43.00         62.52        10.59 o                         
  10   9   5       1463.57       1450.73        83.82 o                         
  11   9   5         99.56        100.72        19.47 o                         
  12   9   5        265.21        248.79        24.50 o                         
  13   9   5        524.06        580.20        41.23 o                         
  14   9   5        392.23        343.37        29.03 o                         
 -14  10   5        235.58        210.73        22.37 o                         
 -13  10   5         29.29         33.74        11.65 o                         
 -12  10   5       1534.90       1610.45        78.36 o                         
 -11  10   5       1116.44       1047.99        59.11 o                         
 -10  10   5       2516.27       2497.98       120.69 o                         
  -9  10   5        133.41        127.75        22.55 o                         
  -8  10   5        467.93        539.53        30.86 o                         
  -7  10   5       1220.13       1342.04        49.30 o                         
  -6  10   5        211.22        245.55        19.23 o                         
  -5  10   5       1852.47       2156.43        95.01 o                         
  -4  10   5          1.01          9.41         7.23 o                         
  -3  10   5        946.51        775.28        59.83 o                         
  -2  10   5        431.94        360.57        20.81 o                         
  -1  10   5        308.18        265.11        16.85 o                         
   0  10   5        560.06        616.84        53.93 o                         
   1  10   5       1809.59       1418.46        81.87 o                         
   2  10   5        851.72        887.23        89.95 o                         
   3  10   5       1645.27       1554.32        84.34 o                         
   4  10   5          9.84         20.46         5.43 o                         
   5  10   5        864.17        823.39        52.80 o                         
   6  10   5         11.65          9.59         5.03 o                         
   7  10   5       4604.83       4283.74       250.52 o                         
   8  10   5        342.28        299.61        21.67 o                         
   9  10   5        219.44        210.50        25.27 o                         
  10  10   5        406.68        445.23        33.22 o                         
  11  10   5         55.05         35.38        19.46 o                         
  12  10   5         14.75         11.35        14.60 o                         
  13  10   5        156.37        138.96        23.36 o                         
  14  10   5        100.88        107.38        21.10 o                         
 -14  11   5        116.54        116.06        14.12 o                         
 -13  11   5         60.13         56.22        12.03 o                         
 -12  11   5        885.20        851.01        49.05 o                         
 -11  11   5       1317.74       1392.89        67.89 o                         
 -10  11   5        738.61        743.38        81.91 o                         
  -9  11   5        282.04        334.94        31.46 o                         
  -8  11   5        878.18       1038.80        49.96 o                         
  -7  11   5       2776.64       2868.76        94.74 o                         
  -6  11   5        308.89        342.62        24.00 o                         
  -5  11   5          0.60         18.53         9.91 o                         
  -4  11   5        811.83        803.11        66.79 o                         
  -3  11   5        648.11        587.73        37.58 o                         
  -2  11   5        177.08        144.41        12.77 o                         
  -1  11   5       3419.20       3264.62       166.39 o                         
   0  11   5       1551.18       1862.31       199.84 o                         
   1  11   5       3722.70       3637.91       174.73 o                         
   2  11   5       3286.18       2993.70       189.16 o                         
   3  11   5         72.60        100.73        13.48 o                         
   4  11   5       5305.68       4801.47       302.41 o                         
   5  11   5        242.61        233.19        15.87 o                         
   6  11   5         78.55         73.04         9.73 o                         
   7  11   5        492.83        497.77        68.62 o                         
   8  11   5       2593.76       2620.71        97.06 o                         
   9  11   5       3386.25       3542.64       163.73 o                         
  10  11   5       1715.21       1625.15        71.54 o                         
  11  11   5        722.80        671.92        49.42 o                         
  12  11   5         12.60         17.88        14.15 o                         
  13  11   5        271.37        293.91        30.55 o                         
 -13  12   5        360.76        274.32        20.97 o                         
 -12  12   5        118.27        154.70        19.47 o                         
 -11  12   5        251.78        204.51        23.06 o                         
 -10  12   5         86.90        105.62        21.49 o                         
  -9  12   5        187.95        163.37        26.21 o                         
  -8  12   5       1247.66       1420.18        82.05 o                         
  -7  12   5       1874.07       1943.90        99.41 o                         
  -6  12   5        534.06        609.13        41.83 o                         
  -5  12   5       2889.74       3157.07       178.95 o                         
  -4  12   5        129.95        111.50        14.22 o                         
  -3  12   5        401.14        409.55        38.88 o                         
  -2  12   5        199.84        152.12        12.78 o                         
  -1  12   5       1254.68       1108.59        40.38 o                         
   0  12   5        144.14        123.94        16.94 o                         
   1  12   5        762.88        693.16        39.41 o                         
   2  12   5          3.16         17.34         6.68 o                         
   3  12   5       5230.36       4431.59       312.04 o                         
   4  12   5       1306.85       1064.82        75.30 o                         
   5  12   5        880.88        751.96        61.49 o                         
   6  12   5        235.74        199.35        16.81 o                         
   7  12   5       1941.83       2064.54       128.98 o                         
   8  12   5          1.29         16.56         9.39 o                         
   9  12   5        358.99        331.69        23.13 o                         
  10  12   5        689.36        630.78        39.47 o                         
  11  12   5        959.69       1045.60        63.95 o                         
  12  12   5         63.14        109.05        22.98 o                         
  13  12   5         86.58         72.33        15.99 o                         
 -13  13   5        225.54        221.95        21.26 o                         
 -12  13   5        323.91        277.42        27.87 o                         
 -11  13   5         26.25         27.29        12.36 o                         
 -10  13   5         34.40         29.73        14.86 o                         
  -9  13   5        310.84        339.51        35.91 o                         
  -8  13   5         28.25         25.93        15.39 o                         
  -7  13   5        106.67        115.33        28.59 o                         
  -6  13   5         42.08         51.61        17.77 o                         
  -5  13   5          4.38          9.43        10.74 o                         
  -4  13   5        628.50        494.61        53.75 o                         
  -3  13   5       1588.24       1386.93       110.21 o                         
  -2  13   5       4525.46       4317.85       200.70 o                         
  -1  13   5        166.54        139.09        15.05 o                         
   0  13   5       1212.42       1077.51        76.48 o                         
   1  13   5          7.12         27.47         8.96 o                         
   2  13   5        254.18        251.29        27.36 o                         
   3  13   5         38.85         29.28         7.61 o                         
   4  13   5          7.72         14.58         6.37 o                         
   5  13   5        158.99        143.24        29.34 o                         
   6  13   5       1247.27       1270.36       139.31 o                         
   7  13   5         99.18        120.43        16.31 o                         
   8  13   5        473.68        464.06        30.82 o                         
   9  13   5        471.94        470.08        33.65 o                         
  10  13   5        605.25        601.98        50.57 o                         
  11  13   5        207.41        212.21        29.55 o                         
  12  13   5         15.24         22.93        12.02 o                         
 -12  14   5         38.81         48.95        12.69 o                         
 -11  14   5       1216.44       1175.54        63.51 o                         
 -10  14   5        170.06        155.71        24.28 o                         
  -9  14   5          0.77          4.16        16.27 o                         
  -8  14   5        460.69        444.02       120.34 o                         
  -7  14   5       1281.41       1154.08       111.54 o                         
  -6  14   5       5112.30       4900.44       301.49 o                         
  -5  14   5       2542.13       2491.27       176.63 o                         
  -4  14   5       4498.94       4037.69       362.57 o                         
  -3  14   5       2624.04       2447.31       183.45 o                         
  -2  14   5       6900.33       6607.85       468.97 o                         
  -1  14   5         22.31         30.50        10.12 o                         
   0  14   5         18.13         29.13        11.56 o                         
   1  14   5       3856.95       3768.88       151.27 o                         
   2  14   5        427.59        565.16        65.38 o                         
   3  14   5       3926.39       3822.10       304.26 o                         
   4  14   5       9453.97       7925.59       514.98 o                         
   5  14   5       1943.43       1952.73       146.02 o                         
   6  14   5        734.37        833.25       106.02 o                         
   7  14   5       2191.22       2541.00       174.23 o                         
   8  14   5       1527.58       1603.55        82.07 o                         
   9  14   5          1.10          3.58         8.45 o                         
  10  14   5        104.02        122.60        22.01 o                         
  11  14   5          2.04          9.02        13.88 o                         
  12  14   5        128.30        148.89        24.70 o                         
 -12  15   5        182.12        155.58        21.47 o                         
 -11  15   5         95.53         97.25        16.23 o                         
 -10  15   5        123.77        124.82        16.97 o                         
  -9  15   5         34.23         36.75        19.15 o                         
  -8  15   5          1.47          4.53        16.77 o                         
  -7  15   5         31.47         42.26        20.00 o                         
  -6  15   5         21.54         20.75        16.85 o                         
  -5  15   5        487.75        404.02        43.13 o                         
  -4  15   5          2.39          4.88         9.90 o                         
  -3  15   5        679.40        647.76        49.72 o                         
  -2  15   5          0.52          8.63        10.97 o                         
  -1  15   5        340.94        361.30        29.56 o                         
   0  15   5        288.86        244.56        30.79 o                         
   1  15   5       5351.00       5124.67       210.74 o                         
   2  15   5       1580.40       1386.87        67.51 o                         
   3  15   5        626.85        589.27        60.98 o                         
   4  15   5         57.07         36.91        17.68 o                         
   5  15   5        105.94        109.57        14.34 o                         
   6  15   5         14.82         18.29         9.13 o                         
   7  15   5        576.23        623.32        46.94 o                         
   8  15   5       1064.53       1072.54        87.14 o                         
   9  15   5        463.69        530.61        39.29 o                         
  10  15   5         69.12         96.32        14.44 o                         
  11  15   5         24.79         30.82        14.13 o                         
 -11  16   5          0.02          5.59         8.79 o                         
 -10  16   5         51.50         45.38         9.88 o                         
  -9  16   5        623.14        557.70        45.01 o                         
  -8  16   5       1856.38       1789.73       104.80 o                         
  -7  16   5       2904.56       3020.28       138.29 o                         
  -6  16   5       1190.93       1254.69        69.09 o                         
  -5  16   5        707.68        745.17        60.43 o                         
  -4  16   5       2205.51       2143.58       174.30 o                         
  -3  16   5       1414.08       1403.03        91.97 o                         
  -2  16   5       1693.77       1869.52       111.65 o                         
  -1  16   5         30.42         13.37        12.75 o                         
   0  16   5         23.44         44.29        12.33 o                         
   1  16   5        666.87        821.61        61.73 o                         
   2  16   5        683.64        732.47        44.51 o                         
   3  16   5        329.40        322.39        24.03 o                         
   4  16   5       1014.95        983.97        64.37 o                         
   5  16   5       3973.29       4315.89       366.79 o                         
   6  16   5       2106.51       2426.99       146.73 o                         
   7  16   5        589.86        688.50        37.45 o                         
   8  16   5       3070.34       3293.94       119.54 o                         
   9  16   5       4053.08       4506.38       180.28 o                         
  10  16   5        839.17        975.54       126.88 o                         
 -10  17   5        174.36        166.24        22.67 o                         
  -9  17   5          9.09         16.64         9.78 o                         
  -8  17   5        133.09        140.67        20.58 o                         
  -7  17   5       1021.81       1046.29        76.17 o                         
  -6  17   5        344.72        291.56        35.32 o                         
  -5  17   5        763.41        769.25        60.96 o                         
  -4  17   5       1078.53       1053.70        61.27 o                         
  -3  17   5         74.55         75.97        19.99 o                         
  -2  17   5        205.02        146.94        23.39 o                         
  -1  17   5       1224.98       1257.33        61.77 o                         
   0  17   5         25.95         23.49         9.09 o                         
   1  17   5         25.74         24.29         9.57 o                         
   2  17   5        577.31        582.24        38.02 o                         
   3  17   5        168.32        143.36        24.09 o                         
   4  17   5         84.38         88.41        14.94 o                         
   5  17   5        167.22        186.98        26.90 o                         
   6  17   5         85.81         98.64        13.70 o                         
   7  17   5        120.20        158.64        15.60 o                         
   8  17   5        218.50        219.24        19.94 o                         
   9  17   5         47.12         55.28        11.47 o                         
  -9  18   5       1037.05       1226.24       135.45 o                         
  -8  18   5        115.70        103.70        16.49 o                         
  -7  18   5       1195.10       1162.85        62.82 o                         
  -6  18   5          3.60         13.59         9.92 o                         
  -5  18   5        176.90        171.56        21.98 o                         
  -4  18   5        637.74        675.49        53.39 o                         
  -3  18   5        419.90        433.92        30.71 o                         
  -2  18   5         56.72         52.61        10.69 o                         
  -1  18   5          0.70         13.37         8.11 o                         
   0  18   5          6.08          9.30         7.62 o                         
   1  18   5          2.20         16.70         9.01 o                         
   2  18   5        338.45        351.90        33.06 o                         
   3  18   5         49.13         39.63        12.91 o                         
   4  18   5        187.88        217.98        20.99 o                         
   5  18   5        600.27        635.84        50.16 o                         
   6  18   5        730.53        760.80        45.99 o                         
   7  18   5        756.34        887.79        59.24 o                         
   8  18   5        940.02       1174.36        99.45 o                         
  -8  19   5        178.37        163.97        20.01 o                         
  -7  19   5        276.55        311.80        33.71 o                         
  -6  19   5        312.87        332.10        28.55 o                         
  -5  19   5          7.69         10.56         8.47 o                         
  -4  19   5        286.26        258.58        25.16 o                         
  -3  19   5        536.13        571.62        33.48 o                         
  -2  19   5          2.82          2.22         6.68 o                         
  -1  19   5        160.75        181.94        17.23 o                         
   0  19   5       3073.21       3202.68       106.03 o                         
   1  19   5        763.45        902.71        58.98 o                         
   2  19   5       2466.37       2629.35       122.39 o                         
   3  19   5       1199.55       1378.39        63.21 o                         
   4  19   5       1073.30       1225.54       103.40 o                         
   5  19   5       1252.84       1359.98        86.68 o                         
   6  19   5        989.53       1076.70        58.68 o                         
   7  19   5          0.39          1.02         7.02 o                         
  -6  20   5         55.62         59.04        11.12 o                         
  -5  20   5        145.35        150.70        23.99 o                         
  -4  20   5        729.15        718.48        51.83 o                         
  -3  20   5       1143.28       1353.44        56.09 o                         
  -2  20   5        392.95        422.00        26.30 o                         
  -1  20   5        968.44       1020.64        51.52 o                         
   0  20   5         15.22         34.91        11.06 o                         
   1  20   5        215.02        199.45        18.84 o                         
   2  20   5        121.16         95.35        13.37 o                         
   3  20   5        128.41        147.56        15.70 o                         
   4  20   5        140.34        157.52        17.59 o                         
   5  20   5         20.34         39.94         9.12 o                         
   6  20   5          4.87        -15.88        36.51 o                         
  -4  21   5        122.72        160.28        34.71 o                         
  -3  21   5        341.50        362.94        25.56 o                         
  -2  21   5       1107.29       1189.66        48.18 o                         
  -1  21   5        975.92       1148.35        56.81 o                         
   0  21   5        868.31        953.67        51.45 o                         
   1  21   5       4294.22       5037.93       182.54 o                         
   2  21   5       1745.28       2119.77        78.55 o                         
   3  21   5       2176.47       2557.26       107.02 o                         
 -16   0   6         61.25         58.68        13.64 o                         
 -15   0   6        751.11        779.29        52.64 o                         
 -14   0   6         17.66         20.52        18.92 o                         
 -13   0   6        288.12        292.48        45.16 o                         
 -12   0   6      26578.84      27058.87      1251.81 o                         
 -11   0   6         88.23        114.21        16.45 o                         
 -10   0   6       5555.17       6460.15       198.98 o                         
  -9   0   6       1185.53       1306.30        58.09 o                         
  -8   0   6       3402.30       3936.46       126.22 o                         
  -7   0   6      14956.74      17020.95       732.79 o                         
  -6   0   6      12581.27      14224.26       611.67 o                         
  -5   0   6      35202.29      42749.62      1690.73 o                         
  -4   0   6      14538.83      14987.95      3204.70 o                         
  -3   0   6      10094.13       9733.60       730.77 o                         
  -2   0   6       1196.93       1593.94       110.16 o                         
  -1   0   6       4598.42       4616.26       246.27 o                         
   0   0   6         64.37         88.09         7.78 o                         
   1   0   6         76.53        139.19        14.60 o                         
   2   0   6         33.78        106.19        10.78 o                         
   3   0   6      45321.46      47599.80      1375.06 o                         
   4   0   6        261.04        147.30        13.58 o                         
   5   0   6       7436.83       6530.35       238.22 o                         
   6   0   6      21075.05      19899.19       799.79 o                         
   7   0   6      10824.33      11633.16       360.05 o                         
   8   0   6       9021.12       9526.88       316.97 o                         
   9   0   6       5510.94       5451.14       182.26 o                         
  10   0   6       1027.01        974.93        60.24 o                         
  11   0   6       2350.36       2168.52       178.05 o                         
  12   0   6       2245.42       2331.73       192.21 o                         
  13   0   6        610.35        534.88        75.31 o                         
  14   0   6         10.29          8.06        15.89 o                         
  15   0   6       1349.37       1335.15       123.12 o                         
 -16   1   6         13.70         25.29         7.84 o                         
 -15   1   6        681.65        686.84        37.31 o                         
 -14   1   6       1503.51       1755.50        72.44 o                         
 -13   1   6       1400.85       1735.19       183.76 o                         
 -12   1   6       1335.93       1819.00       195.59 o                         
 -11   1   6         12.48         18.19         7.55 o                         
 -10   1   6        160.07        166.17        13.01 o                         
  -9   1   6        467.21        582.42        25.37 o                         
  -8   1   6       2122.65       2457.48        61.81 o                         
  -7   1   6       1683.66       1953.61        72.78 o                         
  -6   1   6       1543.32       1901.76        75.24 o                         
  -5   1   6       1972.24       2465.92        93.99 o                         
  -4   1   6       3659.14       4040.27       200.03 o                         
  -3   1   6        395.91        449.71        23.49 o                         
  -2   1   6        125.62        109.63        16.61 o                         
  -1   1   6       1378.09       1428.92        45.76 o                         
   0   1   6       9027.42       9376.69       290.50 o                         
   1   1   6      28035.84      28909.06       958.52 o                         
   2   1   6      12021.00      11611.50       277.64 o                         
   3   1   6        725.90        541.06        21.55 o                         
   4   1   6      12428.71      13006.62       287.86 o                         
   5   1   6       3082.26       3603.73       114.31 o                         
   6   1   6       3295.08       3268.52        97.42 o                         
   7   1   6        560.60        552.27        29.90 o                         
   8   1   6       1440.35       1559.80        55.36 o                         
   9   1   6        117.34        140.22        16.43 o                         
  10   1   6      15352.57      14996.19       488.36 o                         
  11   1   6       6236.45       4858.98       325.04 o                         
  12   1   6       1638.53       1718.31       110.72 o                         
  13   1   6       1878.94       1904.74       121.93 o                         
  14   1   6        497.89        502.59        37.06 o                         
  15   1   6        922.35       1012.75        68.93 o                         
 -16   2   6        639.61        599.57        33.50 o                         
 -15   2   6        331.20        340.92        25.34 o                         
 -14   2   6        345.29        378.50        26.91 o                         
 -13   2   6       1495.62       1636.52        93.15 o                         
 -12   2   6       6861.95       8667.26       643.90 o                         
 -11   2   6         23.62         35.22         8.66 o                         
 -10   2   6       6061.76       6898.39       136.38 o                         
  -9   2   6       2651.18       2743.23        64.06 o                         
  -8   2   6        274.74        279.35        15.88 o                         
  -7   2   6       3578.01       3868.97       114.12 o                         
  -6   2   6       1729.89       1808.38        64.43 o                         
  -5   2   6        627.21        544.36        28.58 o                         
  -4   2   6       2533.41       3017.65       111.37 o                         
  -3   2   6         29.88         25.78         7.54 o                         
  -2   2   6       4772.04       4538.20       238.92 o                         
  -1   2   6          1.02          3.82         5.70 o                         
   0   2   6       1501.16       1624.21        53.77 o                         
   1   2   6        770.02        769.08        33.52 o                         
   2   2   6       1684.86       1586.19        78.73 o                         
   3   2   6       9340.64       8969.27       203.02 o                         
   4   2   6       8300.00       8657.05       218.81 o                         
   5   2   6      10294.79      10844.05       253.54 o                         
   6   2   6       1525.59       1670.11        58.72 o                         
   7   2   6       2772.36       2965.53        90.33 o                         
   8   2   6       1207.09       1154.52        38.34 o                         
   9   2   6       8011.89       8019.60       207.60 o                         
  10   2   6        309.59        326.76        25.96 o                         
  11   2   6       2348.76       2289.51       401.36 o                         
  12   2   6         10.76         27.48        18.96 o                         
  13   2   6       1945.94       2044.47       129.41 o                         
  14   2   6         38.09         45.74        14.57 o                         
  15   2   6         48.21         49.48        13.35 o                         
 -16   3   6         89.44         84.05         9.60 o                         
 -15   3   6         33.10         22.18        10.98 o                         
 -14   3   6       1508.50       1726.33        66.81 o                         
 -13   3   6       1764.26       1812.97        99.99 o                         
 -12   3   6       4680.06       5549.69       360.70 o                         
 -11   3   6       1376.22       1486.50        56.23 o                         
 -10   3   6         50.90         52.36         9.63 o                         
  -9   3   6        209.77        275.95        16.57 o                         
  -8   3   6        294.58        337.16        18.43 o                         
  -7   3   6        990.78       1125.60        40.08 o                         
  -6   3   6        133.05        222.10        19.46 o                         
  -5   3   6       1571.70       1701.64        54.88 o                         
  -4   3   6      11312.45      12647.42       313.44 o                         
  -3   3   6       1169.88       1129.25        45.17 o                         
  -2   3   6        235.14        212.36        14.20 o                         
  -1   3   6       1134.00        955.66        51.94 o                         
   0   3   6      10158.54       9656.82       351.57 o                         
   1   3   6      14285.12      13768.37       564.35 o                         
   2   3   6      10678.90      10903.73       422.81 o                         
   3   3   6          1.84         23.20         5.70 o                         
   4   3   6       2388.27       2649.87        64.10 o                         
   5   3   6        472.27        596.23        26.20 o                         
   6   3   6          5.23         16.41         5.55 o                         
   7   3   6         86.70        102.41         7.61 o                         
   8   3   6         63.15         84.55         9.58 o                         
   9   3   6       3962.31       3888.74       104.47 o                         
  10   3   6       2814.41       2796.12       107.55 o                         
  11   3   6      10805.93      10262.19       635.71 o                         
  12   3   6       3051.69       3337.80       177.62 o                         
  13   3   6        258.21        316.23        35.19 o                         
  14   3   6       2838.88       2787.63       109.86 o                         
  15   3   6        969.80        877.80        47.02 o                         
 -16   4   6        266.32        252.62        21.57 o                         
 -15   4   6       2544.03       2677.41        92.24 o                         
 -14   4   6          2.74          7.30         9.03 o                         
 -13   4   6          8.69          8.67        10.19 o                         
 -12   4   6        485.15        471.41        34.92 o                         
 -11   4   6      11712.40      14339.15       803.19 o                         
 -10   4   6       4076.53       4668.11       124.88 o                         
  -9   4   6         66.40         73.84         9.54 o                         
  -8   4   6        883.35        962.07        36.54 o                         
  -7   4   6       1488.71       1762.04        76.33 o                         
  -6   4   6        290.85        305.16        23.54 o                         
  -5   4   6       3862.55       4350.37       112.59 o                         
  -4   4   6       3840.51       4328.20       121.51 o                         
  -3   4   6       2244.20       2261.24        77.32 o                         
  -2   4   6       2755.78       2599.91       126.94 o                         
  -1   4   6        883.43        977.42       102.83 o                         
   0   4   6         55.40         78.14         9.44 o                         
   1   4   6       5125.25       5364.30       240.70 o                         
   2   4   6      15526.81      15196.19       421.49 o                         
   3   4   6        930.64       1408.67        42.74 o                         
   4   4   6        417.16        488.74        23.00 o                         
   5   4   6        838.00        722.08        27.85 o                         
   6   4   6       9585.67       9504.25       228.98 o                         
   7   4   6         48.12         53.55         5.59 o                         
   8   4   6        742.35        706.51        28.85 o                         
   9   4   6       1418.53       1391.52        60.37 o                         
  10   4   6         16.06         25.91         9.04 o                         
  11   4   6       1468.17       1573.93        79.08 o                         
  12   4   6        571.79        608.86        45.24 o                         
  13   4   6        772.98        905.77        52.32 o                         
  14   4   6        365.17        379.05        30.53 o                         
  15   4   6        801.32        814.34        51.83 o                         
 -16   5   6        353.74        352.82        53.37 o                         
 -15   5   6         24.14         13.10        24.39 o                         
 -14   5   6        683.11        638.36        47.06 o                         
 -13   5   6       1624.82       1523.22        97.14 o                         
 -12   5   6       1256.95       1427.16       110.56 o                         
 -11   5   6         56.12         71.47        15.42 o                         
 -10   5   6         82.28         68.23        10.70 o                         
  -9   5   6         14.00         22.90         8.30 o                         
  -8   5   6       6312.56       7496.54       240.76 o                         
  -7   5   6       7075.90       7813.25       202.52 o                         
  -6   5   6         12.57         25.16         8.93 o                         
  -5   5   6       6865.43       6960.53       191.69 o                         
  -4   5   6       9191.80       8925.13       239.04 o                         
  -3   5   6       5101.19       5165.09       152.60 o                         
  -2   5   6         94.70         71.88        10.27 o                         
  -1   5   6       4846.73       4728.63       188.10 o                         
   0   5   6       6033.58       6161.68       423.68 o                         
   1   5   6       4654.11       4614.12       186.07 o                         
   2   5   6       1069.83        923.89        45.05 o                         
   3   5   6       2070.61       1925.33       163.14 o                         
   4   5   6       3814.91       3484.17       377.82 o                         
   5   5   6        333.49        222.31        19.51 o                         
   6   5   6        639.27        716.78        23.65 o                         
   7   5   6          2.97         13.91         4.40 o                         
   8   5   6        322.47        339.16        16.91 o                         
   9   5   6       3151.53       3148.67       144.70 o                         
  10   5   6        684.14        746.97        46.46 o                         
  11   5   6       1296.24       1292.74        62.36 o                         
  12   5   6        113.94         95.61        18.02 o                         
  13   5   6        337.04        276.22        31.84 o                         
  14   5   6         80.91        109.28        26.25 o                         
  15   5   6        204.13        220.15        31.66 o                         
 -15   6   6        420.27        334.74        31.70 o                         
 -14   6   6        341.04        298.56        26.99 o                         
 -13   6   6        589.22        541.38        44.27 o                         
 -12   6   6        108.41        127.02        19.81 o                         
 -11   6   6          5.43         14.17        11.67 o                         
 -10   6   6        855.73        917.30        36.70 o                         
  -9   6   6        450.51        435.35        25.84 o                         
  -8   6   6        180.66        241.74        20.54 o                         
  -7   6   6         24.83         41.76        10.24 o                         
  -6   6   6       1319.39       1461.15        56.59 o                         
  -5   6   6       1766.31       1861.39        72.52 o                         
  -4   6   6       6273.46       6971.25       261.36 o                         
  -3   6   6       1472.13       1937.61        95.17 o                         
  -2   6   6       2744.30       2712.28       135.39 o                         
  -1   6   6        430.11        511.13        48.75 o                         
   0   6   6       2009.46       1857.50        66.15 o                         
   1   6   6       4303.35       4094.65       152.03 o                         
   2   6   6         63.74         45.58         8.55 o                         
   3   6   6       6289.79       5808.02       310.39 o                         
   4   6   6          3.61         18.14         8.19 o                         
   5   6   6       2940.51       2523.86        86.88 o                         
   6   6   6       5798.29       5222.68       188.81 o                         
   7   6   6       1332.80       1384.33        64.95 o                         
   8   6   6         43.30         35.91         6.53 o                         
   9   6   6        784.34        722.37        58.79 o                         
  10   6   6          0.09         14.15        11.28 o                         
  11   6   6          5.28         20.68        12.03 o                         
  12   6   6        534.46        540.08        40.59 o                         
  13   6   6        805.81        772.35        48.28 o                         
  14   6   6       1550.38       1598.96        98.82 o                         
  15   6   6         94.55         80.10        21.53 o                         
 -15   7   6         13.45         36.89        11.52 o                         
 -14   7   6         65.90         51.09        12.38 o                         
 -13   7   6        584.25        608.25        41.43 o                         
 -12   7   6         10.93         10.48        11.42 o                         
 -11   7   6       1779.06       1719.13        79.72 o                         
 -10   7   6        675.86        744.62        34.58 o                         
  -9   7   6        557.35        583.60        29.82 o                         
  -8   7   6        288.10        345.47        24.12 o                         
  -7   7   6        211.39        259.54        20.02 o                         
  -6   7   6        198.99        194.51        16.74 o                         
  -5   7   6       5451.39       5820.41       185.31 o                         
  -4   7   6        148.70        123.79        13.72 o                         
  -3   7   6        134.99        144.59        15.59 o                         
  -2   7   6        442.06        398.48        23.97 o                         
  -1   7   6       7423.80       7218.06       236.53 o                         
   0   7   6       2456.86       2254.45        84.99 o                         
   1   7   6       1335.20       1410.87       201.56 o                         
   2   7   6        334.57        351.89        23.85 o                         
   3   7   6       8310.63       6741.05       524.96 o                         
   4   7   6       2345.07       2079.84       284.54 o                         
   5   7   6         72.51         61.64         5.33 o                         
   6   7   6       1125.16       1164.43        44.09 o                         
   7   7   6        139.89        142.17        13.27 o                         
   8   7   6        425.72        464.88        21.70 o                         
   9   7   6       1907.68       1803.31        63.41 o                         
  10   7   6        218.43        192.15        22.32 o                         
  11   7   6       2007.38       2004.47        80.46 o                         
  12   7   6       3850.64       3834.05       130.19 o                         
  13   7   6       2645.57       2757.46       110.81 o                         
  14   7   6        618.82        612.85        44.41 o                         
  15   7   6        435.32        385.38        39.18 o                         
 -15   8   6        460.66        380.48        43.53 o                         
 -14   8   6       3307.11       2947.80       134.49 o                         
 -13   8   6        311.24        334.59        29.84 o                         
 -12   8   6         67.92        101.25        18.52 o                         
 -11   8   6       1650.21       1855.77        83.53 o                         
 -10   8   6        677.10        721.02        45.73 o                         
  -9   8   6       6620.34       6971.71       302.57 o                         
  -8   8   6       3055.92       3362.59       147.33 o                         
  -7   8   6        155.30        175.36        14.99 o                         
  -6   8   6         70.38         62.11         9.83 o                         
  -5   8   6         66.11         61.35        10.30 o                         
  -4   8   6        314.68        363.70        30.45 o                         
  -3   8   6        901.66        876.44       115.01 o                         
  -2   8   6        759.49        694.65        64.44 o                         
  -1   8   6      11639.49      11094.51       434.12 o                         
   0   8   6       2325.81       1827.17        89.66 o                         
   1   8   6       2382.56       2087.24       214.95 o                         
   2   8   6          0.55          7.83         7.00 o                         
   3   8   6       2689.94       2263.43       152.84 o                         
   4   8   6        363.70        356.39        23.92 o                         
   5   8   6       2298.37       2306.99        89.84 o                         
   6   8   6        812.36        830.37        28.20 o                         
   7   8   6       3271.98       3135.85        77.36 o                         
   8   8   6       1855.34       1684.21        68.84 o                         
   9   8   6       3936.86       3805.84       106.51 o                         
  10   8   6        502.77        511.67        47.91 o                         
  11   8   6        718.46        880.08        47.39 o                         
  12   8   6        436.71        399.84        30.49 o                         
  13   8   6        196.44        221.77        22.42 o                         
  14   8   6        353.60        363.19        32.02 o                         
 -15   9   6        309.54        346.11        50.26 o                         
 -14   9   6         78.59         99.79        14.38 o                         
 -13   9   6          0.59          5.32         8.84 o                         
 -12   9   6        682.17        708.51        45.92 o                         
 -11   9   6       4557.20       4629.18       169.81 o                         
 -10   9   6      14019.46      15009.81       458.37 o                         
  -9   9   6       4893.03       5200.53       211.75 o                         
  -8   9   6        375.17        386.72        23.17 o                         
  -7   9   6         65.20         68.19        11.62 o                         
  -6   9   6          2.64         13.41         6.75 o                         
  -5   9   6        470.97        484.94        32.92 o                         
  -4   9   6        227.03        193.20        18.25 o                         
  -3   9   6       7346.94       6705.46       504.76 o                         
  -2   9   6       9027.73       8284.59       452.75 o                         
  -1   9   6       9626.79       9072.30       275.70 o                         
   0   9   6       7828.66       7161.92       343.49 o                         
   1   9   6       7880.95       7644.05       645.47 o                         
   2   9   6       1808.72       1442.35       121.50 o                         
   3   9   6       6312.15       5500.73       298.07 o                         
   4   9   6       7221.71       6347.13       277.93 o                         
   5   9   6        320.65        366.13        22.31 o                         
   6   9   6       1887.40       1732.12        75.30 o                         
   7   9   6       6612.94       5911.51       274.53 o                         
   8   9   6        529.19        436.82        32.42 o                         
   9   9   6         34.30         38.66         8.45 o                         
  10   9   6       5039.75       5256.76       248.46 o                         
  11   9   6       3093.34       2988.05       124.42 o                         
  12   9   6       2129.13       2119.68        82.31 o                         
  13   9   6       5177.69       5187.68       161.35 o                         
  14   9   6       2412.03       2334.09       132.21 o                         
 -14  10   6        560.07        499.63        30.68 o                         
 -13  10   6         72.08         72.42        13.92 o                         
 -12  10   6        213.81        204.01        23.59 o                         
 -11  10   6        129.92         93.39        17.57 o                         
 -10  10   6       2242.94       2291.45        97.55 o                         
  -9  10   6       1988.70       2339.08       113.93 o                         
  -8  10   6       2942.13       3248.38        86.73 o                         
  -7  10   6        134.46        147.43        16.12 o                         
  -6  10   6       2444.16       2590.12       132.66 o                         
  -5  10   6        761.18        781.29        41.05 o                         
  -4  10   6        133.88        110.50        18.15 o                         
  -3  10   6         32.49         35.08         8.60 o                         
  -2  10   6       2230.44       2134.53        86.58 o                         
  -1  10   6       5083.57       4426.81       221.52 o                         
   0  10   6      12765.73      11110.46       656.28 o                         
   1  10   6       6866.19       6121.36       292.57 o                         
   2  10   6       2768.90       2652.30       157.45 o                         
   3  10   6        499.25        442.40        36.30 o                         
   4  10   6       2253.94       2067.21       146.76 o                         
   5  10   6         90.26         99.77         8.96 o                         
   6  10   6        123.55        119.55        10.95 o                         
   7  10   6        664.85        633.45        40.61 o                         
   8  10   6       4409.27       4283.66       154.05 o                         
   9  10   6       5537.47       5537.76       206.07 o                         
  10  10   6        194.08        186.16        26.63 o                         
  11  10   6        119.00        105.55        18.70 o                         
  12  10   6        885.32        828.00        45.48 o                         
  13  10   6         96.01         91.76        22.46 o                         
  14  10   6        189.27        227.57        37.66 o                         
 -14  11   6        767.18        684.87        31.71 o                         
 -13  11   6       1334.37       1202.50        56.44 o                         
 -12  11   6        305.42        258.84        24.82 o                         
 -11  11   6       1660.36       1660.11        75.11 o                         
 -10  11   6       4752.81       5143.61       179.36 o                         
  -9  11   6       1042.03       1203.00        63.48 o                         
  -8  11   6         36.22         52.18        16.60 o                         
  -7  11   6       1147.46       1290.97        61.98 o                         
  -6  11   6       3934.44       4338.88       228.08 o                         
  -5  11   6          3.27         22.02        10.19 o                         
  -4  11   6        361.00        339.55        34.53 o                         
  -3  11   6       9105.05       8020.42       470.64 o                         
  -2  11   6       5601.26       4713.27       227.00 o                         
  -1  11   6      13652.26      11707.47       624.12 o                         
   0  11   6       8697.95       8697.49       784.20 o                         
   1  11   6          8.20         10.71         5.63 o                         
   2  11   6       1320.01       1316.97        87.23 o                         
   3  11   6        514.17        406.13        37.84 o                         
   4  11   6        447.12        469.30        46.93 o                         
   5  11   6        463.31        439.51        33.04 o                         
   6  11   6        279.75        258.07        22.65 o                         
   7  11   6       5942.58       5605.82       295.87 o                         
   8  11   6        580.43        537.74        29.72 o                         
   9  11   6       2139.04       2258.77        99.42 o                         
  10  11   6       1269.80       1296.39        95.74 o                         
  11  11   6       1120.42       1100.02        65.00 o                         
  12  11   6       2196.06       2210.54       106.15 o                         
  13  11   6       2415.23       2701.26       118.86 o                         
 -13  12   6        120.84        109.78        14.18 o                         
 -12  12   6         28.72         22.31        10.06 o                         
 -11  12   6        280.86        223.54        23.23 o                         
 -10  12   6       3570.23       3865.53       211.88 o                         
  -9  12   6       5183.24       5702.05       318.57 o                         
  -8  12   6       4273.14       4474.27       224.18 o                         
  -7  12   6       3892.00       4029.45       249.46 o                         
  -6  12   6        183.23        208.51        26.79 o                         
  -5  12   6       3663.53       3991.14       233.91 o                         
  -4  12   6       2450.97       2462.00       184.40 o                         
  -3  12   6        294.20        218.86        20.79 o                         
  -2  12   6        452.69        472.11        32.97 o                         
  -1  12   6       1148.51        985.54        78.47 o                         
   0  12   6        297.20        300.58        26.41 o                         
   1  12   6       2597.42       2537.66       141.24 o                         
   2  12   6       2053.52       1887.56        78.19 o                         
   3  12   6        262.91        248.25        17.98 o                         
   4  12   6        400.53        325.42        35.43 o                         
   5  12   6       5555.34       5744.85       657.02 o                         
   6  12   6       3665.14       3856.93       386.94 o                         
   7  12   6       1016.18       1090.55        49.26 o                         
   8  12   6         96.39         71.41        13.10 o                         
   9  12   6       1497.93       1531.47        57.93 o                         
  10  12   6        851.19        879.28        94.37 o                         
  11  12   6        402.00        443.77        45.82 o                         
  12  12   6        158.41        215.17        24.66 o                         
  13  12   6        146.58        140.51        18.90 o                         
 -13  13   6          2.01         -0.04         8.22 o                         
 -12  13   6        234.84        208.89        23.70 o                         
 -11  13   6       1260.09       1479.22        91.50 o                         
 -10  13   6        293.19        275.01        26.72 o                         
  -9  13   6        246.64        218.64        34.59 o                         
  -8  13   6        486.63        543.13        52.04 o                         
  -7  13   6       1588.96       1555.17       496.73 o                         
  -6  13   6        423.35        368.89       188.53 o                         
  -5  13   6        165.63        180.79        24.11 o                         
  -4  13   6        444.16        434.55        25.91 o                         
  -3  13   6        496.33        470.53        35.94 o                         
  -2  13   6       2767.91       2652.57       113.01 o                         
  -1  13   6       7847.18       8044.14       367.52 o                         
   0  13   6        582.06        594.05        47.29 o                         
   1  13   6        227.14        230.86        20.86 o                         
   2  13   6       2622.42       2494.84       160.21 o                         
   3  13   6        246.57        246.80        22.62 o                         
   4  13   6         77.46         68.39        11.35 o                         
   5  13   6          4.37          8.52         9.51 o                         
   6  13   6       1091.46       1196.55        67.28 o                         
   7  13   6          3.90          6.24         7.94 o                         
   8  13   6       1040.16       1224.85        60.01 o                         
   9  13   6          6.80         13.43        10.13 o                         
  10  13   6        155.03        133.09        27.22 o                         
  11  13   6        146.87        123.10        20.04 o                         
  12  13   6       1456.55       1621.07        74.80 o                         
 -12  14   6         43.31         54.78        12.83 o                         
 -11  14   6          1.18          3.83        10.49 o                         
 -10  14   6        139.40        138.30        20.85 o                         
  -9  14   6       1696.19       1864.88       117.55 o                         
  -8  14   6       1365.96       1373.22       153.74 o                         
  -7  14   6       3010.79       2932.10       473.98 o                         
  -6  14   6        689.68        693.16       114.11 o                         
  -5  14   6        734.24        752.66        49.07 o                         
  -4  14   6       6113.08       5995.95       233.07 o                         
  -3  14   6       5676.85       5548.81       363.02 o                         
  -2  14   6       1314.22       1252.96        90.17 o                         
  -1  14   6       6953.94       6514.03       407.44 o                         
   0  14   6        134.34        138.69        17.71 o                         
   1  14   6       1390.04       1440.76        62.79 o                         
   2  14   6        252.37        217.74        23.01 o                         
   3  14   6       2392.92       2410.08        96.09 o                         
   4  14   6       3601.13       3701.80       243.62 o                         
   5  14   6       6792.18       8059.89       576.47 o                         
   6  14   6       4110.90       4574.76       265.20 o                         
   7  14   6       3173.24       3470.21       174.60 o                         
   8  14   6       4288.02       4679.83       147.77 o                         
   9  14   6        410.56        362.44        39.26 o                         
  10  14   6        509.45        487.64        40.12 o                         
  11  14   6       1845.56       1934.23       104.72 o                         
 -11  15   6        411.10        414.49        39.72 o                         
 -10  15   6        324.86        353.99        27.24 o                         
  -9  15   6        131.93        120.26        19.24 o                         
  -8  15   6        843.60        772.00        57.42 o                         
  -7  15   6       1749.49       1899.14       130.53 o                         
  -6  15   6        198.87        144.88        25.62 o                         
  -5  15   6        607.69        507.14        40.93 o                         
  -4  15   6          0.67         -1.04        10.59 o                         
  -3  15   6        200.70        185.05        23.90 o                         
  -2  15   6        704.71        728.26        59.90 o                         
  -1  15   6        456.49        483.17        34.60 o                         
   0  15   6       1354.49       1298.46        81.41 o                         
   1  15   6       2209.46       2246.82        95.14 o                         
   2  15   6       4203.87       4082.26       221.73 o                         
   3  15   6         41.30         34.09        10.73 o                         
   4  15   6       1274.42       1462.67       166.41 o                         
   5  15   6        357.45        366.15        32.51 o                         
   6  15   6          7.41          2.62         7.85 o                         
   7  15   6        104.09        113.34        14.56 o                         
   8  15   6       3507.12       4049.39       176.92 o                         
   9  15   6        175.55        184.56        16.62 o                         
  10  15   6         10.63          5.49         9.87 o                         
  11  15   6        166.01        174.98        24.44 o                         
 -11  16   6          2.26         -4.37        12.72 o                         
 -10  16   6        176.55        173.75        18.78 o                         
  -9  16   6        233.74        224.34        23.79 o                         
  -8  16   6         12.68          7.42        14.42 o                         
  -7  16   6        107.02        106.52        22.71 o                         
  -6  16   6         68.03         87.49        20.01 o                         
  -5  16   6         29.51         30.80        15.63 o                         
  -4  16   6         88.64         76.09        16.39 o                         
  -3  16   6        716.77        799.58        63.74 o                         
  -2  16   6       1808.19       1946.26        83.84 o                         
  -1  16   6        453.34        479.30        36.79 o                         
   0  16   6        493.82        572.66        38.39 o                         
   1  16   6       3265.33       3509.85       135.16 o                         
   2  16   6          3.90          1.69         7.82 o                         
   3  16   6         36.80         39.71        11.08 o                         
   4  16   6       1490.33       1537.90       144.49 o                         
   5  16   6       1519.06       1693.91        99.70 o                         
   6  16   6       2906.31       3393.18       231.28 o                         
   7  16   6       3032.58       3560.98       118.81 o                         
   8  16   6       2467.50       2559.67       114.59 o                         
   9  16   6          3.33          8.83         7.20 o                         
  10  16   6        315.93        329.86        65.90 o                         
 -10  17   6         29.53         39.17        18.54 o                         
  -9  17   6         27.36         41.28        10.90 o                         
  -8  17   6        573.59        627.77        40.44 o                         
  -7  17   6        116.57        117.31        21.32 o                         
  -6  17   6         18.72          4.26        11.81 o                         
  -5  17   6        354.81        378.38        39.67 o                         
  -4  17   6        470.77        408.03        34.60 o                         
  -3  17   6         12.77         18.66        14.19 o                         
  -2  17   6       2031.37       2119.38       132.05 o                         
  -1  17   6          0.98          1.20         8.15 o                         
   0  17   6         69.99         66.03        13.52 o                         
   1  17   6       1311.08       1292.90        64.00 o                         
   2  17   6        360.11        310.78        26.08 o                         
   3  17   6         76.35         99.53        17.48 o                         
   4  17   6         50.27         56.37        12.69 o                         
   5  17   6          5.18          7.86         8.59 o                         
   6  17   6        742.61        755.03        48.87 o                         
   7  17   6        826.77        931.14        57.69 o                         
   8  17   6         44.86         21.92         7.76 o                         
   9  17   6         70.41        118.64        19.59 o                         
  -9  18   6          0.27          5.57        14.24 o                         
  -8  18   6          8.21         24.90        13.04 o                         
  -7  18   6        389.71        388.69        32.92 o                         
  -6  18   6       2635.41       2681.54       161.72 o                         
  -5  18   6         12.77         14.20        11.13 o                         
  -4  18   6         89.73         87.70        18.57 o                         
  -3  18   6        113.68        113.08        21.57 o                         
  -2  18   6          2.06         12.55         8.29 o                         
  -1  18   6         56.44         67.04        11.85 o                         
   0  18   6        115.74        107.98        15.67 o                         
   1  18   6        188.47        217.14        21.43 o                         
   2  18   6          3.40          7.89         6.78 o                         
   3  18   6        413.21        558.83        67.07 o                         
   4  18   6        853.16       1118.06        52.04 o                         
   5  18   6          0.08          1.10         7.90 o                         
   6  18   6        362.47        390.60        28.82 o                         
   7  18   6        277.97        342.79        25.11 o                         
   8  18   6        166.02        160.05        19.47 o                         
  -7  19   6        126.51        109.59        14.82 o                         
  -6  19   6         94.93        101.83        16.09 o                         
  -5  19   6         58.65         52.59        14.93 o                         
  -4  19   6          5.79          2.48         7.51 o                         
  -3  19   6        197.91        185.32        21.32 o                         
  -2  19   6         82.74         81.43        11.52 o                         
  -1  19   6        152.58        186.28        17.17 o                         
   0  19   6         11.97         12.21         7.79 o                         
   1  19   6       2931.09       3122.45       100.37 o                         
   2  19   6        206.96        155.02        20.48 o                         
   3  19   6        233.01        340.42        29.46 o                         
   4  19   6          0.58          0.51         8.31 o                         
   5  19   6        218.40        260.03        20.89 o                         
   6  19   6         30.23         45.51         9.62 o                         
   7  19   6         68.96         88.74        17.19 o                         
  -6  20   6         41.58         33.73        12.28 o                         
  -5  20   6        347.01        405.24        38.15 o                         
  -4  20   6          1.54          3.00         6.66 o                         
  -3  20   6         28.12         25.87         8.91 o                         
  -2  20   6        229.82        226.18        22.02 o                         
  -1  20   6        393.64        413.49        25.97 o                         
   0  20   6        132.20        191.77        14.97 o                         
   1  20   6        618.46        661.63        35.62 o                         
   2  20   6       1033.73       1103.25        50.15 o                         
   3  20   6        487.94        604.02        45.41 o                         
   4  20   6        263.26        325.95        26.00 o                         
   5  20   6        631.15        726.95        86.85 o                         
  -3  21   6        341.45        355.44        51.25 o                         
  -2  21   6        250.50        237.22        20.00 o                         
  -1  21   6         95.91         72.91        11.80 o                         
   0  21   6         45.49         43.04         9.89 o                         
   1  21   6         51.03         86.36        10.80 o                         
   2  21   6        712.59        799.33        42.09 o                         
 -16   1   7          5.03         13.82         6.74 o                         
 -15   1   7         55.05         63.57        12.57 o                         
 -14   1   7        261.41        279.40        24.86 o                         
 -13   1   7         31.60         33.07        15.04 o                         
 -12   1   7       1079.39       1106.45        56.68 o                         
 -11   1   7          5.95         18.72         7.52 o                         
 -10   1   7       6396.43       7293.69       150.31 o                         
  -9   1   7          2.74         15.06         6.38 o                         
  -8   1   7       1182.26       1541.24        43.36 o                         
  -7   1   7        391.66        396.17        21.68 o                         
  -6   1   7        506.47        637.49        33.39 o                         
  -5   1   7        466.10        637.09        39.34 o                         
  -4   1   7      10772.60      12759.71       821.12 o                         
  -3   1   7       3392.84       4195.58       134.04 o                         
  -2   1   7       1203.24       1085.06        88.61 o                         
  -1   1   7       1546.78       1535.33        91.25 o                         
   0   1   7        541.15        645.37        27.23 o                         
   1   1   7       1118.47       1121.28        43.55 o                         
   2   1   7       5526.90       6280.10       256.86 o                         
   3   1   7       7718.96       8341.16       238.67 o                         
   4   1   7        475.29        626.25        30.44 o                         
   5   1   7       2948.79       3060.26        89.07 o                         
   6   1   7       2036.56       2158.46        77.07 o                         
   7   1   7      10115.60      11220.07       388.67 o                         
   8   1   7       1208.49       1232.12        46.17 o                         
   9   1   7        225.44        247.43        20.16 o                         
  10   1   7        568.04        553.97        32.32 o                         
  11   1   7        469.69        458.93        42.83 o                         
  12   1   7        375.47        330.28        29.25 o                         
  13   1   7        350.75        339.11        30.94 o                         
  14   1   7        830.95        903.21        56.99 o                         
  15   1   7        919.62       1127.85        61.32 o                         
 -16   2   7        271.00        257.77        17.55 o                         
 -15   2   7        100.18         95.24        14.15 o                         
 -14   2   7        188.93        243.68        20.89 o                         
 -13   2   7         28.21         20.31        12.25 o                         
 -12   2   7       2032.69       2361.92       215.48 o                         
 -11   2   7       5866.11       7249.22       298.04 o                         
 -10   2   7       4908.15       5364.08       124.16 o                         
  -9   2   7        574.41        627.64        27.72 o                         
  -8   2   7        133.87        199.43        13.72 o                         
  -7   2   7         13.27         14.28         5.19 o                         
  -6   2   7        655.28        674.87        32.68 o                         
  -5   2   7        598.54       1093.90        97.54 o                         
  -4   2   7      29345.12      32600.14      1967.35 o                         
  -3   2   7       1766.73       1242.41       114.72 o                         
  -2   2   7       8202.71       7577.83       578.98 o                         
  -1   2   7       6024.63       5977.14       215.74 o                         
   0   2   7        134.09        164.46        19.62 o                         
   1   2   7       6196.29       6679.20       230.41 o                         
   2   2   7       6025.67       5934.57       218.88 o                         
   3   2   7       6467.80       6305.08       212.63 o                         
   4   2   7       9384.08       9664.35       233.87 o                         
   5   2   7      30896.42      31997.67       767.49 o                         
   6   2   7        359.87        269.77        14.48 o                         
   7   2   7       9674.65      10017.31       245.22 o                         
   8   2   7       2220.69       2303.61        61.24 o                         
   9   2   7       8486.30       8573.10       182.12 o                         
  10   2   7       1760.23       1822.12        76.71 o                         
  11   2   7         13.04          9.43        16.03 o                         
  12   2   7        448.78        487.99        32.74 o                         
  13   2   7       1389.01       1598.15        74.66 o                         
  14   2   7       5419.15       5674.10       229.74 o                         
  15   2   7        630.56        573.47        40.46 o                         
 -16   3   7       1821.66       1667.79        55.87 o                         
 -15   3   7       1773.82       1808.95        61.99 o                         
 -14   3   7        485.87        554.01        31.45 o                         
 -13   3   7         26.67         30.94        13.74 o                         
 -12   3   7        824.22        967.26       128.01 o                         
 -11   3   7       4040.26       4708.96       343.91 o                         
 -10   3   7       1167.49       1368.65        46.00 o                         
  -9   3   7          6.10         18.43         6.91 o                         
  -8   3   7        116.32        138.40        13.45 o                         
  -7   3   7        732.28        820.60        32.99 o                         
  -6   3   7        585.16        574.16        30.17 o                         
  -5   3   7        727.00        781.77        42.15 o                         
  -4   3   7       5866.17       6226.48       259.73 o                         
  -3   3   7       1518.75       1349.06        71.67 o                         
  -2   3   7       7797.71       7481.80       276.21 o                         
  -1   3   7       2199.43       2026.41       107.56 o                         
   0   3   7         55.29         91.97        12.53 o                         
   1   3   7          2.04         15.22         8.59 o                         
   2   3   7        998.39       1296.98        93.00 o                         
   3   3   7       2331.65       2446.29        81.27 o                         
   4   3   7       1962.12       2079.65        63.67 o                         
   5   3   7        345.22        300.08        20.08 o                         
   6   3   7       5548.82       5363.19       147.97 o                         
   7   3   7      10290.55      10442.94       303.82 o                         
   8   3   7       9023.77       8808.26       258.88 o                         
   9   3   7       4293.01       4491.99       110.48 o                         
  10   3   7        333.66        317.27        21.18 o                         
  11   3   7        882.99        913.63        71.67 o                         
  12   3   7        199.16        238.63        24.56 o                         
  13   3   7         21.07         10.62        11.44 o                         
  14   3   7       2814.36       2914.33       121.18 o                         
  15   3   7        146.35        155.62        18.99 o                         
 -16   4   7        277.34        290.12        47.81 o                         
 -15   4   7         18.20         12.84        11.33 o                         
 -14   4   7        165.75        156.96        18.18 o                         
 -13   4   7          0.06         13.25        12.50 o                         
 -12   4   7         16.82         28.09        13.80 o                         
 -11   4   7       2875.71       2934.57       142.84 o                         
 -10   4   7       1294.26       1406.20        50.20 o                         
  -9   4   7       2479.97       2805.38        80.61 o                         
  -8   4   7        605.45        671.67        29.08 o                         
  -7   4   7        551.44        602.54        30.35 o                         
  -6   4   7       2672.13       3046.26        87.39 o                         
  -5   4   7        143.47        103.31        11.12 o                         
  -4   4   7        440.49        420.17        26.13 o                         
  -3   4   7      11836.48      11410.53       541.80 o                         
  -2   4   7       3873.58       3349.70       195.03 o                         
  -1   4   7        124.33        112.53        10.94 o                         
   0   4   7       3708.81       4370.77       360.58 o                         
   1   4   7        971.66        869.97        47.61 o                         
   2   4   7      13185.27      13853.46      1106.31 o                         
   3   4   7       3507.58       3098.59       126.37 o                         
   4   4   7       4626.84       4547.82       173.67 o                         
   5   4   7      16439.90      17733.75       483.22 o                         
   6   4   7       3273.58       2868.58        66.06 o                         
   7   4   7      11580.49      11125.55       312.21 o                         
   8   4   7       1225.48       1299.46        41.66 o                         
   9   4   7       2288.73       2347.78        85.74 o                         
  10   4   7       4698.44       4723.44       181.78 o                         
  11   4   7        320.08        322.35        23.90 o                         
  12   4   7       2301.71       2347.25        85.65 o                         
  13   4   7        292.69        312.56        27.34 o                         
  14   4   7       1919.97       1983.47        83.55 o                         
  15   4   7       2242.84       2249.95       101.72 o                         
 -15   5   7       3087.91       3175.91       360.19 o                         
 -14   5   7       3694.93       3352.51       169.56 o                         
 -13   5   7       1056.61       1112.66        68.60 o                         
 -12   5   7       4044.09       4107.74       182.74 o                         
 -11   5   7         33.17         25.85        12.12 o                         
 -10   5   7       8543.01       9096.50       226.29 o                         
  -9   5   7         67.76        110.90        14.10 o                         
  -8   5   7        192.25        165.78        16.12 o                         
  -7   5   7       1736.54       2025.87        66.80 o                         
  -6   5   7       5259.22       5546.41       214.16 o                         
  -5   5   7       3022.59       2963.60        92.92 o                         
  -4   5   7      16498.12      17270.46       427.80 o                         
  -3   5   7      11513.99      11209.25       605.33 o                         
  -2   5   7       5802.96       5384.36       189.93 o                         
  -1   5   7      11112.27      10077.61       480.14 o                         
   0   5   7       7105.74       6529.30       291.90 o                         
   1   5   7       4631.25       4559.88       151.65 o                         
   2   5   7          7.28         25.41         6.87 o                         
   3   5   7       1483.79       1857.39       186.23 o                         
   4   5   7       3743.89       4186.10       180.32 o                         
   5   5   7       2680.82       2520.32        95.48 o                         
   6   5   7      11148.84      11007.04       365.58 o                         
   7   5   7       1721.07       1551.34        55.53 o                         
   8   5   7       9067.47       9091.52       487.47 o                         
   9   5   7       4819.62       4856.28       204.18 o                         
  10   5   7       1504.19       1381.00        50.48 o                         
  11   5   7        261.47        288.03        25.45 o                         
  12   5   7        108.94        162.47        26.01 o                         
  13   5   7        422.07        413.91        38.49 o                         
  14   5   7        870.87        735.88        64.58 o                         
  15   5   7         47.67         41.25        17.70 o                         
 -15   6   7        272.27        175.24        56.89 o                         
 -14   6   7         64.08         51.82        12.72 o                         
 -13   6   7          6.64         18.40        11.76 o                         
 -12   6   7        317.95        311.74        29.38 o                         
 -11   6   7       2574.07       2813.70       116.05 o                         
 -10   6   7        895.08        893.19        37.74 o                         
  -9   6   7       1436.34       1474.52        51.89 o                         
  -8   6   7       1649.16       1803.99        75.81 o                         
  -7   6   7       2982.12       3315.28       233.48 o                         
  -6   6   7        609.38        713.69        32.45 o                         
  -5   6   7        739.20        783.06        33.62 o                         
  -4   6   7        978.89       1191.65        59.78 o                         
  -3   6   7       2194.85       2860.31       117.83 o                         
  -2   6   7       4115.70       4205.93       174.07 o                         
  -1   6   7          2.89          9.78         5.38 o                         
   0   6   7       4859.95       4605.76       148.64 o                         
   1   6   7         37.30         22.49         8.09 o                         
   2   6   7       1286.90       1144.96        56.18 o                         
   3   6   7       6777.25       7792.84      1009.67 o                         
   4   6   7       1644.39       2152.30       236.45 o                         
   5   6   7        457.02        480.42        19.61 o                         
   6   6   7        368.22        359.04        14.67 o                         
   7   6   7        291.67        260.39        13.65 o                         
   8   6   7        120.85        110.47        11.80 o                         
   9   6   7         26.35         19.54         8.30 o                         
  10   6   7       4562.87       4537.03       122.10 o                         
  11   6   7        497.89        542.96        35.08 o                         
  12   6   7        171.17        160.40        22.98 o                         
  13   6   7        393.39        339.66        34.74 o                         
  14   6   7          0.07          7.89        11.06 o                         
 -15   7   7       1356.74       1129.74       138.84 o                         
 -14   7   7       4602.75       4023.85       174.94 o                         
 -13   7   7       5853.61       5552.57       170.81 o                         
 -12   7   7       3746.19       3689.30       137.10 o                         
 -11   7   7       1060.49        885.13        51.98 o                         
 -10   7   7       3602.70       3639.81       138.15 o                         
  -9   7   7        658.57        772.39        35.56 o                         
  -8   7   7       1575.79       1674.93       124.52 o                         
  -7   7   7       1471.95       1472.41       116.39 o                         
  -6   7   7       1789.52       1850.81        89.53 o                         
  -5   7   7       7888.54       8424.97       285.77 o                         
  -4   7   7      11620.76      11653.21       349.48 o                         
  -3   7   7      19146.97      17469.64      1225.13 o                         
  -2   7   7       5528.58       5028.73       219.42 o                         
  -1   7   7       8136.99       7731.60       222.49 o                         
   0   7   7       4210.41       4174.69       239.49 o                         
   1   7   7        207.19        168.47        21.46 o                         
   2   7   7       1295.94       1175.42        58.72 o                         
   3   7   7       1066.66        993.44        51.96 o                         
   4   7   7        564.62        607.85        26.18 o                         
   5   7   7        158.46        170.84         8.89 o                         
   6   7   7         69.55         82.42         6.67 o                         
   7   7   7        742.11        745.08        34.33 o                         
   8   7   7       3854.31       3853.44       144.06 o                         
   9   7   7       2056.91       1972.05       107.36 o                         
  10   7   7       4396.52       4190.12       165.92 o                         
  11   7   7       3933.61       4077.86       146.33 o                         
  12   7   7       2798.73       2887.49       104.73 o                         
  13   7   7       1111.64       1189.69        69.25 o                         
  14   7   7       1784.86       1772.98        86.44 o                         
 -15   8   7        230.30        190.60        40.03 o                         
 -14   8   7       1353.72        988.20        86.94 o                         
 -13   8   7         83.92         94.98        14.74 o                         
 -12   8   7        763.69        785.36        43.15 o                         
 -11   8   7       2467.89       2632.30        96.86 o                         
 -10   8   7       6164.54       6321.74       216.14 o                         
  -9   8   7        195.56        188.81        16.19 o                         
  -8   8   7       1519.34       1684.61        58.80 o                         
  -7   8   7       1739.81       1975.35        80.15 o                         
  -6   8   7        375.18        397.73        25.14 o                         
  -5   8   7         70.21         55.07        11.38 o                         
  -4   8   7         56.87         58.09        10.68 o                         
  -3   8   7       2827.89       2841.20       166.77 o                         
  -2   8   7       4142.40       4124.77       130.52 o                         
  -1   8   7       1352.90       1167.33        93.29 o                         
   0   8   7       2549.72       2715.35       117.90 o                         
   1   8   7        668.11        736.70        95.68 o                         
   2   8   7          2.51         19.33         5.72 o                         
   3   8   7         57.31         59.42        10.86 o                         
   4   8   7       1048.32       1207.92        59.60 o                         
   5   8   7         79.57         74.52         6.06 o                         
   6   8   7        220.34        234.18        11.04 o                         
   7   8   7        459.64        419.30        19.35 o                         
   8   8   7         98.75         72.41         9.25 o                         
   9   8   7       1504.33       1551.92        71.71 o                         
  10   8   7        565.82        539.24        39.30 o                         
  11   8   7        147.00        146.81        19.80 o                         
  12   8   7         11.60         21.67        11.89 o                         
  13   8   7         38.88         28.89        13.18 o                         
  14   8   7         19.69         36.06        12.43 o                         
 -14   9   7        308.82        268.75        22.23 o                         
 -13   9   7       1306.14       1308.09        87.86 o                         
 -12   9   7       1141.70       1191.87        61.26 o                         
 -11   9   7       1319.92       1416.25        70.81 o                         
 -10   9   7        860.92        838.51        45.12 o                         
  -9   9   7        113.49        137.99        17.89 o                         
  -8   9   7         46.07         85.89        12.90 o                         
  -7   9   7         98.70         96.16        12.53 o                         
  -6   9   7       1640.96       1899.06        70.59 o                         
  -5   9   7        558.38        604.63        34.20 o                         
  -4   9   7       2218.63       2143.11       142.81 o                         
  -3   9   7         67.19         80.08        11.89 o                         
  -2   9   7       5399.02       5557.29       205.75 o                         
  -1   9   7        476.89        421.85        24.01 o                         
   0   9   7        577.63        531.30        40.24 o                         
   1   9   7        363.94        387.84        35.76 o                         
   2   9   7         78.50        106.99        14.15 o                         
   3   9   7       3169.15       3579.94       148.43 o                         
   4   9   7         28.18         46.96         6.74 o                         
   5   9   7         31.16         37.38         5.85 o                         
   6   9   7         90.52        105.54         8.87 o                         
   7   9   7        664.80        595.63        21.74 o                         
   8   9   7        293.90        316.11        22.23 o                         
   9   9   7       1475.83       1459.46        74.46 o                         
  10   9   7         50.68         44.16        13.35 o                         
  11   9   7       1250.82       1280.85        54.73 o                         
  12   9   7       1239.99       1342.57        65.90 o                         
  13   9   7       1837.03       2018.96        84.00 o                         
  14   9   7        623.21        676.27        53.71 o                         
 -14  10   7         13.36          7.22         6.55 o                         
 -13  10   7         46.43         41.34        10.94 o                         
 -12  10   7          1.28          9.76        10.02 o                         
 -11  10   7        594.48        567.54        40.03 o                         
 -10  10   7        949.79       1068.29        58.46 o                         
  -9  10   7       4038.49       4017.88       167.00 o                         
  -8  10   7       1302.81       1429.38        59.93 o                         
  -7  10   7       1930.66       2201.62       110.56 o                         
  -6  10   7       1437.62       1585.76        75.93 o                         
  -5  10   7       2065.16       1950.51       104.35 o                         
  -4  10   7        198.65        213.49        20.37 o                         
  -3  10   7        113.70        124.58        12.76 o                         
  -2  10   7        263.87        291.06        22.83 o                         
  -1  10   7       2201.99       2132.67        72.70 o                         
   0  10   7       1619.40       1422.45        86.11 o                         
   1  10   7        308.85        246.75        17.10 o                         
   2  10   7       3186.51       2996.54       185.29 o                         
   3  10   7        981.34        952.90        35.65 o                         
   4  10   7       1665.60       2002.80       158.96 o                         
   5  10   7       1124.47       1206.39       114.47 o                         
   6  10   7        634.07        602.20        28.20 o                         
   7  10   7         59.07         66.78         8.64 o                         
   8  10   7         57.02         48.71         9.04 o                         
   9  10   7        963.40        850.66        49.47 o                         
  10  10   7        173.83        191.52        23.75 o                         
  11  10   7       2259.76       2245.73        91.68 o                         
  12  10   7        112.42        119.18        19.31 o                         
  13  10   7        814.55        883.45        55.04 o                         
 -13  11   7       1016.96        815.84        85.99 o                         
 -12  11   7        290.92        302.74        25.97 o                         
 -11  11   7          7.47          0.75         9.27 o                         
 -10  11   7        306.95        328.34        29.55 o                         
  -9  11   7        301.01        249.73        25.82 o                         
  -8  11   7        650.21        705.21        62.76 o                         
  -7  11   7         34.43         37.60        11.54 o                         
  -6  11   7          7.14          8.89         9.68 o                         
  -5  11   7       1716.29       1539.55       141.53 o                         
  -4  11   7        307.29        279.62        29.33 o                         
  -3  11   7        477.99        464.03        38.50 o                         
  -2  11   7       1200.36       1144.03        57.92 o                         
  -1  11   7       1637.77       1604.09        91.51 o                         
   0  11   7          3.06         11.45         6.83 o                         
   1  11   7         40.51         78.97        12.81 o                         
   2  11   7         75.82         70.98        12.04 o                         
   3  11   7       2055.11       2072.01       168.38 o                         
   4  11   7         65.17         48.21        10.16 o                         
   5  11   7        756.54        821.19        76.89 o                         
   6  11   7        203.49        177.64        14.63 o                         
   7  11   7        759.97        784.39        40.06 o                         
   8  11   7         22.72         27.81         8.40 o                         
   9  11   7         61.78         71.45        13.20 o                         
  10  11   7         67.17         41.59        13.98 o                         
  11  11   7        185.08        235.80        28.18 o                         
  12  11   7        103.12        104.03        20.16 o                         
  13  11   7        115.12        108.92        21.26 o                         
 -13  12   7         67.05         47.78        10.99 o                         
 -12  12   7        167.14        164.02        17.65 o                         
 -11  12   7         11.45         15.01         9.66 o                         
 -10  12   7          3.25          7.25        12.99 o                         
  -9  12   7          1.87          1.85        12.15 o                         
  -8  12   7        836.73        810.97        67.71 o                         
  -7  12   7       2911.32       3116.25       382.12 o                         
  -6  12   7         77.89         76.59        17.36 o                         
  -5  12   7       3646.09       3573.92       247.30 o                         
  -4  12   7          6.15          8.63         6.73 o                         
  -3  12   7         11.84         17.75         6.72 o                         
  -2  12   7        356.92        283.10        18.98 o                         
  -1  12   7         44.05         48.84         9.86 o                         
   0  12   7       1082.22       1068.99        45.05 o                         
   1  12   7       2152.74       2249.10        77.67 o                         
   2  12   7         88.60         69.81        10.17 o                         
   3  12   7       1755.87       1498.37        75.98 o                         
   4  12   7       3870.75       4049.90       381.31 o                         
   5  12   7       1359.73       1353.43       147.91 o                         
   6  12   7       3539.81       3638.96       118.46 o                         
   7  12   7        616.49        676.74        36.85 o                         
   8  12   7        333.73        369.50        26.64 o                         
   9  12   7       1224.02       1315.92        48.43 o                         
  10  12   7         67.76         86.88        16.81 o                         
  11  12   7       2684.89       3074.01       125.91 o                         
  12  12   7        349.31        446.80        36.77 o                         
 -12  13   7       3203.45       3225.60       191.61 o                         
 -11  13   7       1060.58       1011.21       117.44 o                         
 -10  13   7        339.05        338.00        30.89 o                         
  -9  13   7        245.68        317.35        31.07 o                         
  -8  13   7         32.21         47.15        18.44 o                         
  -7  13   7        262.25        220.69        46.33 o                         
  -6  13   7       4156.53       4308.60      1161.04 o                         
  -5  13   7       3096.12       2998.73       131.28 o                         
  -4  13   7       2382.55       2368.60       134.08 o                         
  -3  13   7       3103.70       3087.96       175.06 o                         
  -2  13   7        901.53        834.85        73.34 o                         
  -1  13   7        179.32        169.29        18.14 o                         
   0  13   7        195.99        205.65        17.61 o                         
   1  13   7        187.08        243.03        19.72 o                         
   2  13   7        875.52        859.80        36.33 o                         
   3  13   7        110.51        131.90        14.43 o                         
   4  13   7        298.19        339.42        37.90 o                         
   5  13   7        802.96        748.60        53.76 o                         
   6  13   7        433.75        475.78        30.00 o                         
   7  13   7        560.76        585.21        34.99 o                         
   8  13   7        514.10        525.90        29.04 o                         
   9  13   7         55.54         83.30        12.28 o                         
  10  13   7        287.43        287.48        29.62 o                         
  11  13   7       3584.62       4216.07       188.58 o                         
  12  13   7          0.77          2.10         9.65 o                         
 -12  14   7         57.18         32.96         9.48 o                         
 -11  14   7         25.92         32.90        10.84 o                         
 -10  14   7          0.16          5.55         9.15 o                         
  -9  14   7       1138.70       1216.68        84.85 o                         
  -8  14   7        852.58        883.42       106.58 o                         
  -7  14   7        576.02        566.95        59.54 o                         
  -6  14   7        101.48         86.96        20.30 o                         
  -5  14   7        716.04        681.50        46.23 o                         
  -4  14   7          1.95          7.15         9.59 o                         
  -3  14   7        452.86        419.47        33.19 o                         
  -2  14   7        519.16        520.62        38.49 o                         
  -1  14   7        323.88        297.79        28.07 o                         
   0  14   7        408.54        444.93        30.62 o                         
   1  14   7         22.57         24.51         9.50 o                         
   2  14   7         53.25         53.04        11.20 o                         
   3  14   7        186.18        209.77        20.12 o                         
   4  14   7        706.18        732.57        55.89 o                         
   5  14   7        210.64        203.11        21.46 o                         
   6  14   7        192.66        207.82        21.75 o                         
   7  14   7        792.67        842.34        40.44 o                         
   8  14   7        124.69        144.55        14.95 o                         
   9  14   7         68.60         69.32        12.90 o                         
  10  14   7       1389.96       1593.22        82.25 o                         
  11  14   7         74.97        112.29        25.82 o                         
 -11  15   7         67.45         95.61        18.52 o                         
 -10  15   7         40.98         26.45        11.74 o                         
  -9  15   7         19.11         17.05        14.44 o                         
  -8  15   7          6.70         28.07        15.76 o                         
  -7  15   7         65.19        111.56        21.36 o                         
  -6  15   7       4015.56       3980.80       184.24 o                         
  -5  15   7       1856.75       1823.49        87.04 o                         
  -4  15   7       1563.59       1634.97       111.23 o                         
  -3  15   7       2084.34       2093.22       122.42 o                         
  -2  15   7        722.63        912.35        74.77 o                         
  -1  15   7        260.70        299.34        33.16 o                         
   0  15   7         11.25         16.41         8.63 o                         
   1  15   7        116.52        167.02        19.55 o                         
   2  15   7        107.81        122.39        17.00 o                         
   3  15   7        801.10        857.15        72.98 o                         
   4  15   7        429.61        478.35        33.90 o                         
   5  15   7         88.95        132.11        20.89 o                         
   6  15   7        494.88        553.49        35.67 o                         
   7  15   7        355.80        436.53        26.42 o                         
   8  15   7        193.59        192.11        17.95 o                         
   9  15   7        101.38        142.92        20.79 o                         
  10  15   7          3.91         25.92        10.43 o                         
 -10  16   7        805.59        804.22       100.95 o                         
  -9  16   7       1184.88       1043.00        65.76 o                         
  -8  16   7       1154.68       1128.99        72.33 o                         
  -7  16   7        269.24        234.51        29.45 o                         
  -6  16   7        877.54        802.24        59.14 o                         
  -5  16   7        901.03        880.23        54.26 o                         
  -4  16   7        353.91        342.94        32.19 o                         
  -3  16   7         10.05         14.27        11.11 o                         
  -2  16   7        256.70        299.91        38.71 o                         
  -1  16   7        113.14        104.94        16.28 o                         
   0  16   7        777.15        690.32        42.14 o                         
   1  16   7          8.32         17.73         9.88 o                         
   2  16   7       2340.21       2456.23        88.52 o                         
   3  16   7       2012.24       2218.66       102.32 o                         
   4  16   7       3396.65       3801.25       159.36 o                         
   5  16   7       4288.12       5172.79       256.09 o                         
   6  16   7       1971.80       2236.37       113.67 o                         
   7  16   7       2811.19       3381.15       163.26 o                         
   8  16   7       1088.87       1261.34        79.26 o                         
   9  16   7       1333.87       1500.52        76.11 o                         
  10  16   7          1.18        -19.81        53.37 o                         
  -9  17   7        109.52        113.56        23.40 o                         
  -8  17   7        332.72        303.31        31.45 o                         
  -7  17   7        119.05        113.01        21.87 o                         
  -6  17   7          0.16          4.99        10.57 o                         
  -5  17   7        116.77        109.10        17.52 o                         
  -4  17   7        260.79        251.02        26.51 o                         
  -3  17   7          0.03          6.19        11.40 o                         
  -2  17   7        501.08        619.98        46.64 o                         
  -1  17   7        369.70        337.78        27.33 o                         
   0  17   7        102.91        135.63        17.85 o                         
   1  17   7        520.29        488.41        28.68 o                         
   2  17   7        259.45        340.56        24.01 o                         
   3  17   7        279.48        306.74        29.55 o                         
   4  17   7         99.60        106.15        16.05 o                         
   5  17   7        596.00        697.98        42.84 o                         
   6  17   7        191.05        267.65        24.83 o                         
   7  17   7        328.07        333.48        33.75 o                         
   8  17   7        687.18        794.03        78.46 o                         
  -8  18   7        204.94        205.18        23.35 o                         
  -7  18   7        739.51        674.29        42.09 o                         
  -6  18   7        934.88        768.78        55.16 o                         
  -5  18   7       1114.20       1216.07        76.34 o                         
  -4  18   7       2240.12       2387.58       126.66 o                         
  -3  18   7        189.60        175.56        25.44 o                         
  -2  18   7        114.14        174.00        23.82 o                         
  -1  18   7         63.25         69.44        12.31 o                         
   0  18   7       1236.58       1439.25        56.28 o                         
   1  18   7        691.27        807.37        49.98 o                         
   2  18   7        953.02       1121.22        52.68 o                         
   3  18   7       3547.70       4141.92       154.30 o                         
   4  18   7       3106.13       3622.66       140.07 o                         
   5  18   7       1823.54       2184.52        94.45 o                         
   6  18   7        899.10       1095.21        52.63 o                         
   7  18   7         51.46         76.82        10.75 o                         
  -7  19   7        631.61        659.12        44.67 o                         
  -6  19   7         11.61         14.02         8.04 o                         
  -5  19   7         13.61          8.12        10.64 o                         
  -4  19   7        141.54        151.39        18.59 o                         
  -3  19   7          6.49         20.19         9.13 o                         
  -2  19   7         93.23        121.06        16.41 o                         
  -1  19   7       1668.29       1947.42        75.86 o                         
   0  19   7       2328.26       2556.57        92.26 o                         
   1  19   7       2959.97       3026.55       132.88 o                         
   2  19   7         16.11         39.24         9.52 o                         
   3  19   7        873.96       1017.29        60.57 o                         
   4  19   7        231.44        240.35        25.26 o                         
   5  19   7         88.02         97.01        19.54 o                         
   6  19   7        264.57        291.16        39.82 o                         
  -5  20   7          7.98         14.31         8.63 o                         
  -4  20   7        407.26        407.78        28.04 o                         
  -3  20   7          9.21         19.33         7.43 o                         
  -2  20   7        543.24        568.43        36.02 o                         
  -1  20   7        755.62        861.65        48.77 o                         
   0  20   7         70.67         89.93        14.58 o                         
   1  20   7         49.11         45.44         9.31 o                         
   2  20   7       1550.64       1765.71        68.55 o                         
   3  20   7        303.38        476.66        30.11 o                         
   4  20   7        906.68       1039.77        52.60 o                         
  -1  21   7       1398.05       1473.66       115.10 o                         
   0  21   7       1720.74       1959.10       144.57 o                         
 -16   0   8       1831.12       2015.29       125.49 o                         
 -15   0   8       2374.94       2472.46       101.71 o                         
 -14   0   8         89.55        116.34        26.92 o                         
 -13   0   8       1067.19       1121.09       162.33 o                         
 -12   0   8       2787.81       3395.86       551.74 o                         
 -11   0   8       3859.87       4293.16       236.03 o                         
 -10   0   8        118.78        126.86        18.53 o                         
  -9   0   8       4794.32       5899.54       182.94 o                         
  -8   0   8       8756.19      10558.36       335.41 o                         
  -7   0   8      14639.06      17280.69       470.36 o                         
  -6   0   8      20882.39      25041.69       864.35 o                         
  -5   0   8      20421.56      24821.64       981.49 o                         
  -4   0   8         12.97         29.94        13.11 o                         
  -3   0   8      11675.48       7997.52      1506.08 o                         
  -2   0   8       2744.85       3163.53       387.25 o                         
  -1   0   8       1796.47       1724.32       173.26 o                         
   0   0   8       3548.21       3132.05       125.13 o                         
   1   0   8      18471.34      16766.31       650.46 o                         
   2   0   8      55009.82      47718.47      3975.75 o                         
   3   0   8      35533.42      32163.53      1305.53 o                         
   4   0   8      45984.73      44154.68      1755.29 o                         
   5   0   8      21361.90      20763.60       783.57 o                         
   6   0   8        571.43        861.89        63.94 o                         
   7   0   8      10206.01      11414.13       633.61 o                         
   8   0   8        121.69        172.97        22.64 o                         
   9   0   8       7848.41       7830.33       274.08 o                         
  10   0   8       6595.78       5687.92       359.81 o                         
  11   0   8       9900.41       8454.46       505.65 o                         
  12   0   8       5415.12       6078.19       415.04 o                         
  13   0   8       1472.26       1617.68       111.04 o                         
  14   0   8       1490.28       1726.78       149.81 o                         
  15   0   8       3403.51       3933.75       271.94 o                         
 -16   1   8        118.81         98.00        12.02 o                         
 -15   1   8         79.79         77.15        11.95 o                         
 -14   1   8         13.57         18.77        13.32 o                         
 -13   1   8         45.03         55.16        15.76 o                         
 -12   1   8        927.82        983.64       107.99 o                         
 -11   1   8       1660.39       1926.47       124.10 o                         
 -10   1   8       7663.72       8465.34       179.11 o                         
  -9   1   8        820.34       1037.24        36.90 o                         
  -8   1   8       1054.74       1184.41        50.39 o                         
  -7   1   8         23.75         31.78         7.12 o                         
  -6   1   8       1003.92       1318.76        54.89 o                         
  -5   1   8       2166.79       2518.60       207.88 o                         
  -4   1   8        772.53        765.43        78.64 o                         
  -3   1   8       6675.24       7116.95       732.93 o                         
  -2   1   8          8.16         18.99         9.41 o                         
  -1   1   8          3.42         13.14         6.77 o                         
   0   1   8        339.67        369.06        35.61 o                         
   1   1   8       2832.72       2716.03       117.32 o                         
   2   1   8         79.20         53.51        28.51 o                         
   3   1   8       6728.73       6683.79       193.44 o                         
   4   1   8       2355.22       2319.74        75.18 o                         
   5   1   8        276.79        247.14        22.38 o                         
   6   1   8       5369.54       6075.31       221.41 o                         
   7   1   8       1802.65       1868.21        39.98 o                         
   8   1   8         70.92         77.57         8.87 o                         
   9   1   8       5841.13       6088.08       138.05 o                         
  10   1   8        827.39        840.29        40.31 o                         
  11   1   8       1034.40       1075.51        75.41 o                         
  12   1   8         15.95         18.94        11.94 o                         
  13   1   8        382.36        386.27        32.71 o                         
  14   1   8          0.09         14.60        12.79 o                         
  15   1   8        403.69        407.76        40.40 o                         
 -15   2   8        141.89        159.46        21.55 o                         
 -14   2   8         21.12         38.32        12.10 o                         
 -13   2   8       1365.21       1580.77        87.97 o                         
 -12   2   8        546.10        631.92        46.66 o                         
 -11   2   8       8970.05       9982.60       480.62 o                         
 -10   2   8       2864.41       3353.10        94.79 o                         
  -9   2   8       1378.32       1627.08        63.99 o                         
  -8   2   8       3200.59       3872.92       108.03 o                         
  -7   2   8       7834.57       9571.59       226.05 o                         
  -6   2   8       6274.74       7615.17       172.04 o                         
  -5   2   8       6544.06       7346.51       343.83 o                         
  -4   2   8       2416.84       2741.31       269.35 o                         
  -3   2   8       6147.31       5814.44       608.27 o                         
  -2   2   8        621.70        562.19        64.35 o                         
  -1   2   8       2490.40       2394.75       106.50 o                         
   0   2   8       6752.85       7010.04       298.63 o                         
   1   2   8       2421.66       2266.70        86.41 o                         
   2   2   8      10518.90      10187.12       489.59 o                         
   3   2   8      36050.34      35709.30      1850.04 o                         
   4   2   8       7330.67       7645.14       202.06 o                         
   5   2   8        622.93        570.95        24.15 o                         
   6   2   8       1170.54       1310.77        32.77 o                         
   7   2   8        243.04        229.45        10.15 o                         
   8   2   8        456.97        401.50        17.58 o                         
   9   2   8        272.41        297.48        17.19 o                         
  10   2   8       5759.00       5733.62       151.53 o                         
  11   2   8       3090.90       3103.52       142.82 o                         
  12   2   8       3939.69       4252.22       137.40 o                         
  13   2   8       4358.73       4554.34       147.00 o                         
  14   2   8       1115.65       1133.03        51.46 o                         
  15   2   8        679.56        591.87        39.58 o                         
 -15   3   8          7.83         10.67         8.83 o                         
 -14   3   8       2452.41       2652.10        84.64 o                         
 -13   3   8       1550.31       1659.88       136.85 o                         
 -12   3   8        119.48        125.51        19.06 o                         
 -11   3   8       2418.44       2445.67       122.87 o                         
 -10   3   8         72.35         92.95        13.07 o                         
  -9   3   8       4998.71       5682.73       142.63 o                         
  -8   3   8         11.53          6.73         6.66 o                         
  -7   3   8        853.00       1013.68        38.79 o                         
  -6   3   8       2457.71       2804.46        67.49 o                         
  -5   3   8       4962.84       5591.97       230.37 o                         
  -4   3   8        662.69        518.45        31.77 o                         
  -3   3   8       4127.51       4185.77       259.89 o                         
  -2   3   8       3041.88       2833.39       145.88 o                         
  -1   3   8        680.10        703.16        41.01 o                         
   0   3   8       4087.75       4318.06       279.59 o                         
   1   3   8       2526.93       2466.11       124.29 o                         
   2   3   8       1146.12       1071.56        61.87 o                         
   3   3   8       1164.23       1390.08        79.82 o                         
   4   3   8       1698.74       1809.77        69.45 o                         
   5   3   8          2.29         19.14         3.37 o                         
   6   3   8        760.10        788.75        20.52 o                         
   7   3   8          1.56          7.91         4.07 o                         
   8   3   8       1635.55       1626.26        55.71 o                         
   9   3   8        255.03        303.33        17.21 o                         
  10   3   8      25753.41      25873.08       826.65 o                         
  11   3   8        371.06        363.29        25.48 o                         
  12   3   8         76.37         72.24        14.93 o                         
  13   3   8        464.90        528.18        40.38 o                         
  14   3   8          4.71         11.30        10.66 o                         
  15   3   8         82.30         65.86        17.76 o                         
 -15   4   8          1.08          1.24         9.68 o                         
 -14   4   8         63.34         61.87        14.38 o                         
 -13   4   8       1271.02       1193.64        74.12 o                         
 -12   4   8       5228.06       4928.58       299.17 o                         
 -11   4   8       1442.94       1563.87        87.10 o                         
 -10   4   8         36.09         63.09        11.42 o                         
  -9   4   8         16.80         19.09         7.80 o                         
  -8   4   8        563.97        648.65        29.76 o                         
  -7   4   8        341.20        406.15        24.97 o                         
  -6   4   8       1645.27       1954.41        84.46 o                         
  -5   4   8          8.22         27.42         7.22 o                         
  -4   4   8       7048.62       7420.86       578.21 o                         
  -3   4   8       3202.02       2874.89       181.55 o                         
  -2   4   8       9349.74       9353.39       704.42 o                         
  -1   4   8        609.00        728.84        70.74 o                         
   0   4   8        325.30        290.98        25.74 o                         
   1   4   8       4497.29       5222.77       376.81 o                         
   2   4   8        229.84        419.78        34.98 o                         
   3   4   8       1966.09       2444.60        99.11 o                         
   4   4   8        812.37       1030.84        40.37 o                         
   5   4   8       2811.38       2926.69        69.17 o                         
   6   4   8        262.77        261.06        12.90 o                         
   7   4   8        600.51        623.63        18.36 o                         
   8   4   8       2048.97       2111.01        73.30 o                         
   9   4   8        832.95        913.77        46.84 o                         
  10   4   8          5.11         24.99         9.00 o                         
  11   4   8         13.01         26.72        10.20 o                         
  12   4   8         16.20         18.00         9.99 o                         
  13   4   8          4.48          6.97        12.08 o                         
  14   4   8        258.18        221.45        26.68 o                         
 -15   5   8        614.29        500.55        47.46 o                         
 -14   5   8       2788.10       2639.83       194.17 o                         
 -13   5   8       1922.74       1610.84       107.17 o                         
 -12   5   8       4649.97       4247.59       243.00 o                         
 -11   5   8          2.34         14.30        12.58 o                         
 -10   5   8        632.67        759.97        66.78 o                         
  -9   5   8        776.70        775.33        43.65 o                         
  -8   5   8        411.40        473.39        27.04 o                         
  -7   5   8        226.09        283.63        22.71 o                         
  -6   5   8       5737.62       6299.19       240.54 o                         
  -5   5   8       8454.23       8706.65       300.29 o                         
  -4   5   8       7011.89       7732.96       259.93 o                         
  -3   5   8        609.60        669.20        48.22 o                         
  -2   5   8        410.33        521.60        45.04 o                         
  -1   5   8       1216.40       1208.65        73.20 o                         
   0   5   8          6.72          9.03         6.24 o                         
   1   5   8        275.01        199.34        19.50 o                         
   2   5   8          4.23         19.73         9.18 o                         
   3   5   8         43.36         47.63        12.01 o                         
   4   5   8        832.18        747.80        28.50 o                         
   5   5   8         29.89         30.86         4.34 o                         
   6   5   8          4.47         11.72         4.28 o                         
   7   5   8        261.24        276.53        13.79 o                         
   8   5   8         85.69         74.45         9.29 o                         
   9   5   8       1989.36       1976.33        70.19 o                         
  10   5   8       4728.77       4620.05       121.65 o                         
  11   5   8       3422.60       3401.10       139.87 o                         
  12   5   8       2324.95       2157.01       142.88 o                         
  13   5   8        994.22        947.12        55.73 o                         
  14   5   8       1258.19       1103.66       122.79 o                         
 -15   6   8        495.66        353.29        33.84 o                         
 -14   6   8        123.62        117.77        14.93 o                         
 -13   6   8          7.76          5.94        10.19 o                         
 -12   6   8        719.71        715.14        68.77 o                         
 -11   6   8          6.22         19.39        12.08 o                         
 -10   6   8         50.30         88.42        20.68 o                         
  -9   6   8        631.28        581.70        36.97 o                         
  -8   6   8       2099.18       2418.86       136.21 o                         
  -7   6   8       5938.45       6446.89       358.64 o                         
  -6   6   8        814.62        994.08        60.39 o                         
  -5   6   8       2758.65       2913.93       112.96 o                         
  -4   6   8       2834.09       2886.06       125.67 o                         
  -3   6   8       2913.98       3037.35       127.19 o                         
  -2   6   8        879.08        849.28        88.51 o                         
  -1   6   8          5.34         13.81         6.08 o                         
   0   6   8       6317.29       6155.86       286.24 o                         
   1   6   8       8834.85       9694.03       365.47 o                         
   2   6   8          9.17         33.22         8.60 o                         
   3   6   8       3909.49       3852.65       151.03 o                         
   4   6   8       3925.19       3913.88       139.61 o                         
   5   6   8       2400.09       2239.44        72.35 o                         
   6   6   8       5126.45       5318.06       125.65 o                         
   7   6   8        134.40        166.29        11.09 o                         
   8   6   8       1885.22       1899.80        62.71 o                         
   9   6   8       5023.35       4914.94       184.75 o                         
  10   6   8       5349.79       5149.14       169.35 o                         
  11   6   8         33.70         45.96        12.21 o                         
  12   6   8        144.40        158.78        23.84 o                         
  13   6   8        557.41        603.28        46.23 o                         
  14   6   8        289.10        284.15        28.49 o                         
 -15   7   8          0.69          8.87         9.19 o                         
 -14   7   8        428.20        428.23        31.76 o                         
 -13   7   8        730.17        667.28        36.60 o                         
 -12   7   8        258.60        270.95        26.19 o                         
 -11   7   8       1203.07       1139.21        59.89 o                         
 -10   7   8       1332.42       1457.37        70.88 o                         
  -9   7   8        396.42        399.61        24.62 o                         
  -8   7   8        269.08        251.96        20.66 o                         
  -7   7   8          5.54          4.93         7.48 o                         
  -6   7   8        486.13        505.35        28.36 o                         
  -5   7   8         53.35         52.46         9.25 o                         
  -4   7   8       3303.67       3605.14       202.26 o                         
  -3   7   8         58.70         53.80         9.77 o                         
  -2   7   8       2466.01       2462.33       157.86 o                         
  -1   7   8       1595.55       1570.40        66.98 o                         
   0   7   8       1444.61       1564.03        67.29 o                         
   1   7   8         83.80        114.59        19.81 o                         
   2   7   8        263.21        324.91        15.05 o                         
   3   7   8        420.67        440.69        17.68 o                         
   4   7   8        174.30        230.69        10.10 o                         
   5   7   8       3905.51       4210.40       128.37 o                         
   6   7   8         16.68         35.17         5.34 o                         
   7   7   8        252.99        289.48        13.55 o                         
   8   7   8        438.40        458.99        25.66 o                         
   9   7   8         31.87         22.11         9.27 o                         
  10   7   8        168.37        184.39        17.30 o                         
  11   7   8        586.61        593.04        44.65 o                         
  12   7   8        211.70        208.87        23.82 o                         
  13   7   8        786.62        889.19        56.58 o                         
  14   7   8        764.78        741.07        47.28 o                         
 -14   8   8        510.72        410.35        30.67 o                         
 -13   8   8        328.14        296.25        25.58 o                         
 -12   8   8         11.44          7.54         8.44 o                         
 -11   8   8       1206.47       1203.56        55.92 o                         
 -10   8   8       3499.64       3587.06       135.21 o                         
  -9   8   8       3461.15       3876.99       143.95 o                         
  -8   8   8       2542.19       2944.94        76.54 o                         
  -7   8   8          0.72         22.01         8.88 o                         
  -6   8   8         66.96        104.72        13.94 o                         
  -5   8   8         90.80        119.90        14.82 o                         
  -4   8   8       1524.63       1830.80       127.95 o                         
  -3   8   8        127.55        128.53        15.41 o                         
  -2   8   8       2295.96       2221.82        76.51 o                         
  -1   8   8       4570.28       4288.91       132.12 o                         
   0   8   8       5994.75       6421.42       465.88 o                         
   1   8   8       1513.43       1352.41        48.23 o                         
   2   8   8       1668.45       1551.43        53.81 o                         
   3   8   8        469.85        536.84        18.20 o                         
   4   8   8       1338.44       1307.16        46.30 o                         
   5   8   8       4767.34       4918.83       163.01 o                         
   6   8   8        436.43        417.14        15.95 o                         
   7   8   8         23.69         28.24         5.93 o                         
   8   8   8       1552.05       1583.91        59.23 o                         
   9   8   8        640.50        692.69        32.15 o                         
  10   8   8       1293.20       1353.15        71.16 o                         
  11   8   8        203.86        171.59        22.16 o                         
  12   8   8        669.39        692.29        44.48 o                         
  13   8   8        522.84        575.31        42.91 o                         
  14   8   8       1794.53       1924.43       109.41 o                         
 -14   9   8         11.67          8.58         6.88 o                         
 -13   9   8        125.04        108.72        15.60 o                         
 -12   9   8        667.80        628.17        38.09 o                         
 -11   9   8       1146.71       1298.61        57.65 o                         
 -10   9   8         72.14         82.57        19.02 o                         
  -9   9   8        942.96        950.73        52.49 o                         
  -8   9   8       3302.45       3712.58       102.09 o                         
  -7   9   8       3982.38       4304.60       254.86 o                         
  -6   9   8        389.27        391.38        25.65 o                         
  -5   9   8        712.81        717.18        42.71 o                         
  -4   9   8       1159.06       1229.27        80.76 o                         
  -3   9   8       1616.78       1546.20        65.86 o                         
  -2   9   8       2820.48       2611.40       156.80 o                         
  -1   9   8        503.79        469.92        47.10 o                         
   0   9   8       1201.01       1304.60       136.70 o                         
   1   9   8         38.36         41.43         7.26 o                         
   2   9   8         11.87         12.06         5.01 o                         
   3   9   8       1743.49       1685.97        58.97 o                         
   4   9   8         24.27         25.37         5.39 o                         
   5   9   8        263.60        252.12        15.84 o                         
   6   9   8          3.17         13.57         4.74 o                         
   7   9   8        115.50        107.84         9.69 o                         
   8   9   8         71.23         79.44         9.39 o                         
   9   9   8       2767.35       2870.68       178.76 o                         
  10   9   8        578.20        538.71        28.94 o                         
  11   9   8       1330.39       1368.13        58.02 o                         
  12   9   8       8289.25       8998.40       290.72 o                         
  13   9   8       3892.25       4340.35       151.04 o                         
 -14  10   8        723.99        504.10        40.48 o                         
 -13  10   8        520.80        386.74        31.53 o                         
 -12  10   8        732.39        715.70        49.25 o                         
 -11  10   8       2772.19       2758.56       149.27 o                         
 -10  10   8       2359.33       2484.18       114.31 o                         
  -9  10   8       6248.74       6691.34       196.81 o                         
  -8  10   8       6861.37       7633.50       205.28 o                         
  -7  10   8       1591.21       1749.13        63.42 o                         
  -6  10   8        198.50        193.37        19.54 o                         
  -5  10   8       2769.14       2700.74       249.98 o                         
  -4  10   8         95.51         92.95        15.06 o                         
  -3  10   8       2791.33       2588.74       126.84 o                         
  -2  10   8       2333.32       2029.49       162.20 o                         
  -1  10   8       6293.73       6151.23       286.27 o                         
   0  10   8      10403.65       9854.29       337.77 o                         
   1  10   8       1532.21       1434.28        65.68 o                         
   2  10   8        200.58        179.33        16.89 o                         
   3  10   8        152.33        190.66        14.14 o                         
   4  10   8        162.79        154.53        12.62 o                         
   5  10   8         68.50         66.38         8.94 o                         
   6  10   8        358.41        323.01        16.88 o                         
   7  10   8         10.27         26.35         7.28 o                         
   8  10   8        766.82        732.41        29.81 o                         
   9  10   8         28.13         41.80        10.17 o                         
  10  10   8        259.59        275.90        21.87 o                         
  11  10   8        805.95        812.27        42.10 o                         
  12  10   8        532.52        547.54        43.38 o                         
  13  10   8        114.22        123.28        19.10 o                         
 -13  11   8         10.51          5.49         6.53 o                         
 -12  11   8         48.12         43.67        12.61 o                         
 -11  11   8        355.31        292.81        28.73 o                         
 -10  11   8         68.69         41.90        14.25 o                         
  -9  11   8        577.42        542.07        37.10 o                         
  -8  11   8        569.93        688.77        65.73 o                         
  -7  11   8       7447.09       6853.72       644.03 o                         
  -6  11   8       1952.18       1923.45       159.46 o                         
  -5  11   8        598.83        569.06        38.03 o                         
  -4  11   8       5582.17       5370.60       264.17 o                         
  -3  11   8        560.03        512.53        36.09 o                         
  -2  11   8        365.29        359.56        31.24 o                         
  -1  11   8       2009.50       1970.70       105.92 o                         
   0  11   8        258.43        266.08        27.68 o                         
   1  11   8        773.06        774.04        36.50 o                         
   2  11   8         28.53         32.46         7.35 o                         
   3  11   8         13.78         23.47         6.45 o                         
   4  11   8        856.34        938.61        66.73 o                         
   5  11   8       2193.34       2209.23       192.52 o                         
   6  11   8        204.32        237.70        26.44 o                         
   7  11   8        373.39        385.98        22.88 o                         
   8  11   8       2474.09       2696.12       102.30 o                         
   9  11   8        844.76        961.43        80.04 o                         
  10  11   8        300.82        312.69        28.12 o                         
  11  11   8       1800.55       1866.77        88.33 o                         
  12  11   8       1325.43       1508.76        78.06 o                         
 -13  12   8        114.22        105.79        17.88 o                         
 -12  12   8        550.00        494.89        34.64 o                         
 -11  12   8        609.36        584.53        46.34 o                         
 -10  12   8       1979.98       1903.88       248.44 o                         
  -9  12   8       4948.49       4660.81       471.74 o                         
  -8  12   8        998.53       1100.64       105.28 o                         
  -7  12   8        246.17        221.55        44.04 o                         
  -6  12   8        489.11        596.47        55.07 o                         
  -5  12   8         58.06         52.44        10.52 o                         
  -4  12   8        829.56        816.11        51.62 o                         
  -3  12   8        378.43        335.88        22.76 o                         
  -2  12   8        320.43        288.74        26.33 o                         
  -1  12   8       2078.92       2157.29        78.31 o                         
   0  12   8       3672.23       3819.53       141.67 o                         
   1  12   8       1696.55       1680.73       105.86 o                         
   2  12   8        554.54        590.37        28.01 o                         
   3  12   8        297.64        294.02        23.36 o                         
   4  12   8       2983.90       3193.77       271.49 o                         
   5  12   8       6211.05       6584.88       222.85 o                         
   6  12   8       1109.40       1365.96        68.55 o                         
   7  12   8        449.66        468.09        27.59 o                         
   8  12   8        972.20        968.20        45.19 o                         
   9  12   8        379.96        376.90        30.95 o                         
  10  12   8         42.44         59.99        13.74 o                         
  11  12   8        170.31        176.40        22.88 o                         
  12  12   8        807.89        885.01        52.43 o                         
 -12  13   8         35.67         38.20        10.70 o                         
 -11  13   8        425.01        435.64        74.63 o                         
 -10  13   8         77.80         75.57        16.75 o                         
  -9  13   8          1.13          6.03        14.46 o                         
  -8  13   8       2106.20       2267.23       128.76 o                         
  -7  13   8        212.17        225.28        67.29 o                         
  -6  13   8       1718.40       1636.28       121.57 o                         
  -5  13   8        192.38        191.71        23.76 o                         
  -4  13   8        461.87        454.57        33.64 o                         
  -3  13   8       1460.35       1437.16        96.50 o                         
  -2  13   8       4637.18       4574.07       271.30 o                         
  -1  13   8        397.38        413.99        30.56 o                         
   0  13   8       1105.60       1113.55        69.98 o                         
   1  13   8        208.12        190.28        16.11 o                         
   2  13   8        157.86        185.47        14.59 o                         
   3  13   8       1273.36       1314.60        64.25 o                         
   4  13   8         24.30         31.79        10.09 o                         
   5  13   8        768.82        818.50        46.87 o                         
   6  13   8       2696.41       2827.89       111.27 o                         
   7  13   8       1682.73       1843.86        66.24 o                         
   8  13   8        398.55        486.98        25.80 o                         
   9  13   8        179.82        178.66        22.24 o                         
  10  13   8          3.65         14.10        12.05 o                         
  11  13   8       1365.77       1509.07        93.44 o                         
 -11  14   8         19.08         38.00        13.76 o                         
 -10  14   8         27.16         44.29        16.61 o                         
  -9  14   8       2232.99       2564.52       139.77 o                         
  -8  14   8        579.34        628.48        90.46 o                         
  -7  14   8        293.19        272.19        64.97 o                         
  -6  14   8         17.24         32.82        14.69 o                         
  -5  14   8       1702.79       1744.25        84.08 o                         
  -4  14   8       1479.77       1570.89        81.47 o                         
  -3  14   8        327.94        351.37        30.26 o                         
  -2  14   8        516.13        576.01        54.25 o                         
  -1  14   8        157.68        133.92        25.28 o                         
   0  14   8       4810.92       5342.39       321.46 o                         
   1  14   8        447.90        467.88        48.74 o                         
   2  14   8       5117.44       5479.74       183.69 o                         
   3  14   8        257.61        240.26        20.63 o                         
   4  14   8       1458.66       1660.27        78.90 o                         
   5  14   8       2299.49       2824.06       179.72 o                         
   6  14   8       1251.76       1332.25        61.62 o                         
   7  14   8        527.34        552.08        35.59 o                         
   8  14   8          5.68          8.53         7.38 o                         
   9  14   8         98.53        114.34        16.69 o                         
  10  14   8        265.02        272.07        28.13 o                         
  11  14   8        389.43        379.00        42.60 o                         
 -11  15   8          1.52         -6.27        12.28 o                         
 -10  15   8        470.51        513.93        77.64 o                         
  -9  15   8          0.68         10.02        13.38 o                         
  -8  15   8        329.21        288.16        64.34 o                         
  -7  15   8        535.48        555.15        47.80 o                         
  -6  15   8       1470.77       1386.67        84.10 o                         
  -5  15   8        168.10        162.92        22.03 o                         
  -4  15   8        257.97        302.44        30.26 o                         
  -3  15   8       1181.14       1320.43        95.71 o                         
  -2  15   8       1426.94       1587.62       120.94 o                         
  -1  15   8        262.43        324.89        38.26 o                         
   0  15   8       1966.27       2243.08       113.04 o                         
   1  15   8       1267.88       1292.23        53.19 o                         
   2  15   8        244.48        240.90        20.32 o                         
   3  15   8         53.43         83.63        14.69 o                         
   4  15   8         32.57         20.59         9.34 o                         
   5  15   8       1085.02       1285.81        87.60 o                         
   6  15   8       2312.73       2702.11       101.21 o                         
   7  15   8       3870.98       4485.20       148.46 o                         
   8  15   8       2721.21       3186.77       148.16 o                         
   9  15   8          4.97         11.29        12.12 o                         
  10  15   8          3.67          7.67         8.84 o                         
 -10  16   8         32.69         43.19        14.60 o                         
  -9  16   8        245.41        247.56        42.47 o                         
  -8  16   8         88.55        105.37        54.85 o                         
  -7  16   8        499.72        418.19        38.69 o                         
  -6  16   8        147.59        146.93        23.76 o                         
  -5  16   8         49.32         69.52        15.15 o                         
  -4  16   8        259.96        316.46        30.44 o                         
  -3  16   8       2412.41       2587.34       159.06 o                         
  -2  16   8          4.29          6.60        11.94 o                         
  -1  16   8        389.13        406.07        38.10 o                         
   0  16   8         93.53         99.24        15.46 o                         
   1  16   8       1025.36       1171.09        49.47 o                         
   2  16   8        344.05        383.44        25.85 o                         
   3  16   8        356.73        326.50        29.33 o                         
   4  16   8        155.92        172.41        20.09 o                         
   5  16   8        392.31        474.95        34.96 o                         
   6  16   8        663.81        700.15        43.23 o                         
   7  16   8          9.63         13.25         7.53 o                         
   8  16   8        968.49       1225.10        62.61 o                         
   9  16   8          7.11         14.90        11.51 o                         
  -9  17   8         28.17         13.67        16.80 o                         
  -8  17   8          1.64         13.65         9.78 o                         
  -7  17   8          5.94          3.85         9.64 o                         
  -6  17   8        746.77        770.00        56.57 o                         
  -5  17   8          4.23          1.38         9.48 o                         
  -4  17   8        185.70        166.07        21.01 o                         
  -3  17   8       4748.13       5293.19       299.17 o                         
  -2  17   8       1478.11       1664.70        86.64 o                         
  -1  17   8       1920.77       2305.44       134.20 o                         
   0  17   8        494.68        514.95        37.33 o                         
   1  17   8        933.27        989.11        43.03 o                         
   2  17   8         90.09         85.86        19.20 o                         
   3  17   8         13.64         39.56        11.59 o                         
   4  17   8         12.31         18.05         9.30 o                         
   5  17   8        952.29       1171.23        58.28 o                         
   6  17   8       1766.65       2106.90        87.30 o                         
   7  17   8       1271.15       1662.14        70.56 o                         
   8  17   8        914.98       1490.85       426.99 o                         
  -8  18   8         50.41         34.22        18.99 o                         
  -7  18   8       2506.55       2702.80       111.63 o                         
  -6  18   8       1844.19       1855.00       100.66 o                         
  -5  18   8        593.27        619.01        62.28 o                         
  -4  18   8          1.90          3.31         9.37 o                         
  -3  18   8         64.34         65.52        16.03 o                         
  -2  18   8        306.37        344.51        31.45 o                         
  -1  18   8          2.16          8.88        10.01 o                         
   0  18   8         28.74         37.74        10.43 o                         
   1  18   8         38.28         46.21         9.30 o                         
   2  18   8       3579.92       3942.01       209.42 o                         
   3  18   8        531.60        745.06        41.66 o                         
   4  18   8        760.78        757.96        44.60 o                         
   5  18   8        475.70        517.65        38.06 o                         
   6  18   8        496.23        579.70        35.32 o                         
   7  18   8         32.84         37.60        10.54 o                         
  -6  19   8         30.24         23.48         8.97 o                         
  -5  19   8         69.92         60.95        14.18 o                         
  -4  19   8        187.78        183.39        19.37 o                         
  -3  19   8         35.27         43.07        10.88 o                         
  -2  19   8        174.42        162.82        17.41 o                         
  -1  19   8         14.15         40.61        11.57 o                         
   0  19   8        135.89        142.19        23.98 o                         
   1  19   8        490.25        465.71        28.82 o                         
   2  19   8        589.14        584.43        37.72 o                         
   3  19   8        497.57        612.52        60.95 o                         
   4  19   8        121.00        145.30        16.84 o                         
   5  19   8        607.43        663.34        36.37 o                         
  -4  20   8        302.87        286.74        27.09 o                         
  -3  20   8        506.60        590.95        35.05 o                         
  -2  20   8        109.43        104.24        12.85 o                         
  -1  20   8         66.85         96.49        19.98 o                         
   0  20   8        173.16        189.06        54.27 o                         
   1  20   8       1725.06       2012.26        80.13 o                         
   2  20   8        807.65        972.57        48.84 o                         
   3  20   8       2441.96       2734.28       112.09 o                         
 -15   1   9         23.83         28.77         9.07 o                         
 -14   1   9         98.53        103.16        18.77 o                         
 -13   1   9         35.62         37.58        14.36 o                         
 -12   1   9        188.25        208.17        25.51 o                         
 -11   1   9          0.54          1.27        12.50 o                         
 -10   1   9       7861.09       8716.48       220.69 o                         
  -9   1   9       4071.76       4862.23       134.04 o                         
  -8   1   9        355.02        302.48        28.80 o                         
  -7   1   9        710.57        805.14        32.20 o                         
  -6   1   9        396.67        409.28        25.23 o                         
  -5   1   9        889.50        956.73       157.26 o                         
  -4   1   9       7280.44       7565.64      1125.35 o                         
  -3   1   9       3129.94       3156.35       343.29 o                         
  -2   1   9        865.74        861.19       100.45 o                         
  -1   1   9       5143.58       5242.09       426.68 o                         
   0   1   9        107.46        107.62        19.17 o                         
   1   1   9         60.01         36.68        16.20 o                         
   2   1   9       1308.52       1349.97        82.92 o                         
   3   1   9        191.43        120.48        15.65 o                         
   4   1   9       5301.45       5492.54       167.42 o                         
   5   1   9        278.10        183.58         9.03 o                         
   6   1   9       3592.88       3823.09       106.70 o                         
   7   1   9          1.92          4.79         4.86 o                         
   8   1   9        261.97        282.79        15.69 o                         
   9   1   9        212.77        175.09        15.48 o                         
  10   1   9         83.30         89.83        14.60 o                         
  11   1   9       3786.42       3570.68       192.86 o                         
  12   1   9       1006.92        954.88        54.09 o                         
  13   1   9          1.39          3.23        14.43 o                         
  14   1   9         63.99         53.07        16.58 o                         
 -15   2   9        602.40        557.26        30.32 o                         
 -14   2   9          0.45         15.39        12.12 o                         
 -13   2   9        289.32        321.22        33.36 o                         
 -12   2   9       1256.50       1514.71       180.00 o                         
 -11   2   9       3746.08       3736.79       213.41 o                         
 -10   2   9       1790.15       2067.26        72.52 o                         
  -9   2   9       5874.03       6961.14       194.22 o                         
  -8   2   9       1738.28       1890.02        69.09 o                         
  -7   2   9       2915.36       3884.05        99.88 o                         
  -6   2   9       2076.92       2429.70       139.87 o                         
  -5   2   9       1774.90       1600.25       199.47 o                         
  -4   2   9        676.43        626.56        59.75 o                         
  -3   2   9        906.83       1010.33       103.17 o                         
  -2   2   9       8665.15       7836.85       765.96 o                         
  -1   2   9       1867.29       1411.89        95.72 o                         
   0   2   9       5716.98       5390.60       339.91 o                         
   1   2   9       5491.90       5474.37       529.65 o                         
   2   2   9       2299.87       2092.25       232.71 o                         
   3   2   9        144.64        118.63        19.01 o                         
   4   2   9        880.89        841.51        32.74 o                         
   5   2   9         31.98         46.26         4.78 o                         
   6   2   9         30.22         35.24         4.93 o                         
   7   2   9       1460.11       1495.98        38.17 o                         
   8   2   9       2116.06       2243.07        53.40 o                         
   9   2   9         12.08         28.33         7.73 o                         
  10   2   9       2614.27       2724.53        99.09 o                         
  11   2   9       5520.22       5433.64       319.34 o                         
  12   2   9         20.23         21.07        12.00 o                         
  13   2   9          1.23         -0.83        10.82 o                         
  14   2   9         36.79         35.05        13.11 o                         
 -15   3   9        905.12        889.52        52.12 o                         
 -14   3   9        112.30        127.61        17.11 o                         
 -13   3   9        230.59        214.26        28.43 o                         
 -12   3   9        420.20        422.49        34.57 o                         
 -11   3   9       2757.76       2642.54       153.90 o                         
 -10   3   9        472.91        459.03        40.03 o                         
  -9   3   9        894.18        952.72        39.89 o                         
  -8   3   9          0.00         12.86         7.95 o                         
  -7   3   9       2617.31       3314.01        94.73 o                         
  -6   3   9       4971.77       5691.28       221.96 o                         
  -5   3   9      11832.06      12224.83       781.72 o                         
  -4   3   9      19987.60      19631.07      2035.53 o                         
  -3   3   9       5024.42       4665.74       408.98 o                         
  -2   3   9         10.34         23.24        11.29 o                         
  -1   3   9       2798.30       2523.61       281.24 o                         
   0   3   9        183.17        194.99        25.56 o                         
   1   3   9       1026.29       1052.01        72.83 o                         
   2   3   9         53.09         88.80        16.80 o                         
   3   3   9       1315.55       1257.53       125.43 o                         
   4   3   9       6474.71       6855.36       202.41 o                         
   5   3   9       5969.80       5865.79       151.59 o                         
   6   3   9       5833.62       5952.41       119.22 o                         
   7   3   9        231.26        204.61        10.17 o                         
   8   3   9       9375.67       9335.96       193.24 o                         
   9   3   9         16.98         34.43         7.42 o                         
  10   3   9         34.02         44.75        10.47 o                         
  11   3   9         13.63         25.01        11.24 o                         
  12   3   9         49.87         47.21        13.54 o                         
  13   3   9        102.38        114.16        16.86 o                         
  14   3   9         24.80         16.74         9.53 o                         
 -15   4   9        588.50        576.03        50.18 o                         
 -14   4   9        329.05        387.75        27.08 o                         
 -13   4   9        553.54        547.34        45.09 o                         
 -12   4   9       1322.62       1223.34        66.02 o                         
 -11   4   9        241.86        251.40        30.15 o                         
 -10   4   9        172.43        156.92        31.35 o                         
  -9   4   9       5205.44       5855.45       148.73 o                         
  -8   4   9       3214.47       3728.59       228.61 o                         
  -7   4   9         34.96         44.65         9.28 o                         
  -6   4   9        269.26        225.99        16.87 o                         
  -5   4   9        660.21        643.54        49.24 o                         
  -4   4   9         54.05         91.66        14.35 o                         
  -3   4   9       5664.12       6258.53       388.47 o                         
  -2   4   9        294.45        222.02        19.98 o                         
  -1   4   9       1552.97       1645.48       163.35 o                         
   0   4   9       2146.97       2393.26       193.76 o                         
   1   4   9       8579.13       9479.87       723.10 o                         
   2   4   9       6363.87       7233.66       319.49 o                         
   3   4   9        102.59         82.56         7.22 o                         
   4   4   9        782.81        691.41        24.47 o                         
   5   4   9        101.15        119.67         7.34 o                         
   6   4   9        599.34        668.32        26.53 o                         
   7   4   9       1953.54       2063.86        53.27 o                         
   8   4   9         82.82         90.64         8.73 o                         
   9   4   9        865.29        842.98        32.79 o                         
  10   4   9        477.71        502.17        26.34 o                         
  11   4   9        731.63        716.67        36.69 o                         
  12   4   9         74.87         78.52        13.43 o                         
  13   4   9        515.39        490.07        30.74 o                         
  14   4   9       1125.61       1047.03        60.72 o                         
 -15   5   9        806.90        904.23        63.74 o                         
 -14   5   9       2187.46       1799.17       165.20 o                         
 -13   5   9       1302.79       1217.91        69.62 o                         
 -12   5   9        779.31        780.30        55.64 o                         
 -11   5   9       2119.43       1895.13        84.41 o                         
 -10   5   9        716.31        890.29        59.88 o                         
  -9   5   9        704.48        773.19        45.94 o                         
  -8   5   9       2920.10       3320.71        97.54 o                         
  -7   5   9       3709.16       4129.92       286.91 o                         
  -6   5   9       7672.54       9109.04       579.19 o                         
  -5   5   9       3829.72       4358.58       266.94 o                         
  -4   5   9       8007.95       8141.68       416.60 o                         
  -3   5   9      14212.63      14712.77       413.90 o                         
  -2   5   9       4260.72       4353.50       152.39 o                         
  -1   5   9       6212.04       5795.83       554.93 o                         
   0   5   9       5521.34       6272.81       601.25 o                         
   1   5   9       1699.37       1827.73       228.17 o                         
   2   5   9        550.71        644.91        28.37 o                         
   3   5   9       6817.70       7880.46       262.65 o                         
   4   5   9       1513.64       1393.84        41.05 o                         
   5   5   9       8999.14       9557.84       252.63 o                         
   6   5   9      12703.19      12926.29       347.37 o                         
   7   5   9       5435.43       5180.37       114.17 o                         
   8   5   9       6706.83       6634.77       217.66 o                         
   9   5   9       5246.68       5069.82       139.29 o
[truncated: 283,744 more chars]
